# Supplementary material for: Three New Escherichia coli Phages from the Human Gut Show Promising Potential for Phage Therapy
Source: PLoS One. 2016 Jun 9;11(6):e0156773. doi: 10.1371/journal.pone.0156773 (PMC4900583; doi:10.1371/journal.pone.0156773)
Supplement: S2 Table — (XLSX) [file pone.0156773.s002.xlsx]

## Sheet: Sheet1
query id	subject ids	% identity	% positives	alignment length	mismatches	gap opens	q. start	q. end	s. start	s. end	evalue	bit score	product
ORF001	gi|506524611|ref|WP_015991705.1|;gi|194172862|ref|YP_002003504.1|;gi|543170179|ref|YP_008530247.1|;gi|640883455|ref|YP_009030911.1|;gi|114795900|gb|ABI79074.1|;gi|505834001|gb|AGM12391.1|;gi|601129495|gb|AHN83590.1|;gi|606569642|gb|EYW21723.1|;gi|815007576|gb|AKE45352.1|;gi|815007795|gb|AKE45570.1|	100	100	166	0	0	1	166	1	166	8e-124	350	SleB [Escherichia phage rv5]
ORF001	gi|422936323|ref|YP_007006173.1|;gi|374715919|gb|AEZ65138.1|	99.4	100	166	1	0	1	166	1	166	2e-123	349	SleB [Enterobacteria phage vB_EcoM-FV3]
ORF001	gi|363539765|ref|YP_004894050.1|;gi|310660384|gb|ADP02639.1|	52.35	70	170	73	2	3	164	5	174	2e-58	185	243 gene product [Salmonella phage PVP-SE1]
ORF001	gi|408386718|gb|AFU63728.1|	52.35	70	170	73	2	3	164	1	170	2e-58	184	hypothetical protein [Salmonella phage SSE-121]
ORF001	gi|563397722|ref|YP_008857486.1|;gi|555924013|gb|AGZ17744.1|	49.41	66.47	170	80	2	1	164	1	170	2e-54	174	cell wall hydrolase SleB [Enterobacteria phage 4MG]
ORF001	gi|414086648|ref|YP_006986836.1|;gi|378565482|gb|AFC21181.1|	48.82	66.47	170	81	2	1	164	5	174	2e-53	172	cell wall hydrolase SleB [Cronobacter phage vB_CsaM_GAP31]
ORF001	gi|730985139|ref|YP_009111224.1|;gi|670141282|gb|AII27693.1|	50.62	68.52	162	76	2	5	162	16	177	3e-52	169	cell wall hydrolase SleB [Escherichia phage Av-05]
ORF001	gi|593777212|ref|YP_009015057.1|;gi|383395554|gb|AFH20979.1|	51.02	66.67	147	68	2	21	164	27	172	5e-45	150	putative cell wall hydrolase SleB [Cronobacter phage CR9]
ORF001	gi|389059949|ref|YP_006383102.1|;gi|383395828|gb|AFH21252.1|	45.86	63.69	157	78	3	16	166	19	174	1e-42	144	putative cell wall hydrolase SleB [Cronobacter phage CR3]
ORF001	gi|658310135|ref|YP_009042327.1|;gi|641468515|gb|AIA64620.1|	45.86	64.33	157	78	3	16	166	19	174	1e-42	144	putative cell wall hydrolase [Cronobacter phage CR8]
ORF002	gi|543170178|ref|YP_008530246.1|;gi|505834000|gb|AGM12390.1|	99.39	99.85	660	4	0	1	660	1	660	0	1372	putative rIIA [Escherichia phage 2 JES-2013]
ORF002	gi|640883454|ref|YP_009030910.1|;gi|601129494|gb|AHN83589.1|	98.94	99.7	660	7	0	1	660	1	660	0	1368	rIIA [Escherichia phage vB_EcoM_FFH2]
ORF002	gi|194172860|ref|YP_002003503.1|;gi|114795898|gb|ABI79072.1|	98.64	99.39	660	9	0	1	660	1	660	0	1365	rIIA [Escherichia phage rv5]
ORF002	gi|422936322|ref|YP_007006172.1|;gi|374715918|gb|AEZ65137.1|	96.36	98.48	660	24	0	1	660	1	660	0	1335	RIIA protector from prophage-induced early lysis [Enterobacteria phage vB_EcoM-FV3]
ORF002	gi|363539523|ref|YP_004893808.1|;gi|310660142|gb|ADP02397.1|;gi|408386717|gb|AFU63727.1|	39.79	59.76	671	386	11	1	660	1	664	3e-158	476	1 gene product [Salmonella phage PVP-SE1]
ORF002	gi|563397453|ref|YP_008857217.1|;gi|555923744|gb|AGZ17475.1|	39.49	58.87	671	389	11	1	660	1	665	4e-156	471	rIIA protein [Enterobacteria phage 4MG]
ORF002	gi|414086646|ref|YP_006986834.1|;gi|378565480|gb|AFC21179.1|	40.27	57.5	673	380	11	1	660	1	664	1e-153	464	rIIA protein [Cronobacter phage vB_CsaM_GAP31]
ORF002	gi|730985138|ref|YP_009111223.1|;gi|670141281|gb|AII27692.1|	39.17	58.46	674	379	12	1	656	1	661	2e-153	464	rIIA protein [Escherichia phage Av-05]
ORF002	gi|701946627|gb|AIW03738.1|	29.21	48.31	356	217	8	2	332	3	348	2e-36	147	rIIa [Citrobacter phage Moogle]
ORF002	gi|219681260|ref|YP_002456024.1|;gi|199580527|gb|ACH88914.1|	32.64	48.61	288	162	7	13	276	14	293	7e-34	139	RIIA [Erwinia phage phiEa21-4]
ORF003	gi|194173091|ref|YP_002003735.1|;gi|543170397|ref|YP_008530465.1|;gi|114796129|gb|ABI79303.1|;gi|505834219|gb|AGM12609.1|;gi|815007553|gb|AKE45329.1|;gi|815007793|gb|AKE45568.1|;gi|815009418|gb|AKE47184.1|	99.75	99.75	402	0	1	1	402	1	401	0	824	rIIB protector [Escherichia phage rv5]
ORF003	gi|422936539|ref|YP_007006389.1|;gi|374716135|gb|AEZ65354.1|	98.01	99.25	402	7	1	1	402	1	401	0	816	RIIB protein [Enterobacteria phage vB_EcoM-FV3]
ORF003	gi|640883671|ref|YP_009031127.1|;gi|601129711|gb|AHN83806.1|	97.01	98.26	402	11	1	1	402	1	401	0	807	rIIB protector [Escherichia phage vB_EcoM_FFH2]
ORF003	gi|730985137|ref|YP_009111222.1|;gi|670141280|gb|AII27691.1|	36.63	54.94	344	187	9	61	399	6	323	8e-60	201	rIIB protein [Escherichia phage Av-05]
ORF003	gi|563397454|ref|YP_008857218.1|;gi|555923745|gb|AGZ17476.1|	36.09	52.07	363	198	11	61	401	70	420	3e-55	192	rIIB protein [Enterobacteria phage 4MG]
ORF003	gi|414086914|ref|YP_006987102.1|;gi|378565748|gb|AFC21447.1|	35.84	53.31	332	195	6	61	376	48	377	3e-53	186	rIIB protein [Cronobacter phage vB_CsaM_GAP31]
ORF003	gi|363539524|ref|YP_004893809.1|;gi|310660143|gb|ADP02398.1|;gi|408386716|gb|AFU63726.1|	35.87	52.89	329	193	6	61	373	70	396	2e-51	181	2 gene product [Salmonella phage PVP-SE1]
ORF003	gi|219681261|ref|YP_002456025.1|;gi|199580528|gb|ACH88915.1|	41.45	56.99	193	99	4	208	388	171	361	2e-34	134	RIIB [Erwinia phage phiEa21-4]
ORF003	gi|639438580|ref|YP_009030322.1|;gi|625370653|gb|AHY25513.1|	38.38	58.38	185	106	2	201	380	206	387	5e-34	132	rIIB protector from prophage-induced early lysis [Serratia phage PS2]
ORF003	gi|431808942|ref|YP_007235839.1|;gi|398313231|emb|CCI88580.1|	40.24	59.76	169	94	2	207	371	120	285	5e-34	130	rIIB protector from prophage-induced early lysis [Yersinia phage phiR1-RT]
ORF004	gi|506524842|ref|WP_015991933.1|;gi|194173090|ref|YP_002003734.1|;gi|543170396|ref|YP_008530464.1|;gi|114796128|gb|ABI79302.1|;gi|505834218|gb|AGM12608.1|;gi|606569645|gb|EYW21726.1|;gi|815007552|gb|AKE45328.1|;gi|815007792|gb|AKE45567.1|	99.78	100	456	1	0	1	456	1	456	0	949	putative helicase [Escherichia phage rv5]
ORF004	gi|640883670|ref|YP_009031126.1|;gi|601129710|gb|AHN83805.1|	99.56	100	456	2	0	1	456	1	456	0	948	putative helicase [Escherichia phage vB_EcoM_FFH2]
ORF004	gi|422936538|ref|YP_007006388.1|;gi|374716134|gb|AEZ65353.1|	94.08	97.15	456	27	0	1	456	1	456	0	902	putative helicase [Enterobacteria phage vB_EcoM-FV3]
ORF004	gi|363539525|ref|YP_004893810.1|;gi|310660144|gb|ADP02399.1|;gi|408386715|gb|AFU63725.1|	50.12	68.13	433	211	5	6	437	4	432	1e-148	436	3 gene product [Salmonella phage PVP-SE1]
ORF004	gi|414086913|ref|YP_006987101.1|;gi|378565747|gb|AFC21446.1|	49.89	68.74	435	210	7	6	437	4	433	1e-146	431	putative helicase [Cronobacter phage vB_CsaM_GAP31]
ORF004	gi|563397455|ref|YP_008857219.1|;gi|555923746|gb|AGZ17477.1|	50.11	68.51	435	209	7	6	437	4	433	2e-146	430	putative helicase [Enterobacteria phage 4MG]
ORF004	gi|730985136|ref|YP_009111221.1|;gi|670141279|gb|AII27690.1|	51.84	69.12	434	204	5	5	437	3	432	2e-138	410	putative helicase [Escherichia phage Av-05]
ORF004	gi|658310132|ref|YP_009042324.1|;gi|641468512|gb|AIA64617.1|	40.58	58.54	451	249	6	4	439	2	448	1e-109	337	putative helicase [Cronobacter phage CR8]
ORF004	gi|389059946|ref|YP_006383099.1|;gi|383395825|gb|AFH21249.1|	40.1	57.28	419	232	6	36	439	1	415	1e-96	301	putative helicase [Cronobacter phage CR3]
ORF004	gi|593777210|ref|YP_009015055.1|;gi|383395552|gb|AFH20977.1|	40.33	57.28	419	231	6	36	439	1	415	6e-96	300	putative helicase [Cronobacter phage CR9]
ORF005	gi|543170395|ref|YP_008530463.1|;gi|640883669|ref|YP_009031125.1|;gi|505834217|gb|AGM12607.1|;gi|601129709|gb|AHN83804.1|;gi|815007551|gb|AKE45327.1|	99.12	100	113	1	0	1	113	1	113	2e-79	233	hypothetical protein Ec2_00218 [Escherichia phage 2 JES-2013]
ORF005	gi|194173089|ref|YP_002003733.1|;gi|114796127|gb|ABI79301.1|;gi|815007791|gb|AKE45566.1|	98.23	99.12	113	2	0	1	113	1	113	7e-78	229	hypothetical protein [Escherichia phage rv5]
ORF005	gi|422936537|ref|YP_007006387.1|;gi|374716133|gb|AEZ65352.1|	92.92	93.81	113	7	1	1	113	1	112	8e-72	214	hypothetical protein FV3_00216 [Enterobacteria phage vB_EcoM-FV3]
ORF005	gi|363539528|ref|YP_004893813.1|;gi|310660147|gb|ADP02402.1|;gi|408386712|gb|AFU63722.1|	23.3	45.63	103	75	2	3	104	1	100	0.0007	37.4	6 gene product [Salmonella phage PVP-SE1]
ORF005	gi|118197672|ref|YP_874065.1|;gi|116266363|gb|ABJ91446.1|;gi|341865159|dbj|BAK53570.1|	40.62	50	32	19	0	66	97	199	230	5.1	27.7	UDP-3-O-[3-hydroxy-myristory] glucosamine N-acyltransferase [Thermus phage phiYS40]
ORF005	gi|673938807|gb|AIK67541.1|	23.38	45.45	77	57	1	2	78	151	225	6.6	27.3	ATP dependent RNA helicase [Cronobacter phage vB_CsaP_Ss1]
ORF005	gi|414090337|ref|YP_006990451.1|;gi|409647722|dbj|BAM63069.1|;gi|409647772|dbj|BAM63118.1|	28.17	43.66	71	45	2	17	83	218	286	7.6	27.3	putative DNA helicase [Edwardsiella phage KF-1]
ORF005	gi|732920151|gb|AIZ94864.1|;gi|732920266|gb|AIZ94955.1|	36.67	60	30	19	0	29	58	34	63	8.3	26.2	hypothetical protein [Pseudomonas phage Pa2]
ORF006	gi|543170394|ref|YP_008530462.1|;gi|505834216|gb|AGM12606.1|;gi|815007550|gb|AKE45326.1|	98.87	99.77	441	5	0	1	441	1	441	0	910	putative adenine methyltransferase [Escherichia phage 2 JES-2013]
ORF006	gi|640883668|ref|YP_009031124.1|;gi|601129708|gb|AHN83803.1|	97.96	98.64	441	9	0	1	441	1	441	0	899	putative adenine methyltransferase [Escherichia phage vB_EcoM_FFH2]
ORF006	gi|194173088|ref|YP_002003732.1|;gi|114796126|gb|ABI79300.1|;gi|815007790|gb|AKE45565.1|	97.05	97.96	441	13	0	1	441	1	441	0	893	putative adenine methyltransferase [Escherichia phage rv5]
ORF006	gi|422936536|ref|YP_007006386.1|;gi|374716132|gb|AEZ65351.1|	95.25	96.83	442	20	1	1	441	1	442	0	873	putative adenine methyltransferase [Enterobacteria phage vB_EcoM-FV3]
ORF006	gi|371670951|ref|YP_004956907.1|;gi|356649795|gb|AET34338.1|;gi|529281788|gb|AGS81212.1|	38.19	48.45	419	180	10	45	426	6	382	2e-72	238	unnamed protein product [Campylobacter phage CPX]
ORF006	gi|332672404|ref|YP_004421648.1|;gi|327493581|gb|AEA86440.1|	37.56	48.8	418	184	10	45	426	6	382	5e-72	236	possible methylase [Campylobacter phage NCTC12673]
ORF006	gi|343178468|emb|CBZ42299.1|	38.75	49.86	351	163	9	86	426	12	320	6e-61	205	hypothetical protein [Campylobacter phage CP81]
ORF006	gi|422935249|ref|YP_007005206.1|;gi|399498257|emb|CCH63598.1|	33.78	46.49	299	148	7	45	334	86	343	3e-38	144	putative adenine-specific DNA methyltransferase [Campylobacter phage CP21]
ORF006	gi|135252|sp|P08763.1|T3MO_BPP1;gi|15139|emb|CAA29614.1|	34.67	50.67	75	41	3	310	377	375	448	0.049	37.4	RecName: Full=Type III restriction-modification system EcoPI enzyme mod; Short=M.EcoPI; AltName: Full=EcoPI methyltransferase [Enterobacteria phage P1]
ORF006	gi|33323516|gb|AAQ07486.1|AF503408_10	34.13	47.6	208	99	6	1	175	51	253	8e-21	96.7	Mod [Enterobacteria phage P7]
ORF007	gi|757605482|ref|WP_042852576.1|;gi|640883667|ref|YP_009031123.1|;gi|601129707|gb|AHN83802.1|	99.01	100	101	1	0	1	101	1	101	2e-70	209	hypothetical protein [Escherichia phage vB_EcoM_FFH2]
ORF007	gi|543170393|ref|YP_008530461.1|;gi|505834215|gb|AGM12605.1|;gi|815007549|gb|AKE45325.1|	98.02	100	101	2	0	1	101	1	101	1e-69	207	hypothetical protein Ec2_00216 [Escherichia phage 2 JES-2013]
ORF007	gi|194173087|ref|YP_002003731.1|;gi|114796125|gb|ABI79299.1|;gi|815007789|gb|AKE45564.1|	98.02	99.01	101	2	0	1	101	1	101	4e-69	206	hypothetical protein [Escherichia phage rv5]
ORF007	gi|422936535|ref|YP_007006385.1|;gi|374716131|gb|AEZ65350.1|	95	99	100	5	0	2	101	1	100	5e-60	183	hypothetical protein FV3_00214 [Enterobacteria phage vB_EcoM-FV3]
ORF007	gi|730985130|ref|YP_009111215.1|;gi|670141273|gb|AII27684.1|	34.25	57.53	73	47	1	10	82	12	83	4e-05	40	hypothetical protein Av05_00141 [Escherichia phage Av-05]
ORF007	gi|563397460|ref|YP_008857224.1|;gi|555923751|gb|AGZ17482.1|	30.86	50.62	81	51	2	6	82	3	82	0.001	35.8	hyphothetical protein [Enterobacteria phage 4MG]
ORF007	gi|414086909|ref|YP_006987097.1|;gi|378565743|gb|AFC21442.1|	30.86	50.62	81	51	2	6	82	3	82	0.003	35	hypothetical protein GAP31_261 [Cronobacter phage vB_CsaM_GAP31]
ORF007	gi|363539529|ref|YP_004893814.1|;gi|310660148|gb|ADP02403.1|;gi|408386711|gb|AFU63721.1|	30.86	49.38	81	51	2	6	82	3	82	0.004	34.7	7 gene product [Salmonella phage PVP-SE1]
ORF007	gi|593777202|ref|YP_009015047.1|;gi|383395544|gb|AFH20969.1|	33.33	48.15	81	45	4	21	101	20	91	0.19	30.4	hypothetical protein CR9_085 [Cronobacter phage CR9]
ORF007	gi|726647096|ref|YP_009012494.1|;gi|396576971|emb|CBY99591.1|	27.27	51.95	77	52	3	9	82	3	78	0.57	29.3	Phi92_gp162 [Enterobacteria phage phi92]
ORF008	gi|543170392|ref|YP_008530460.1|;gi|505834214|gb|AGM12604.1|;gi|815007548|gb|AKE45324.1|	96.95	97.71	131	4	0	1	131	1	131	3e-89	260	hypothetical protein Ec2_00215 [Escherichia phage 2 JES-2013]
ORF008	gi|506524838|ref|WP_015991929.1|;gi|194173086|ref|YP_002003730.1|;gi|640883666|ref|YP_009031122.1|;gi|114796124|gb|ABI79298.1|;gi|601129706|gb|AHN83801.1|;gi|606569648|gb|EYW21729.1|;gi|815007788|gb|AKE45563.1|	95.42	97.71	131	6	0	1	131	1	131	3e-80	237	hypothetical protein [Escherichia phage rv5]
ORF008	gi|422936534|ref|YP_007006384.1|;gi|374716130|gb|AEZ65349.1|	93.18	96.21	132	8	1	1	131	1	132	1e-76	228	hypothetical protein FV3_00213 [Enterobacteria phage vB_EcoM-FV3]
ORF008	gi|725950147|ref|YP_009101014.1|;gi|397133938|gb|AFO10446.1|	40.32	58.06	62	32	3	70	127	107	167	2e-06	45.8	hypothetical protein [Escherichia phage ECML-117]
ORF008	gi|414086908|ref|YP_006987096.1|;gi|378565742|gb|AFC21441.1|	32.73	67.27	55	35	1	5	57	7	61	5e-05	40.4	hypothetical protein GAP31_260 [Cronobacter phage vB_CsaM_GAP31]
ORF008	gi|563397461|ref|YP_008857225.1|;gi|555923752|gb|AGZ17483.1|	32.73	63.64	55	35	1	5	57	7	61	0.0007	37.4	hyphothetical protein [Enterobacteria phage 4MG]
ORF008	gi|525336396|gb|AGR48051.1|;gi|817034563|gb|AKF12872.1|;gi|817034924|gb|AKF13232.1|;gi|817035288|gb|AKF13595.1|	46.15	53.85	39	20	1	78	115	67	105	0.004	36.2	hypothetical protein SmphiM12_419 [Sinorhizobium phage phiM12]
ORF008	gi|730985129|ref|YP_009111214.1|;gi|670141272|gb|AII27683.1|	31.91	68.09	47	30	1	5	49	6	52	0.056	32	hypothetical protein Av05_00140 [Escherichia phage Av-05]
ORF008	gi|641468747|gb|AIA64851.1|	32.89	43.42	76	39	3	15	86	11	78	0.73	29.3	hypothetical protein S13_052 [Cronobacter phage S13]
ORF008	gi|149882967|ref|YP_001294904.1|;gi|148763618|gb|ABR10601.1|	29.33	44	75	42	3	57	130	96	160	1.3	29.6	BcepNY3gp66 [Burkholderia phage BcepNY3]
ORF009	gi|757605358|ref|WP_042852454.1|;gi|640883665|ref|YP_009031121.1|;gi|601129705|gb|AHN83800.1|;gi|606569649|gb|EYW21730.1|	98.75	98.75	160	2	0	1	160	1	160	3e-115	328	hypothetical protein [Escherichia phage vB_EcoM_FFH2]
ORF009	gi|422936533|ref|YP_007006383.1|;gi|374716129|gb|AEZ65348.1|	98.12	99.38	160	3	0	1	160	1	160	5e-115	327	hypothetical protein FV3_00212 [Enterobacteria phage vB_EcoM-FV3]
ORF009	gi|543170391|ref|YP_008530459.1|;gi|505834213|gb|AGM12603.1|;gi|815007547|gb|AKE45323.1|;gi|815009411|gb|AKE47177.1|	98.12	98.12	160	3	0	1	160	1	160	2e-114	326	hypothetical protein Ec2_00214 [Escherichia phage 2 JES-2013]
ORF009	gi|194173085|ref|YP_002003729.1|;gi|114796123|gb|ABI79297.1|;gi|815007787|gb|AKE45562.1|	96.88	99.38	160	5	0	1	160	1	160	3e-114	325	hypothetical protein [Escherichia phage rv5]
ORF009	gi|503960744|ref|WP_014194738.1|;gi|526118322|ref|YP_008240319.1|;gi|359285958|gb|AEV17642.1|;gi|523496569|dbj|BAN62890.1|	34.21	60.53	38	24	1	113	149	2	39	0.61	31.2	core tail protein [Thermus phage phi OH2]
ORF009	gi|388570593|ref|YP_006382991.1|;gi|384871370|gb|AFI24981.1|	26.19	52.38	42	31	0	49	90	12	53	1.9	28.1	hypothetical protein [Mycobacterium phage SWU1]
ORF009	gi|514051484|ref|YP_008125912.1|;gi|398256376|gb|AFO71392.1|	52	72	25	12	0	34	58	207	231	2.8	29.3	hypothetical protein CR5_172 [Cronobacter phage CR5]
ORF009	gi|9625498|ref|NP_039732.1|;gi|465344|sp|Q05282.1|VG68_BPML5;gi|15924|emb|CAA79444.1|	26.19	52.38	42	31	0	49	90	37	78	5.1	27.3	Hypothetical Protein PBI_L5_68 [Mycobacterium phage L5]
ORF009	gi|311992640|ref|YP_004009508.1|;gi|298684423|gb|ADI96384.1|	38.78	46.94	49	24	1	49	97	1	43	5.7	27.3	hypothetical protein Ac42p146 [Acinetobacter phage Ac42]
ORF009	gi|157311486|ref|YP_001469529.1|;gi|149380690|gb|ABR24695.1|	26.58	44.3	79	47	2	7	74	39	117	7	27.7	hypothetical protein phi1p182 [Enterobacteria phage Phi1]
ORF010	gi|194173084|ref|YP_002003728.1|;gi|114796122|gb|ABI79296.1|;gi|815007786|gb|AKE45561.1|	99.61	100	254	1	0	1	254	1	254	0	526	conserved hypothetical protein [Escherichia phage rv5]
ORF010	gi|640883664|ref|YP_009031120.1|;gi|601129704|gb|AHN83799.1|;gi|606569650|gb|EYW21731.1|	99.21	100	254	2	0	1	254	1	254	0	526	hypothetical protein [Escherichia phage vB_EcoM_FFH2]
ORF010	gi|543170390|ref|YP_008530458.1|;gi|505834212|gb|AGM12602.1|	98.82	99.61	254	3	0	1	254	11	264	0	525	hypothetical protein Ec2_00213 [Escherichia phage 2 JES-2013]
ORF010	gi|422936532|ref|YP_007006382.1|;gi|374716128|gb|AEZ65347.1|	98.43	99.61	254	4	0	1	254	1	254	0	523	hypothetical protein FV3_00211 [Enterobacteria phage vB_EcoM-FV3]
ORF010	gi|408386709|gb|AFU63719.1|	59.05	71.12	232	90	2	13	244	15	241	5e-93	278	hypothetical protein [Salmonella phage SSE-121]
ORF010	gi|363539531|ref|YP_004893816.1|;gi|310660150|gb|ADP02405.1|	59.05	71.12	232	90	2	13	244	16	242	7e-93	278	9 gene product [Salmonella phage PVP-SE1]
ORF010	gi|730985128|ref|YP_009111213.1|;gi|670141271|gb|AII27682.1|	58.97	70.51	234	87	4	13	244	14	240	2e-92	277	hypothetical protein Av05_00139 [Escherichia phage Av-05]
ORF010	gi|380851269|gb|AFE86131.1|	60.85	72.34	235	81	3	11	244	2	226	8e-92	275	putative DNA methylase [Enterobacter phage phiKDA1]
ORF010	gi|33620550|ref|NP_891760.1|;gi|33348017|gb|AAQ15418.1|	55.04	71.01	238	99	4	13	246	5	238	8e-86	260	hypothetical protein RB49p189 [Enterobacteria phage RB49]
ORF010	gi|157311493|ref|YP_001469536.1|;gi|754380791|ref|YP_009118877.1|;gi|149380697|gb|ABR24702.1|;gi|752909907|emb|CEO90797.1|	55.46	71.01	238	98	4	13	246	5	238	1e-85	259	hypothetical protein phi1p189 [Enterobacteria phage Phi1]
ORF011	gi|640883663|ref|YP_009031119.1|;gi|601129703|gb|AHN83798.1|	99.71	100	692	2	0	1	692	1	692	0	1440	DNA replicative helicase/primase [Escherichia phage vB_EcoM_FFH2]
ORF011	gi|543170389|ref|YP_008530457.1|;gi|505834211|gb|AGM12601.1|;gi|815007545|gb|AKE45321.1|	99.86	99.86	692	1	0	1	692	1	692	0	1439	putative DNA replicative helicase/primase [Escherichia phage 2 JES-2013]
ORF011	gi|422936531|ref|YP_007006381.1|;gi|374716127|gb|AEZ65346.1|	98.27	99.42	692	12	0	1	692	1	692	0	1424	DNA replicative helicase/primase [Enterobacteria phage vB_EcoM-FV3]
ORF011	gi|194173083|ref|YP_002003727.1|;gi|114796121|gb|ABI79295.1|;gi|815007785|gb|AKE45560.1|	97.98	98.99	692	14	0	1	692	1	692	0	1416	DNA replicative helicase/primase [Escherichia phage rv5]
ORF011	gi|730985126|ref|YP_009111211.1|;gi|670141269|gb|AII27680.1|	53.82	70.74	680	291	12	3	677	4	665	0	716	DNA primase/helicase [Escherichia phage Av-05]
ORF011	gi|408386705|gb|AFU63715.1|	53.76	69.65	692	294	9	3	692	2	669	0	714	DNA primase/helicase [Salmonella phage SSE-121]
ORF011	gi|563397464|ref|YP_008857228.1|;gi|555923755|gb|AGZ17486.1|	53.66	69.15	697	291	10	1	692	1	670	0	712	DNA replicative helicase/primase [Enterobacteria phage 4MG]
ORF011	gi|414086905|ref|YP_006987093.1|;gi|378565739|gb|AFC21438.1|	53.66	69.3	697	291	10	1	692	1	670	0	712	DNA replicative helicase/primase [Cronobacter phage vB_CsaM_GAP31]
ORF011	gi|363539535|ref|YP_004893820.1|;gi|310660154|gb|ADP02409.1|	53.44	68.91	698	293	10	3	692	2	675	0	707	13 gene product [Salmonella phage PVP-SE1]
ORF011	gi|325171023|ref|YP_004250998.1|;gi|323512418|gb|ADX87873.1|	47.78	64.33	586	280	9	55	616	37	620	1e-177	528	putative primase/helicase [Vibrio phage ICP1]
ORF012	gi|422936530|ref|YP_007006380.1|;gi|374716126|gb|AEZ65345.1|	99.01	99.75	809	8	0	1	809	1	809	0	1674	DNA polymerase [Enterobacteria phage vB_EcoM-FV3]
ORF012	gi|543170387|ref|YP_008530455.1|;gi|505834209|gb|AGM12599.1|;gi|815007543|gb|AKE45319.1|	99.38	99.63	808	5	0	1	808	1	808	0	1671	putative DNA polymerase [Escherichia phage 2 JES-2013]
ORF012	gi|640883661|ref|YP_009031117.1|;gi|601129701|gb|AHN83796.1|	99.26	99.51	809	6	0	1	809	1	809	0	1669	putative DNA polymerase [Escherichia phage vB_EcoM_FFH2]
ORF012	gi|194173081|ref|YP_002003725.1|;gi|114796119|gb|ABI79293.1|	99.87	100	775	1	0	35	809	1	775	0	1610	DNA polymerase [Escherichia phage rv5]
ORF012	gi|363539537|ref|YP_004893822.1|;gi|310660156|gb|ADP02411.1|	58.04	71.16	808	317	8	3	809	1	787	0	920	16 gene product [Salmonella phage PVP-SE1]
ORF012	gi|563397465|ref|YP_008857229.1|;gi|555923756|gb|AGZ17487.1|	58.16	71.36	803	314	8	7	808	8	789	0	918	DNA polymerase [Enterobacteria phage 4MG]
ORF012	gi|414086903|ref|YP_006987091.1|;gi|378565737|gb|AFC21436.1|	57.66	70.98	803	318	8	7	808	8	789	0	911	DNA polymerase [Cronobacter phage vB_CsaM_GAP31]
ORF012	gi|389059922|ref|YP_006383075.1|;gi|658310106|ref|YP_009042298.1|;gi|383395801|gb|AFH21225.1|;gi|641468486|gb|AIA64591.1|	55.58	69.48	806	320	13	7	808	8	779	0	857	putative DNA polymerase 1 [Cronobacter phage CR3]
ORF012	gi|593777182|ref|YP_009015027.1|;gi|383395524|gb|AFH20949.1|	55.27	69.14	807	323	12	7	809	8	780	0	850	putative DNA polymerase [Cronobacter phage CR9]
ORF012	gi|730985125|ref|YP_009111210.1|;gi|670141268|gb|AII27679.1|	56.21	70.23	692	282	8	7	697	8	679	0	764	DNA polymerase [Escherichia phage Av-05]
ORF013	gi|640883660|ref|YP_009031116.1|;gi|601129700|gb|AHN83795.1|	96.43	98.81	168	6	0	1	168	1	168	2e-122	347	H-N-H homing endonuclease [Escherichia phage vB_EcoM_FFH2]
ORF013	gi|422936529|ref|YP_007006379.1|;gi|374716125|gb|AEZ65344.1|	95.83	97.62	168	7	0	1	168	1	168	6e-121	343	HNH homing endonuclease [Enterobacteria phage vB_EcoM-FV3]
ORF013	gi|730985122|ref|YP_009111207.1|;gi|670141265|gb|AII27676.1|	72.02	81.55	168	47	0	1	168	1	168	5e-90	265	HNH homing endonuclease [Escherichia phage Av-05]
ORF013	gi|408386701|gb|AFU63711.1|	56.02	66.27	166	68	3	3	168	2	162	2e-54	174	hypothetical protein [Salmonella phage SSE-121]
ORF013	gi|593777181|ref|YP_009015026.1|;gi|383395523|gb|AFH20948.1|	56.44	68.1	163	66	3	6	168	14	171	7e-53	170	HNH endonuclease family protein [Cronobacter phage CR9]
ORF013	gi|194172924|ref|YP_002003568.1|;gi|114795962|gb|ABI79136.1|	40.44	53.68	136	73	3	36	168	41	171	3e-21	89.4	HNH homing endonuclease [Escherichia phage rv5]
ORF013	gi|682124029|ref|YP_009056343.1|;gi|670142217|gb|AII27975.1|	41.09	53.49	129	70	3	35	162	42	165	7e-21	87.4	HNH homing endonuclease [Bacillus phage Bobb]
ORF013	gi|722121047|ref|YP_009104092.1|;gi|587757771|gb|AHK11501.1|	34.91	50.3	169	106	3	1	167	1	167	1e-20	87.8	homing endonuclease HNH [Shewanella sp. phage 1/40]
ORF013	gi|701946433|gb|AIW03580.1|	40	52.14	140	74	4	28	162	34	168	3e-20	86.3	HNH homing endonuclease [Bacillus phage Moonbeam]
ORF013	gi|682123669|ref|YP_009055987.1|;gi|664802597|gb|AIF72098.1|	39.85	54.14	133	73	3	33	162	41	169	4e-20	86.3	hypothetical protein [Bacillus phage Riley]
ORF014	gi|640883659|ref|YP_009031115.1|;gi|601129699|gb|AHN83794.1|	100	100	118	0	0	1	118	1	118	2e-85	249	hypothetical protein [Escherichia phage vB_EcoM_FFH2]
ORF014	gi|422936527|ref|YP_007006377.1|;gi|374716123|gb|AEZ65342.1|	98.31	100	118	2	0	1	118	1	118	2e-84	246	hypothetical protein FV3_00206 [Enterobacteria phage vB_EcoM-FV3]
ORF014	gi|194173078|ref|YP_002003722.1|;gi|114796116|gb|ABI79290.1|;gi|815007783|gb|AKE45558.1|	97.3	99.1	111	3	0	8	118	1	111	3e-78	230	hypothetical protein [Escherichia phage rv5]
ORF014	gi|543170387|ref|YP_008530455.1|;gi|505834209|gb|AGM12599.1|;gi|815007543|gb|AKE45319.1|	99.15	100	117	1	0	2	118	809	925	4e-77	248	putative DNA polymerase [Escherichia phage 2 JES-2013]
ORF014	gi|408386700|gb|AFU63710.1|	54.24	72.03	118	52	1	1	118	17	132	5e-40	134	hypothetical protein [Salmonella phage SSE-121]
ORF014	gi|363539539|ref|YP_004893824.1|;gi|310660158|gb|ADP02413.1|	54.24	72.03	118	52	1	1	118	8	123	6e-40	133	18 gene product [Salmonella phage PVP-SE1]
ORF014	gi|563397465|ref|YP_008857229.1|;gi|555923756|gb|AGZ17487.1|	57.26	74.36	117	48	1	2	118	790	904	2e-37	137	DNA polymerase [Enterobacteria phage 4MG]
ORF014	gi|414086903|ref|YP_006987091.1|;gi|378565737|gb|AFC21436.1|	57.26	72.65	117	48	1	2	118	790	904	5e-37	136	DNA polymerase [Cronobacter phage vB_CsaM_GAP31]
ORF014	gi|593777180|ref|YP_009015025.1|;gi|383395522|gb|AFH20947.1|	44.07	55.08	118	48	3	1	118	17	116	1e-20	83.2	hypothetical protein CR9_063 [Cronobacter phage CR9]
ORF014	gi|730985121|ref|YP_009111206.1|;gi|670141264|gb|AII27675.1|	39.83	55.08	118	53	5	1	118	1	100	4e-18	76.6	putative DNA polymerase I [Escherichia phage Av-05]
ORF015	gi|757605363|ref|WP_042852459.1|;gi|543170386|ref|YP_008530454.1|;gi|505834208|gb|AGM12598.1|;gi|606569654|gb|EYW21735.1|;gi|815007542|gb|AKE45318.1|;gi|815009407|gb|AKE47173.1|	89.52	89.52	105	0	1	1	105	1	94	6e-62	188	hypothetical protein Ec2_00209 [Escherichia phage 2 JES-2013]
ORF015	gi|640883658|ref|YP_009031114.1|;gi|601129698|gb|AHN83793.1|	88.57	88.57	105	1	1	1	105	12	105	1e-61	187	hypothetical protein [Escherichia phage vB_EcoM_FFH2]
ORF015	gi|422936526|ref|YP_007006376.1|;gi|374716122|gb|AEZ65341.1|	88.57	88.57	105	1	1	1	105	1	94	2e-61	187	hypothetical protein FV3_00205 [Enterobacteria phage vB_EcoM-FV3]
ORF015	gi|194173077|ref|YP_002003721.1|;gi|114796115|gb|ABI79289.1|	87.62	88.57	105	2	1	1	105	27	120	2e-61	187	hypothetical protein [Escherichia phage rv5]
ORF015	gi|29135010|ref|NP_803640.1|;gi|18996539|gb|AAL82975.1|AF399011_74;gi|398256095|gb|AFO71115.1|	30.43	46.38	69	37	2	41	105	147	208	0.37	30.8	ORF074 [Pseudomonas phage phiKZ]
ORF015	gi|543170178|ref|YP_008530246.1|;gi|505834000|gb|AGM12390.1|	31.91	51.06	47	29	2	27	73	509	552	1.6	28.9	putative rIIA [Escherichia phage 2 JES-2013]
ORF015	gi|422936525|ref|YP_007006375.1|;gi|374716121|gb|AEZ65340.1|	27.87	47.54	61	29	3	36	96	15	60	1.7	27.7	hypothetical protein FV3_00204 [Enterobacteria phage vB_EcoM-FV3]
ORF015	gi|194172860|ref|YP_002003503.1|;gi|114795898|gb|ABI79072.1|	31.91	51.06	47	29	2	27	73	509	552	1.7	28.9	rIIA [Escherichia phage rv5]
ORF015	gi|640883454|ref|YP_009030910.1|;gi|601129494|gb|AHN83589.1|	32.43	54.05	37	24	1	27	63	509	544	2.6	28.5	rIIA [Escherichia phage vB_EcoM_FFH2]
ORF015	gi|194173076|ref|YP_002003720.1|;gi|114796114|gb|ABI79288.1|;gi|815007781|gb|AKE45556.1|	29.51	44.26	61	28	3	36	96	15	60	3.2	26.9	hypothetical protein [Escherichia phage rv5]
ORF016	gi|640883657|ref|YP_009031113.1|;gi|601129697|gb|AHN83792.1|	98.67	98.67	75	1	0	1	75	1	75	7e-48	150	hypothetical protein [Escherichia phage vB_EcoM_FFH2]
ORF016	gi|543170385|ref|YP_008530453.1|;gi|505834207|gb|AGM12597.1|;gi|815007541|gb|AKE45317.1|	97.33	97.33	75	2	0	1	75	1	75	9e-47	147	hypothetical protein Ec2_00208 [Escherichia phage 2 JES-2013]
ORF016	gi|194173076|ref|YP_002003720.1|;gi|114796114|gb|ABI79288.1|;gi|815007781|gb|AKE45556.1|	93.33	97.33	75	5	0	1	75	1	75	5e-46	145	hypothetical protein [Escherichia phage rv5]
ORF016	gi|422936525|ref|YP_007006375.1|;gi|374716121|gb|AEZ65340.1|	89.33	94.67	75	8	0	1	75	1	75	2e-43	139	hypothetical protein FV3_00204 [Enterobacteria phage vB_EcoM-FV3]
ORF016	gi|593777380|ref|YP_009015225.1|;gi|383395722|gb|AFH21147.1|	33.9	47.46	59	39	0	17	75	41	99	0.031	32.3	hypothetical protein CR9_263 [Cronobacter phage CR9]
ORF016	gi|422936524|ref|YP_007006374.1|;gi|374716120|gb|AEZ65339.1|	30.43	52.17	69	39	4	5	69	1	64	0.14	29.3	hypothetical protein FV3_00203 [Enterobacteria phage vB_EcoM-FV3]
ORF016	gi|806934244|gb|AKC04974.1|	38.64	56.82	44	21	2	1	44	8	45	0.15	30.4	hypothetical protein EFLK1_ORF015 [Enterococcus phage EFLK1]
ORF016	gi|509140864|ref|YP_008059742.1|;gi|475990225|gb|AGI61403.1|	36	52	50	26	2	2	47	59	106	0.16	30.4	hypothetical protein pSf1_0020 [Shigella phage pSf-1]
ORF016	gi|194173077|ref|YP_002003721.1|;gi|114796115|gb|ABI79289.1|	34.78	45.65	46	24	2	15	55	62	106	0.16	30	hypothetical protein [Escherichia phage rv5]
ORF016	gi|670143158|gb|AII28512.1|	38.64	56.82	44	21	2	1	44	1	38	0.18	30	hypothetical protein [Enterococcus phage ECP3]
ORF017	gi|757605365|ref|WP_042852461.1|;gi|543170384|ref|YP_008530452.1|;gi|640883656|ref|YP_009031112.1|;gi|505834206|gb|AGM12596.1|;gi|601129696|gb|AHN83791.1|;gi|606569656|gb|EYW21737.1|;gi|815007540|gb|AKE45316.1|	98.44	100	64	1	0	1	64	1	64	2e-41	133	hypothetical protein Ec2_00207 [Escherichia phage 2 JES-2013]
ORF017	gi|194173075|ref|YP_002003719.1|;gi|114796113|gb|ABI79287.1|;gi|815007780|gb|AKE45555.1|	98.44	100	64	1	0	1	64	1	64	2e-41	133	hypothetical protein [Escherichia phage rv5]
ORF017	gi|422936524|ref|YP_007006374.1|;gi|374716120|gb|AEZ65339.1|	90.62	93.75	64	6	0	1	64	1	64	5e-38	124	hypothetical protein FV3_00203 [Enterobacteria phage vB_EcoM-FV3]
ORF017	gi|725950316|ref|YP_009101408.1|;gi|397133738|gb|AFO10247.1|	25	50	44	33	0	14	57	11	54	0.23	29.3	hypothetical protein [Escherichia phage ECML-4]
ORF017	gi|326804578|ref|YP_004327449.1|;gi|301795228|emb|CBW37946.1|	25	50	44	33	0	14	57	11	54	0.4	28.5	putative uncharacterised protein [Salmonella phage ViI]
ORF017	gi|568191963|ref|YP_008771747.1|;gi|552946741|gb|AGY47646.1|	25	50	44	33	0	14	57	11	54	0.42	28.5	hypothetical protein Marshall_129 [Salmonella phage Marshall]
ORF017	gi|451938275|gb|AGF88563.1|	30.3	48.48	33	23	0	25	57	22	54	3.8	26.2	hypothetical protein SP063_00562 [Salmonella phage FSL SP-063]
ORF017	gi|658311191|ref|YP_009043895.1|;gi|601134782|gb|AHN84855.1|;gi|636635389|gb|AIA10303.1|	38.46	53.85	39	20	2	22	56	6	44	6	25.8	antirepressor protein KilAC domain [Vibrio phage X29]
ORF017	gi|66391589|ref|YP_239114.1|;gi|62288677|gb|AAX78660.1|	37.5	58.33	24	15	0	22	45	134	157	6.3	25.8	hypothetical protein RB43ORF138c [Enterobacteria phage RB43]
ORF017	gi|506517753|ref|WP_015984960.1|;gi|134288625|ref|YP_001111081.1|;gi|134132010|gb|ABO60807.1|;gi|714591132|gb|KGW21388.1|	31.58	39.47	38	25	1	18	54	110	147	6.9	25.8	gp2, phage terminase, large subunit, putative [Burkholderia phage phi6442] [Burkholderia phage phi644-2]
ORF018	gi|194173074|ref|YP_002003718.1|;gi|114796112|gb|ABI79286.1|;gi|815007779|gb|AKE45554.1|	96.75	99.19	123	4	0	1	123	1	123	2e-85	249	hypothetical protein [Escherichia phage rv5]
ORF018	gi|543170383|ref|YP_008530451.1|;gi|640883655|ref|YP_009031111.1|;gi|505834205|gb|AGM12595.1|;gi|601129695|gb|AHN83790.1|;gi|815007539|gb|AKE45315.1|;gi|815009404|gb|AKE47170.1|	92.62	95.08	122	9	0	1	122	1	122	2e-80	237	hypothetical protein Ec2_00206 [Escherichia phage 2 JES-2013]
ORF018	gi|422936523|ref|YP_007006373.1|;gi|374716119|gb|AEZ65338.1|	92.62	95.08	122	9	0	1	122	1	122	7e-80	235	hypothetical protein FV3_00202 [Enterobacteria phage vB_EcoM-FV3]
ORF018	gi|408386697|gb|AFU63707.1|	37.17	58.41	113	66	2	1	108	1	113	3e-16	72.4	hypothetical protein [Salmonella phage SSE-121]
ORF018	gi|730985119|ref|YP_009111204.1|;gi|670141262|gb|AII27673.1|	36.45	58.88	107	63	3	1	102	1	107	4e-16	72	hypothetical protein Av05_00130 [Escherichia phage Av-05]
ORF018	gi|414086901|ref|YP_006987089.1|;gi|378565735|gb|AFC21434.1|	36.22	54.33	127	67	3	1	113	1	127	2e-15	70.1	hypothetical protein GAP31_253 [Cronobacter phage vB_CsaM_GAP31]
ORF018	gi|563397467|ref|YP_008857231.1|;gi|555923758|gb|AGZ17489.1|	38.32	55.14	107	62	2	1	103	1	107	2e-13	64.3	hyphothetical protein [Enterobacteria phage 4MG]
ORF018	gi|363539542|ref|YP_004893827.1|;gi|310660161|gb|ADP02416.1|	32.17	51.3	115	67	2	1	107	1	112	1e-11	59.7	21 gene product [Salmonella phage PVP-SE1]
ORF018	gi|414087316|ref|YP_006987503.1|;gi|378566150|gb|AFC21848.1|	26.09	46.09	115	74	3	1	112	1	107	0.003	35.8	hypothetical protein GAP32_396 [Cronobacter phage vB_CsaM_GAP32]
ORF018	gi|221271402|dbj|BAH15159.1|	33.33	52.38	42	25	1	69	107	474	515	1.3	29.6	hypothetical protein [Serratia phage KSP20]
ORF019	gi|506595380|ref|WP_016060635.1|;gi|422936522|ref|YP_007006372.1|;gi|543170382|ref|YP_008530450.1|;gi|640883654|ref|YP_009031110.1|;gi|374716118|gb|AEZ65337.1|;gi|505834204|gb|AGM12594.1|;gi|601129694|gb|AHN83789.1|;gi|606545281|gb|EYV98804.1|;gi|606569658|gb|EYW21739.1|;gi|815007538|gb|AKE45314.1|;gi|815009403|gb|AKE47169.1|	96.43	98.81	84	3	0	1	84	1	84	9e-55	168	hypothetical protein FV3_00201 [Enterobacteria phage vB_EcoM-FV3]
ORF019	gi|194173073|ref|YP_002003717.1|;gi|114796111|gb|ABI79285.1|;gi|815007778|gb|AKE45553.1|	94.05	95.24	84	5	0	1	84	1	84	2e-52	162	hypothetical protein [Escherichia phage rv5]
ORF019	gi|757605367|ref|WP_042852463.1|;gi|543170381|ref|YP_008530449.1|;gi|640883653|ref|YP_009031109.1|;gi|505834203|gb|AGM12593.1|;gi|601129693|gb|AHN83788.1|;gi|606569659|gb|EYW21740.1|;gi|815007537|gb|AKE45313.1|	35.06	50.65	77	34	2	1	77	19	79	7e-06	42	hypothetical protein Ec2_00204 [Escherichia phage 2 JES-2013]
ORF019	gi|422936521|ref|YP_007006371.1|;gi|374716117|gb|AEZ65336.1|	33.77	49.35	77	35	2	1	77	24	84	3e-05	40.4	hypothetical protein FV3_00200 [Enterobacteria phage vB_EcoM-FV3]
ORF019	gi|194173072|ref|YP_002003716.1|;gi|114796110|gb|ABI79284.1|;gi|815007777|gb|AKE45552.1|	32.47	49.35	77	36	2	1	77	19	79	0.0001	38.5	hypothetical protein [Escherichia phage rv5]
ORF019	gi|338827147|ref|YP_004539078.1|;gi|332800696|emb|CBY88536.1|	27.27	46.97	66	43	1	5	70	1	61	0.03	31.6	hypothetical protein LIMEzero_ORF05 [Pantoea phage LIMEzero]
ORF019	gi|326536822|ref|YP_004301254.1|;gi|312263168|gb|ADQ53424.1|	30	54	50	34	1	18	66	20	69	0.091	30.4	hypothetical protein 65p417 [Aeromonas phage 65]
ORF019	gi|726647117|ref|YP_009012515.1|;gi|396576992|emb|CBY99612.1|	33.33	49.28	69	30	4	8	70	7	65	0.79	28.1	Phi92_gp183 [Enterobacteria phage phi92]
ORF019	gi|593777822|ref|YP_009015669.1|;gi|347449584|gb|AEO93625.1|	38.24	55.88	34	21	0	50	83	351	384	4.6	26.9	gp366 [Bacillus phage G]
ORF019	gi|422936290|ref|YP_007006144.1|;gi|374716570|gb|AEZ65730.1|	37.04	62.96	27	17	0	31	57	206	232	4.8	26.9	virion structural protein [Cyanophage S-TIM5]
ORF020	gi|757605367|ref|WP_042852463.1|;gi|543170381|ref|YP_008530449.1|;gi|640883653|ref|YP_009031109.1|;gi|505834203|gb|AGM12593.1|;gi|601129693|gb|AHN83788.1|;gi|606569659|gb|EYW21740.1|;gi|815007537|gb|AKE45313.1|	100	100	90	0	0	1	90	12	101	3e-59	181	hypothetical protein Ec2_00204 [Escherichia phage 2 JES-2013]
ORF020	gi|422936521|ref|YP_007006371.1|;gi|374716117|gb|AEZ65336.1|	97.73	98.86	88	2	0	1	88	17	104	4e-57	176	hypothetical protein FV3_00200 [Enterobacteria phage vB_EcoM-FV3]
ORF020	gi|194173072|ref|YP_002003716.1|;gi|114796110|gb|ABI79284.1|;gi|815007777|gb|AKE45552.1|	91.57	93.98	83	7	0	1	83	12	94	2e-48	153	hypothetical protein [Escherichia phage rv5]
ORF020	gi|506595380|ref|WP_016060635.1|;gi|422936522|ref|YP_007006372.1|;gi|543170382|ref|YP_008530450.1|;gi|640883654|ref|YP_009031110.1|;gi|374716118|gb|AEZ65337.1|;gi|505834204|gb|AGM12594.1|;gi|601129694|gb|AHN83789.1|;gi|606545281|gb|EYV98804.1|;gi|606569658|gb|EYW21739.1|;gi|815007538|gb|AKE45314.1|;gi|815009403|gb|AKE47169.1|	32.47	49.35	77	36	2	8	68	1	77	7e-05	38.9	hypothetical protein FV3_00201 [Enterobacteria phage vB_EcoM-FV3]
ORF020	gi|194173073|ref|YP_002003717.1|;gi|114796111|gb|ABI79285.1|;gi|815007778|gb|AKE45553.1|	33.77	48.05	77	35	2	8	68	1	77	0.0001	38.1	hypothetical protein [Escherichia phage rv5]
ORF020	gi|589889512|ref|YP_009004895.1|;gi|583926951|gb|AHI60253.1|	48.39	64.52	31	15	1	41	70	39	69	1.2	28.5	hypothetical protein Ea357_102 [Erwinia phage Ea35-70] [Erwinia phage Ea35-7]
ORF020	gi|701908860|gb|AIW02417.1|	52.17	60.87	23	11	0	20	42	6	28	2.1	27.7	hypothetical protein PBI_CAPTAINTRIPS_25 [Mycobacterium phage CaptainTrips]
ORF020	gi|414088300|ref|YP_006988478.1|;gi|408731670|gb|AFU88114.1|	32.73	49.09	55	34	1	1	55	1	52	3.4	27.3	putative ATPase domain protein [Caulobacter phage CcrColossus]
ORF020	gi|410492735|ref|YP_006908937.1|;gi|404056586|gb|AFR52119.1|	46.43	60.71	28	15	0	23	50	109	136	3.7	27.3	hypothetical protein ECBP2_0086 [Escherichia phage ECBP2]
ORF020	gi|339782376|gb|AEK08099.1|	42.31	61.54	26	15	0	17	42	3	28	4	27.3	gp42 [Mycobacterium phage Baka]
ORF021	gi|640883652|ref|YP_009031108.1|;gi|601129692|gb|AHN83787.1|	99.22	99.22	129	1	0	1	129	1	129	3e-88	257	hypothetical protein [Escherichia phage vB_EcoM_FFH2]
ORF021	gi|506524823|ref|WP_015991914.1|;gi|194173071|ref|YP_002003715.1|;gi|114796109|gb|ABI79283.1|;gi|606569660|gb|EYW21741.1|;gi|815007776|gb|AKE45551.1|;gi|815009401|gb|AKE47167.1|	98.45	98.45	129	2	0	1	129	1	129	1e-87	256	hypothetical protein [Escherichia phage rv5]
ORF021	gi|543170380|ref|YP_008530448.1|;gi|505834202|gb|AGM12592.1|;gi|815007536|gb|AKE45312.1|	98.45	98.45	129	2	0	1	129	1	129	4e-87	254	hypothetical protein Ec2_00203 [Escherichia phage 2 JES-2013]
ORF021	gi|422936520|ref|YP_007006370.1|;gi|374716116|gb|AEZ65335.1|	85.71	93.23	133	15	1	1	129	1	133	2e-77	230	hypothetical protein FV3_00199 [Enterobacteria phage vB_EcoM-FV3]
ORF021	gi|726647136|ref|YP_009012534.1|;gi|396577011|emb|CBY99630.1|	33.58	50.75	134	62	6	1	121	1	120	3e-10	55.8	Phi92_gp201 [Enterobacteria phage phi92]
ORF021	gi|448260496|ref|YP_007348596.1|;gi|408385368|gb|AFU62799.1|	27.27	49.59	121	81	3	1	119	1	116	4e-06	43.9	hypothetical protein phAPEC8_00228 [Escherichia phage phAPEC8]
ORF021	gi|460042460|ref|YP_007517890.1|;gi|448936813|gb|AGE60358.1|	29.7	38.61	101	57	3	30	121	68	163	1.9	29.3	putative baseplate tail tube initiator [Pelagibacter phage HTVC008M]
ORF021	gi|148609383|ref|YP_001272514.1|;gi|148524712|dbj|BAF63334.1|;gi|300527969|gb|EFK49031.1|;gi|342926232|gb|EGU94954.1|;gi|553570498|gb|ESC92354.1|;gi|553717606|gb|ESE32609.1|;gi|564916427|gb|ETE11813.1|	35.71	50	42	23	1	65	106	39	76	3.3	28.5	putative small terminase subunit [Phage cdtI] [Enterobacteria phage cdtI]
ORF021	gi|460042337|ref|YP_007517775.1|;gi|448937001|gb|AGE60545.1|	29.73	43.24	74	38	2	7	72	244	311	4	28.5	DNA primase [Pelagibacter phage HTVC011P]
ORF021	gi|326804646|ref|YP_004327517.1|;gi|301795296|emb|CBW38014.1|	39.02	56.1	41	24	1	8	48	105	144	7.5	27.3	putative uncharacterised protein [Salmonella phage ViI]
ORF022	gi|194173070|ref|YP_002003714.1|;gi|114796108|gb|ABI79282.1|;gi|815007775|gb|AKE45550.1|;gi|815009400|gb|AKE47166.1|	98	99	100	2	0	1	100	1	100	8e-67	200	conserved hypothetical protein [Escherichia phage rv5]
ORF022	gi|543170379|ref|YP_008530447.1|;gi|640883651|ref|YP_009031107.1|;gi|505834201|gb|AGM12591.1|;gi|601129691|gb|AHN83786.1|;gi|815007535|gb|AKE45311.1|	97	99	100	3	0	1	100	1	100	1e-66	200	hypothetical protein Ec2_00202 [Escherichia phage 2 JES-2013]
ORF022	gi|422936519|ref|YP_007006369.1|;gi|374716115|gb|AEZ65334.1|	96	99	100	4	0	1	100	7	106	2e-66	199	hypothetical protein FV3_00198 [Enterobacteria phage vB_EcoM-FV3]
ORF022	gi|410491474|ref|YP_006906696.1|;gi|390013899|gb|AFL46991.1|	41.89	60.81	74	33	3	11	81	54	120	1e-09	53.5	hypothetical protein SSU5_064 [Salmonella phage SSU5]
ORF022	gi|414086887|ref|YP_006987075.1|;gi|378565721|gb|AFC21420.1|	32.53	56.63	83	48	4	1	81	3	79	9e-05	39.3	hypothetical protein GAP31_239 [Cronobacter phage vB_CsaM_GAP31]
ORF022	gi|563397483|ref|YP_008857247.1|;gi|555923774|gb|AGZ17505.1|	31.33	56.63	83	49	4	1	81	3	79	0.0004	37.4	hyphothetical protein [Enterobacteria phage 4MG]
ORF022	gi|363539555|ref|YP_004893840.1|;gi|310660174|gb|ADP02429.1|;gi|408386685|gb|AFU63695.1|	32.53	54.22	83	45	4	1	81	3	76	0.006	34.3	34 gene product [Salmonella phage PVP-SE1]
ORF022	gi|730985099|ref|YP_009111184.1|;gi|670141242|gb|AII27653.1|	33.33	58.33	48	31	1	34	81	29	75	0.012	33.5	hypothetical protein Av05_00110 [Escherichia phage Av-05]
ORF022	gi|593780398|ref|YP_009018058.1|;gi|339754143|gb|AEJ94161.1|	38.6	59.65	57	27	3	1	56	1	50	0.044	32	gp47 [Mycobacterium phage Thibault]
ORF022	gi|418488719|ref|YP_007002729.1|;gi|363453908|gb|AEW24291.1|	32.79	44.26	61	41	0	25	85	145	205	0.33	30.4	hypothetical protein [Escherichia phage PhaxI]
ORF023	gi|543170378|ref|YP_008530446.1|;gi|640883650|ref|YP_009031106.1|;gi|505834200|gb|AGM12590.1|;gi|601129690|gb|AHN83785.1|;gi|815007534|gb|AKE45310.1|	100	100	81	0	0	1	81	1	81	7e-53	163	hypothetical protein Ec2_00201 [Escherichia phage 2 JES-2013]
ORF023	gi|506524821|ref|WP_015991912.1|;gi|194173069|ref|YP_002003713.1|;gi|114796107|gb|ABI79281.1|;gi|606569662|gb|EYW21743.1|;gi|815007774|gb|AKE45549.1|;gi|815009399|gb|AKE47165.1|	98.77	98.77	81	1	0	1	81	1	81	4e-52	161	hypothetical protein [Escherichia phage rv5]
ORF023	gi|422936518|ref|YP_007006368.1|;gi|374716114|gb|AEZ65333.1|	88.89	93.83	81	9	0	1	81	1	81	5e-47	149	hypothetical protein FV3_00197 [Enterobacteria phage vB_EcoM-FV3]
ORF023	gi|768216304|gb|AJT61526.1|	24.59	45.9	61	43	1	3	63	67	124	0.81	28.5	hypothetical protein IME_045 [Staphylococcus phage IME-SA4]
ORF023	gi|422935511|ref|YP_007005407.1|;gi|343411936|gb|AEM24799.1|	29.58	45.07	71	37	3	1	71	63	120	1.8	27.7	hypothetical protein [Cronobacter phage ESP2949-1]
ORF023	gi|448260502|ref|YP_007348602.1|;gi|408385374|gb|AFU62805.1|	24.59	45.9	61	34	1	5	65	1	49	3	26.2	hypothetical protein phAPEC8_00234 [Escherichia phage phAPEC8]
ORF023	gi|339784119|gb|AEK09828.1|	38.24	52.94	34	19	1	29	62	39	70	4.1	26.6	gp16 [Mycobacterium phage Pixie]
ORF023	gi|764161287|ref|YP_009125768.1|;gi|746946810|gb|AJD82236.1|	38.24	52.94	34	19	1	29	62	39	70	4.2	26.6	hypothetical protein PBI_KESHU_16 [Mycobacterium phage Keshu]
ORF023	gi|113200672|ref|YP_717835.1|;gi|76574571|gb|ABA47136.1|;gi|469519212|gb|AGH56512.1|	30.77	50	52	30	2	20	66	105	155	4.5	26.6	gp165 [Synechococcus phage syn9]
ORF023	gi|326783058|ref|YP_004323455.1|;gi|310005476|gb|ADO99864.1|	35.14	45.95	37	24	0	40	76	3813	3849	7.6	26.2	baseplate wedge initiator [Prochlorococcus phage P-HM2]
ORF024	gi|422936517|ref|YP_007006367.1|;gi|374716113|gb|AEZ65332.1|	100	100	121	0	0	1	121	1	121	7e-83	243	hypothetical protein FV3_00196 [Enterobacteria phage vB_EcoM-FV3]
ORF024	gi|506524820|ref|WP_015991911.1|;gi|194173068|ref|YP_002003712.1|;gi|114796106|gb|ABI79280.1|;gi|606569663|gb|EYW21744.1|;gi|815007773|gb|AKE45548.1|;gi|815009398|gb|AKE47164.1|	99.17	100	121	1	0	1	121	1	121	4e-82	241	hypothetical protein [Escherichia phage rv5]
ORF024	gi|543170377|ref|YP_008530445.1|;gi|640883649|ref|YP_009031105.1|;gi|505834199|gb|AGM12589.1|;gi|601129689|gb|AHN83784.1|	98.35	99.17	121	2	0	1	121	1	121	3e-81	238	hypothetical protein Ec2_00200 [Escherichia phage 2 JES-2013]
ORF024	gi|563397488|ref|YP_008857252.1|;gi|555923779|gb|AGZ17510.1|	30	54.44	90	62	1	16	104	10	99	7e-07	45.8	hyphothetical protein [Enterobacteria phage 4MG]
ORF024	gi|414086882|ref|YP_006987070.1|;gi|378565716|gb|AFC21415.1|	30	53.33	90	62	1	16	104	10	99	1e-06	45.1	hypothetical protein GAP31_234 [Cronobacter phage vB_CsaM_GAP31]
ORF024	gi|363539559|ref|YP_004893844.1|;gi|310660178|gb|ADP02433.1|;gi|408386681|gb|AFU63691.1|	25.22	48.7	115	86	0	4	118	1	115	2e-06	44.3	38 gene product [Salmonella phage PVP-SE1]
ORF024	gi|730985097|ref|YP_009111182.1|;gi|670141240|gb|AII27651.1|	26.53	52.04	98	67	1	12	104	1	98	2e-05	42	hypothetical protein Av05_00108 [Escherichia phage Av-05]
ORF024	gi|218148579|ref|YP_002364347.1|;gi|218059775|emb|CAU13879.1|	29.41	51.76	85	55	2	23	106	208	288	0.51	30.8	hypothetical protein PP141_gp39 [Pseudomonas phage 14-1]
ORF024	gi|219523908|ref|YP_002455969.1|;gi|190333504|gb|ACE73759.1|	29.41	51.76	85	55	2	23	106	208	288	0.55	30.8	putative tail protein containing transglycosylase [Pseudomonas phage PB1]
ORF024	gi|149408352|ref|YP_001294455.1|;gi|589892530|ref|YP_009008967.1|;gi|576017145|gb|AHH02871.1|	28.24	51.76	85	56	2	23	106	208	288	1.7	29.3	conserved hypothetical protein ORF038 [Pseudomonas phage F8]
ORF025	gi|640883648|ref|YP_009031104.1|;gi|601129688|gb|AHN83783.1|;gi|815009397|gb|AKE47163.1|	99.26	99.51	408	3	0	1	408	1	408	0	826	hypothetical protein [Escherichia phage vB_EcoM_FFH2]
ORF025	gi|194173067|ref|YP_002003711.1|;gi|114796105|gb|ABI79279.1|;gi|815007772|gb|AKE45547.1|	99.26	99.51	408	3	0	1	408	1	408	0	824	hypothetical protein [Escherichia phage rv5]
ORF025	gi|543170376|ref|YP_008530444.1|;gi|505834198|gb|AGM12588.1|	99.02	99.26	408	4	0	1	408	1	408	0	822	hypothetical protein Ec2_00199 [Escherichia phage 2 JES-2013]
ORF025	gi|422936516|ref|YP_007006366.1|;gi|374716112|gb|AEZ65331.1|	96.57	98.28	408	14	0	1	408	1	408	0	743	hypothetical protein FV3_00195 [Enterobacteria phage vB_EcoM-FV3]
ORF025	gi|730985096|ref|YP_009111181.1|;gi|670141239|gb|AII27650.1|	38.44	55.19	424	211	14	1	408	1	390	3e-79	254	hypothetical protein Av05_00107 [Escherichia phage Av-05]
ORF025	gi|363539560|ref|YP_004893845.1|;gi|310660179|gb|ADP02434.1|;gi|408386680|gb|AFU63690.1|	39.38	56.56	419	218	12	1	408	1	394	2e-78	252	39 gene product [Salmonella phage PVP-SE1]
ORF025	gi|563397489|ref|YP_008857253.1|;gi|555923780|gb|AGZ17511.1|	36.75	51.55	419	214	16	1	408	1	379	1e-49	176	hyphothetical protein [Enterobacteria phage 4MG]
ORF025	gi|414086881|ref|YP_006987069.1|;gi|378565715|gb|AFC21414.1|	38.04	51.67	418	209	18	1	408	1	378	2e-48	173	hypothetical protein GAP31_233 [Cronobacter phage vB_CsaM_GAP31]
ORF025	gi|448244744|ref|YP_007392464.1|;gi|374717069|gb|AEZ66168.1|	28.67	47.09	429	261	15	1	408	4	408	7e-31	124	hypothetical protein phiTE_002 [Pectobacterium phage phiTE]
ORF025	gi|389059897|ref|YP_006383050.1|;gi|383395776|gb|AFH21200.1|	28.9	47.55	429	262	15	1	408	4	410	4e-30	122	hypothetical protein CR3_035 [Cronobacter phage CR3]
ORF026	gi|422936515|ref|YP_007006365.1|;gi|374716111|gb|AEZ65330.1|	98.55	100	138	2	0	1	138	1	138	1e-99	286	hypothetical protein FV3_00194 [Enterobacteria phage vB_EcoM-FV3]
ORF026	gi|194173065|ref|YP_002003709.1|;gi|543170374|ref|YP_008530442.1|;gi|640883647|ref|YP_009031103.1|;gi|114796103|gb|ABI79277.1|;gi|505834196|gb|AGM12586.1|;gi|601129687|gb|AHN83782.1|;gi|815007770|gb|AKE45545.1|;gi|815009396|gb|AKE47162.1|	97.83	100	138	3	0	1	138	1	138	4e-99	285	hypothetical protein [Escherichia phage rv5]
ORF026	gi|311993217|ref|YP_004010083.1|;gi|284178055|gb|ADB81721.1|	32.79	47.54	61	28	3	50	103	1	55	2.2	27.7	hypothetical protein CC31p225 [Enterobacteria phage CC31]
ORF026	gi|713322538|ref|YP_009098622.1|;gi|698040641|gb|AIT72972.1|;gi|698040913|gb|AIT73243.1|;gi|698041185|gb|AIT73514.1|;gi|698041457|gb|AIT73785.1|;gi|698041730|gb|AIT74057.1|;gi|698042004|gb|AIT74330.1|	21.98	41.76	91	71	0	46	136	24	114	2.5	28.5	hypothetical protein RB3_236 [Enterobacteria phage RB3]
ORF026	gi|493530193|ref|WP_006484205.1|;gi|198449263|ref|YP_002221417.1|;gi|197725424|gb|ACH72920.1|;gi|198036013|emb|CAR51906.1|;gi|529210402|gb|EPZ87134.1|;gi|542086345|gb|ERI25620.1|;gi|757907682|gb|KIS46482.1|;gi|815848350|gb|KKI79191.1|	22	40	100	67	1	25	113	32	131	2.8	29.3	MuF-like protein [Burkholderia phage KS10]
ORF026	gi|514051352|ref|YP_008125780.1|;gi|398256244|gb|AFO71260.1|	27.54	53.62	69	45	3	46	112	555	620	5.3	28.5	hypothetical protein CR5_040 [Cronobacter phage CR5]
ORF026	gi|730985088|ref|YP_009111173.1|;gi|670141231|gb|AII27642.1|	27.27	46.75	77	52	2	7	80	545	620	5.9	28.1	hypothetical protein Av05_0099 [Escherichia phage Av-05]
ORF026	gi|446970310|ref|WP_001047566.1|;gi|46358687|ref|YP_006395.1|;gi|219681234|ref|YP_002455879.1|;gi|46357923|dbj|BAD15202.1|;gi|66473849|gb|AAY46495.1|;gi|312911332|dbj|BAJ35306.1|;gi|444803936|gb|ELX31697.1|;gi|485229578|emb|CCT21047.1|;gi|485244438|emb|CCT39661.1|;gi|485250940|emb|CCT42893.1|;gi|523809152|gb|AGQ68880.1|;gi|529192011|gb|AGS63760.1|;gi|540143996|gb|ERF89503.1|;gi|545006775|emb|CCW7…	34.21	47.37	38	25	0	54	91	178	215	6.6	27.7	gp23 [Enterobacteria phage ST104]
ORF027	gi|506524816|ref|WP_015991907.1|;gi|194173064|ref|YP_002003708.1|;gi|422936514|ref|YP_007006364.1|;gi|543170373|ref|YP_008530441.1|;gi|640883646|ref|YP_009031102.1|;gi|114796102|gb|ABI79276.1|;gi|374716110|gb|AEZ65329.1|;gi|505834195|gb|AGM12585.1|;gi|601129686|gb|AHN83781.1|;gi|606569666|gb|EYW21747.1|;gi|815007743|gb|AKE45519.1|;gi|815007769|gb|AKE45544.1|;gi|815009395|gb|AKE47161.1|	98.46	100	65	1	0	1	65	1	65	6e-42	134	hypothetical protein [Escherichia phage rv5]
ORF027	gi|726646937|ref|YP_009012335.1|;gi|396576812|emb|CBY99432.1|	48.33	65	60	29	1	3	62	6	63	2e-13	61.2	Phi92_gp004 [Enterobacteria phage phi92]
ORF027	gi|392972807|ref|YP_006488766.1|;gi|389616073|dbj|BAM20905.1|	34.48	48.28	58	34	1	2	55	9	66	0.005	33.5	hypothetical protein A958_gp39 [Enterococcus phage BC611] [Enterococcus phage BC-611]
ORF027	gi|643319096|ref|YP_009036412.1|;gi|589628194|gb|AHL19639.1|;gi|601127646|gb|AHN83141.1|	34.48	48.28	58	34	1	2	55	9	66	0.005	33.5	hypothetical protein X878_0053 [Enterococcus phage VD13]
ORF027	gi|639438505|ref|YP_009030243.1|;gi|625370578|gb|AHY25438.1|	35.29	52.94	34	22	0	18	51	1039	1072	0.64	28.9	head outer capsid protein [Serratia phage PS2]
ORF027	gi|389060347|ref|YP_006383478.1|;gi|380851418|gb|AFE86261.1|	77.78	88.89	9	2	0	15	23	239	247	0.82	28.1	N-acetylmuramoyl-L-alanine amidase [Bacillus phage PBC1]
ORF027	gi|456351261|ref|YP_007501213.1|;gi|764161968|ref|YP_009126378.1|;gi|347466328|gb|AEO97114.1|;gi|586881605|gb|AHJ87025.1|	32.35	47.06	34	23	0	18	51	295	328	1.3	27.7	head outer capsid protein [Salmonella phage S16]
ORF027	gi|311993175|ref|YP_004010041.1|;gi|284178013|gb|ADB81679.1|	32.35	47.06	34	23	0	18	51	164	197	1.5	27.3	head outer capsid protein [Enterobacteria phage CC31]
ORF027	gi|408387112|gb|AFU64121.1|	32.35	47.06	34	23	0	18	51	295	328	1.6	27.3	capsid and scaffold protein [Salmonella phage STML-198]
ORF027	gi|351162396|gb|AEQ39250.1|	62.5	62.5	16	6	0	7	22	26	41	2.3	26.2	hypothetical protein [Enterobacter phage F20] [Enterobacteria phage F20]
ORF028	gi|640883645|ref|YP_009031101.1|;gi|601129685|gb|AHN83780.1|	97.87	97.87	141	3	0	1	141	1	141	1e-99	287	hypothetical protein [Escherichia phage vB_EcoM_FFH2]
ORF028	gi|422936513|ref|YP_007006363.1|;gi|374716109|gb|AEZ65328.1|	96.45	98.58	141	5	0	1	141	1	141	4e-99	286	hypothetical protein FV3_00192 [Enterobacteria phage vB_EcoM-FV3]
ORF028	gi|543170372|ref|YP_008530440.1|;gi|505834194|gb|AGM12584.1|;gi|815007742|gb|AKE45518.1|	95.04	97.87	141	7	0	1	141	1	141	5e-97	280	hypothetical protein Ec2_00195 [Escherichia phage 2 JES-2013]
ORF028	gi|194173063|ref|YP_002003707.1|;gi|114796101|gb|ABI79275.1|;gi|815007768|gb|AKE45543.1|	93.62	96.45	141	9	0	1	141	1	141	8e-96	277	conserved hypothetical protein [Escherichia phage rv5]
ORF028	gi|157311364|ref|YP_001469407.1|;gi|149380568|gb|ABR24573.1|	40	48.28	145	74	4	1	138	1	139	2e-20	84.7	hypothetical protein phi1p064 [Enterobacteria phage Phi1]
ORF028	gi|33620469|ref|NP_891635.1|;gi|33347936|gb|AAQ15337.1|	38.62	48.28	145	76	4	1	138	1	139	2e-19	82	hypothetical protein RB49p064 [Enterobacteria phage RB49]
ORF028	gi|238694945|ref|YP_002922139.1|;gi|220029081|gb|ACL78016.1|	38.62	48.28	145	76	4	1	138	1	139	2e-19	81.6	hypothetical protein EpJSE_00067 [Enterobacteria phage JSE]
ORF028	gi|754380662|ref|YP_009118748.1|;gi|752909778|emb|CEO90668.1|	37.93	46.9	145	77	4	1	138	1	139	2e-17	76.6	hypothetical protein BN201_0065 [Enterobacteria phage GEC-3S] [Enterobacteria phage 3S]
ORF028	gi|414086087|ref|YP_006986277.1|;gi|378566412|gb|AFC22108.1|	31.48	48.15	54	32	1	48	96	167	220	1.5	30	RIIA protector from prophage-induced early lysis [Cronobacter phage vB_CsaM_GAP161]
ORF028	gi|701946146|gb|AIW03321.1|	50	58.33	24	12	0	54	77	522	545	2.2	29.6	tail lysin [Bacillus phage Mater]
ORF029	gi|640883644|ref|YP_009031100.1|;gi|601129684|gb|AHN83779.1|	96.05	98.68	152	6	0	1	152	1	152	2e-106	305	hypothetical protein [Escherichia phage vB_EcoM_FFH2]
ORF029	gi|543170371|ref|YP_008530439.1|;gi|505834193|gb|AGM12583.1|;gi|815007741|gb|AKE45517.1|	95.39	98.68	152	7	0	1	152	1	152	9e-106	303	hypothetical protein Ec2_00194 [Escherichia phage 2 JES-2013]
ORF029	gi|194173062|ref|YP_002003706.1|;gi|114796100|gb|ABI79274.1|;gi|815007767|gb|AKE45542.1|	83.55	88.82	152	25	0	1	152	1	152	2e-91	267	Tk.4 conserved hypothetical protein [Escherichia phage rv5]
ORF029	gi|422936512|ref|YP_007006362.1|;gi|374716108|gb|AEZ65327.1|	80.92	88.16	152	29	0	1	152	1	152	2e-89	262	hypothetical protein FV3_00191 [Enterobacteria phage vB_EcoM-FV3]
ORF029	gi|238694971|ref|YP_002922165.1|;gi|220029107|gb|ACL78042.1|	68.87	79.47	151	47	0	1	151	1	151	3e-70	213	Tk.4 conserved hypothetical protein [Enterobacteria phage JSE]
ORF029	gi|33620480|ref|NP_891662.1|;gi|33347947|gb|AAQ15348.1|	68.87	79.47	151	47	0	1	151	1	151	6e-70	212	Tk.4 conserved hypothetical protein [Enterobacteria phage RB49]
ORF029	gi|754380689|ref|YP_009118775.1|;gi|752909805|emb|CEO90695.1|	68.87	79.47	151	47	0	1	151	1	151	1e-69	212	hypothetical protein BN201_0092 [Enterobacteria phage GEC-3S] [Enterobacteria phage 3S]
ORF029	gi|157311392|ref|YP_001469435.1|;gi|149380596|gb|ABR24601.1|	68.87	79.47	151	47	0	1	151	1	151	1e-69	211	Tk.4 conserved hypothetical protein [Enterobacteria phage Phi1]
ORF029	gi|746946496|gb|AJD81924.1|	46.75	62.99	154	73	5	1	150	1	149	6e-37	128	hypothetical protein YenMTG1_114 [Yersinia phage vB_YenM_TG1]
ORF029	gi|161622443|ref|YP_001595233.1|;gi|160213749|gb|ABX11088.1|	44.23	61.54	156	79	4	1	151	1	153	8e-37	128	Tk.4 conserved hypothetical protein [Enterobacteria phage JS98]
ORF030	gi|422936511|ref|YP_007006361.1|;gi|374716107|gb|AEZ65326.1|	100	100	56	0	0	1	56	1	56	1e-34	115	hypothetical protein FV3_00190 [Enterobacteria phage vB_EcoM-FV3]
ORF030	gi|640883643|ref|YP_009031099.1|;gi|601129683|gb|AHN83778.1|	94.64	98.21	56	3	0	1	56	1	56	2e-33	112	hypothetical protein [Escherichia phage vB_EcoM_FFH2]
ORF030	gi|543170370|ref|YP_008530438.1|;gi|505834192|gb|AGM12582.1|;gi|815007740|gb|AKE45516.1|	91.07	98.21	56	5	0	1	56	1	56	1e-32	110	hypothetical protein Ec2_00193 [Escherichia phage 2 JES-2013]
ORF030	gi|194173061|ref|YP_002003705.1|;gi|114796099|gb|ABI79273.1|;gi|815007766|gb|AKE45541.1|	94.55	98.18	55	3	0	1	55	1	55	2e-32	109	hypothetical protein [Escherichia phage rv5]
ORF030	gi|472343071|ref|YP_007676574.1|;gi|469519927|gb|AGH57223.1|	34.88	58.14	43	27	1	6	47	926	968	0.53	28.9	hypothetical protein VPMG_00084 [Vibrio phage VBP32]
ORF030	gi|33323568|gb|AAQ07538.1|AF503408_62	48.39	54.84	31	8	1	15	37	405	435	1.8	27.3	Dam [Enterobacteria phage P7]
ORF030	gi|675218314|emb|CDN90818.1|	48.39	54.84	31	8	1	15	37	828	858	1.9	27.3	DNA methyltransferase [Escherichia phage RCS47]
ORF030	gi|472340617|ref|YP_007674140.1|;gi|469519772|gb|AGH57069.1|	32.56	58.14	43	28	1	6	47	926	968	2	27.3	hypothetical protein VPNG_00045 [Vibrio phage VBP47]
ORF030	gi|46401691|ref|YP_006537.1|;gi|33338718|gb|AAQ14041.1|	48.39	54.84	31	8	1	15	37	487	517	2	26.9	Dmt [Enterobacteria phage P1]
ORF030	gi|33338827|gb|AAQ14149.1|	48.39	54.84	31	8	1	15	37	487	517	2	26.9	Dmt, incomplete [Enterobacteria phage P1]
ORF031	gi|506524810|ref|WP_015991901.1|;gi|194173058|ref|YP_002003702.1|;gi|422936509|ref|YP_007006359.1|;gi|543170368|ref|YP_008530436.1|;gi|640883641|ref|YP_009031097.1|;gi|114796096|gb|ABI79270.1|;gi|374716105|gb|AEZ65324.1|;gi|505834190|gb|AGM12580.1|;gi|601129681|gb|AHN83776.1|;gi|606569670|gb|EYW21751.1|;gi|815007738|gb|AKE45514.1|;gi|815007763|gb|AKE45538.1|;gi|815009390|gb|AKE47156.1|	96.83	100	63	2	0	1	63	1	63	2e-41	133	conserved hypothetical phage protein [Escherichia phage rv5]
ORF031	gi|33620599|ref|NP_891831.1|;gi|33348066|gb|AAQ15467.1|	90.48	96.83	63	6	0	1	63	1	63	1e-37	123	hypothetical protein RB49p260 [Enterobacteria phage RB49]
ORF031	gi|157311560|ref|YP_001469603.1|;gi|238695141|ref|YP_002922335.1|;gi|149380764|gb|ABR24769.1|;gi|220029277|gb|ACL78212.1|	88.89	96.83	63	7	0	1	63	1	63	2e-37	122	hypothetical protein phi1p260 [Enterobacteria phage Phi1]
ORF031	gi|754380858|ref|YP_009118944.1|;gi|752909974|emb|CEO90864.1|	85.71	93.65	63	9	0	1	63	1	63	2e-35	117	hypothetical protein BN201_0261 [Enterobacteria phage GEC-3S] [Enterobacteria phage 3S]
ORF031	gi|441462725|gb|AGC35013.1|	37.7	65.57	61	38	0	1	61	1	61	1e-09	51.6	hypothetical protein [Escherichia phage PBECO 4]
ORF031	gi|712914389|ref|YP_009101778.1|;gi|695256432|gb|AIT14081.1|	37.7	65.57	61	38	0	1	61	1	61	2e-09	50.8	hypothetical protein PBI_121Q_191 [Escherichia phage 121Q]
ORF031	gi|641468804|gb|AIA64908.1|	43.14	62.75	51	29	0	13	63	3	53	1e-08	48.5	hypothetical protein S13_109 [Cronobacter phage S13]
ORF031	gi|530787752|ref|YP_008433369.1|;gi|529282566|gb|AGS81922.1|	37.93	65.52	29	18	0	31	59	141	169	0.83	28.1	hypothetical protein PaBG_00038 [Pseudomonas phage PaBG]
ORF031	gi|164414515|emb|CAJ28410.1|	26	54	50	30	1	14	63	29	71	1.1	27.7	hypothetical protein [Yersinia phage PY100]
ORF031	gi|310722550|ref|YP_003969373.1|;gi|306021393|gb|ADM79927.1|	28.89	55.56	45	30	1	20	62	58	102	2.7	26.6	unnamed protein product [Aeromonas phage phiAS5]
ORF032	gi|757605374|ref|WP_042852469.1|;gi|640883640|ref|YP_009031096.1|;gi|601129680|gb|AHN83775.1|;gi|606569671|gb|EYW21752.1|	96.36	97.27	110	4	0	1	110	1	110	5e-74	219	hypothetical protein [Escherichia phage vB_EcoM_FFH2]
ORF032	gi|543170367|ref|YP_008530435.1|;gi|505834189|gb|AGM12579.1|;gi|815007737|gb|AKE45513.1|	90.91	94.55	110	10	0	1	110	1	110	3e-70	210	hypothetical protein Ec2_00190 [Escherichia phage 2 JES-2013]
ORF032	gi|194173057|ref|YP_002003701.1|;gi|114796095|gb|ABI79269.1|;gi|815007762|gb|AKE45537.1|	90	94.55	110	11	0	1	110	1	110	3e-69	207	hypothetical protein [Escherichia phage rv5]
ORF032	gi|422936508|ref|YP_007006358.1|;gi|374716104|gb|AEZ65323.1|	90	93.64	110	11	0	1	110	1	110	5e-68	204	hypothetical protein FV3_00187 [Enterobacteria phage vB_EcoM-FV3]
ORF032	gi|410491834|ref|YP_006907056.1|;gi|408385501|gb|AFU62930.1|	33.33	45.61	57	37	1	54	109	43	99	1.3	29.3	phage particle protein [Pseudomonas phage UFV-P2]
ORF032	gi|440789307|ref|YP_007349017.1|;gi|425702346|gb|AFX93506.1|	32.31	47.69	65	37	3	41	99	400	463	6.1	27.3	tail spike protein head-binding protein [Serratia phage phiMAM1]
ORF032	gi|509141772|ref|YP_008060637.1|;gi|479258599|gb|AGJ71522.1|	28.57	42.86	63	43	1	50	110	558	620	6.1	27.3	hypothetical protein Lw1_gp114 [Escherichia phage Lw1]
ORF032	gi|713322132|ref|YP_009097722.1|;gi|673939327|gb|AIK68056.1|	28.57	42.86	63	43	1	50	110	558	620	6.2	27.3	hypothetical protein CPTMiller_00120 [Citrobacter phage Miller]
ORF032	gi|304373664|ref|YP_003858409.1|;gi|299829620|gb|ADJ55413.1|	28.57	42.86	63	43	1	50	110	558	620	6.2	27.3	hypothetical protein RB16p109 [Enterobacteria phage RB16]
ORF032	gi|66395472|ref|YP_239806.1|;gi|62635899|gb|AAX91010.1|	30	53.33	30	21	0	5	34	84	113	7	26.9	ORF024 [Staphylococcus phage 2638A]
ORF033	gi|757605376|ref|WP_042852471.1|;gi|640883639|ref|YP_009031095.1|;gi|601129679|gb|AHN83774.1|;gi|606569672|gb|EYW21753.1|	88.89	92.59	81	9	0	1	81	1	81	2e-47	149	hypothetical protein [Escherichia phage vB_EcoM_FFH2]
ORF033	gi|543170366|ref|YP_008530434.1|;gi|505834188|gb|AGM12578.1|;gi|815007736|gb|AKE45512.1|	87.65	92.59	81	10	0	1	81	1	81	6e-47	148	hypothetical protein Ec2_00189 [Escherichia phage 2 JES-2013]
ORF033	gi|422936507|ref|YP_007006357.1|;gi|374716103|gb|AEZ65322.1|	85.19	93.83	81	12	0	1	81	1	81	9e-47	148	hypothetical protein FV3_00186 [Enterobacteria phage vB_EcoM-FV3]
ORF033	gi|194173056|ref|YP_002003700.1|;gi|114796094|gb|ABI79268.1|;gi|815007761|gb|AKE45536.1|	86.42	91.36	81	11	0	1	81	1	81	6e-46	145	hypothetical protein [Escherichia phage rv5]
ORF033	gi|448260506|ref|YP_007348606.1|;gi|408385378|gb|AFU62809.1|	46.48	63.38	71	30	3	3	73	2	64	1e-12	60.1	hypothetical protein phAPEC8_00238 [Escherichia phage phAPEC8]
ORF033	gi|726647147|ref|YP_009012545.1|;gi|396577022|emb|CBY99641.1|	42.86	61.43	70	32	2	4	73	3	64	2e-11	57	Phi92_gp212 [Enterobacteria phage phi92]
ORF033	gi|730985148|ref|YP_009111233.1|;gi|670141291|gb|AII27702.1|	39.19	60.81	74	36	5	1	73	1	66	4e-08	48.5	hypothetical protein Av05_00159 [Escherichia phage Av-05]
ORF033	gi|563397707|ref|YP_008857471.1|;gi|555923998|gb|AGZ17729.1|	46.77	58.06	62	25	4	9	70	10	63	3e-06	42.4	hyphothetical protein [Enterobacteria phage 4MG]
ORF033	gi|414088379|ref|YP_006988557.1|;gi|408731749|gb|AFU88193.1|	24.39	40.24	82	52	2	7	78	36	117	2.7	27.3	hypothetical protein CcrColossus_gp323 [Caulobacter phage CcrColossus]
ORF033	gi|157310946|ref|YP_001468942.1|;gi|95832094|gb|ABF57494.1|	41.38	58.62	29	16	1	1	28	406	434	3.4	27.3	gp40 [Corynebacterium phage P1201]
ORF034	gi|757605377|ref|WP_042852472.1|;gi|543170365|ref|YP_008530433.1|;gi|640883638|ref|YP_009031094.1|;gi|505834187|gb|AGM12577.1|;gi|601129678|gb|AHN83773.1|;gi|815007735|gb|AKE45511.1|;gi|815007760|gb|AKE45535.1|;gi|815009387|gb|AKE47153.1|	98.46	100	65	1	0	1	65	1	65	3e-40	130	hypothetical protein Ec2_00188 [Escherichia phage 2 JES-2013]
ORF034	gi|422936506|ref|YP_007006356.1|;gi|374716102|gb|AEZ65321.1|	95.38	98.46	65	2	1	1	65	4	67	7e-38	124	hypothetical protein FV3_00185 [Enterobacteria phage vB_EcoM-FV3]
ORF034	gi|194173054|ref|YP_002003698.1|;gi|114796092|gb|ABI79266.1|	96	100	25	1	0	41	65	12	36	2e-10	52.8	hypothetical protein [Escherichia phage rv5]
ORF034	gi|194173055|ref|YP_002003699.1|;gi|114796093|gb|ABI79267.1|	100	100	20	0	0	1	20	1	20	2e-07	45.1	hypothetical protein [Escherichia phage rv5]
ORF034	gi|9633055|ref|NP_050163.1|;gi|5730312|emb|CAB52533.1|	25	71.88	32	24	0	31	62	256	287	0.51	29.3	hypothetical protein phiadhp55 [Lactobacillus phage phiadh]
ORF034	gi|509141390|ref|YP_008060260.1|;gi|505833741|gb|AGM12202.1|	50	75	28	13	1	4	30	254	281	1.2	27.7	hypothetical protein ZEMYLA_27 [Streptomyces phage Zemlya]
ORF034	gi|398256560|gb|AFO71574.1|	30.77	51.92	52	27	2	16	64	73	118	1.6	27.3	hypothetical protein phiCbK_060 [Caulobacter phage phiCbK]
ORF034	gi|414087974|ref|YP_006988157.1|;gi|408730646|gb|AFU87093.1|	30.77	51.92	52	27	2	16	64	72	117	1.6	27.3	hypothetical protein CbK_gp261 [Caulobacter phage phiCbK]
ORF034	gi|530787751|ref|YP_008433368.1|;gi|529282565|gb|AGS81921.1|	30.23	48.84	43	29	1	8	49	46	88	3.5	26.2	hypothetical protein PaBG_00037 [Pseudomonas phage PaBG]
ORF034	gi|29135011|ref|NP_803641.1|;gi|18996540|gb|AAL82976.1|AF399011_75	37.14	62.86	35	15	2	17	51	66	93	3.7	26.6	ORF075 [Pseudomonas phage phiKZ]
ORF035	gi|194173053|ref|YP_002003697.1|;gi|114796091|gb|ABI79265.1|;gi|815007759|gb|AKE45534.1|	98.17	98.17	109	2	0	1	109	1	109	4e-76	224	hypothetical protein [Escherichia phage rv5]
ORF035	gi|543170364|ref|YP_008530432.1|;gi|505834186|gb|AGM12576.1|;gi|815007734|gb|AKE45510.1|	97.25	98.17	109	3	0	1	109	1	109	1e-75	223	hypothetical protein Ec2_00187 [Escherichia phage 2 JES-2013]
ORF035	gi|757605378|ref|WP_042852473.1|;gi|640883637|ref|YP_009031093.1|;gi|601129677|gb|AHN83772.1|;gi|606569674|gb|EYW21755.1|	93.58	95.41	109	7	0	1	109	1	109	1e-72	216	hypothetical protein [Escherichia phage vB_EcoM_FFH2]
ORF035	gi|422936505|ref|YP_007006355.1|;gi|374716101|gb|AEZ65320.1|	92.66	96.33	109	8	0	1	109	1	109	4e-72	214	hypothetical protein FV3_00184 [Enterobacteria phage vB_EcoM-FV3]
ORF035	gi|723005912|gb|AIX11829.1|	25.68	47.3	74	55	0	20	93	20	93	0.008	34.3	hypothetical protein EpYD_48 [Siphoviridae phage YD-2008.s]
ORF035	gi|428782911|ref|YP_007112661.1|;gi|383395117|gb|AFH20559.1|	24.32	47.3	74	56	0	20	93	24	97	0.009	34.3	hypothetical protein HK578_054 [Escherichia phage HK578] [Enterobacteria phage HK578]
ORF035	gi|565323629|ref|YP_008550173.1|;gi|543383080|gb|AGV55612.1|	25.68	45.95	74	55	0	20	93	33	106	0.046	32.3	hypothetical protein EpSSL_gp59 [Enterobacteria phage SSL2009a] [Enterobacteria phage SSL-2009a]
ORF035	gi|371496319|ref|YP_004957487.1|;gi|359840936|gb|AEV89368.1|	21.65	44.33	97	72	1	1	93	1	97	0.14	31.2	hypothetical protein EP23p51 [Shigella phage EP23]
ORF035	gi|273810607|ref|YP_003344988.1|;gi|258619892|gb|ACV84145.1|	22.97	47.3	74	57	0	20	93	20	93	0.52	29.6	gp53 [Sodalis phage SO1] [Sodalis phage SO-1]
ORF035	gi|414090281|ref|YP_006990396.1|;gi|409995348|gb|AFV51286.1|	24.24	45.45	66	50	0	28	93	32	97	0.54	29.6	hypothetical protein JL1_9 [Enterobacteria phage JL1]
ORF036	gi|640883636|ref|YP_009031092.1|;gi|601129676|gb|AHN83771.1|	97.87	97.87	47	1	0	1	47	1	47	9e-28	97.4	hypothetical protein [Escherichia phage vB_EcoM_FFH2]
ORF036	gi|414086770|ref|YP_006986958.1|;gi|378565604|gb|AFC21303.1|	40	65	20	12	0	20	39	30	49	5.4	24.6	hypothetical protein GAP31_121 [Cronobacter phage vB_CsaM_GAP31]
ORF036	gi|326784082|ref|YP_004324475.1|;gi|310004814|gb|ADO99205.1|	33.33	51.52	33	20	1	16	48	72	102	6.5	25	hypothetical protein Syn1_104 [Prochlorococcus phage Syn1]
ORF036	gi|422937740|ref|YP_007007943.1|;gi|378409039|gb|AFB83977.1|	30.77	44.23	52	23	3	2	43	25	73	7.4	24.3	hypothetical protein pVp-1_0120 [Vibrio phage pVp-1]
ORF036	gi|399528647|ref|YP_006560634.1|;gi|392284362|gb|AFM54792.1|	36.84	57.89	38	23	1	4	41	80	116	8.8	24.6	hypothetical protein P2559S_14 [Croceibacter phage P2559S]
ORF037	gi|194173051|ref|YP_002003695.1|;gi|114796089|gb|ABI79263.1|	98.91	98.91	92	1	0	1	92	1	92	1e-62	189	hypothetical protein [Escherichia phage rv5]
ORF037	gi|640883634|ref|YP_009031090.1|;gi|601129674|gb|AHN83769.1|	93.48	94.57	92	6	0	1	92	1	92	3e-58	178	hypothetical protein [Escherichia phage vB_EcoM_FFH2]
ORF037	gi|422936503|ref|YP_007006353.1|;gi|374716099|gb|AEZ65318.1|	96.59	96.59	88	3	0	1	88	1	88	1e-57	177	hypothetical protein FV3_00182 [Enterobacteria phage vB_EcoM-FV3]
ORF037	gi|543170362|ref|YP_008530430.1|;gi|505834184|gb|AGM12574.1|	92.39	93.48	92	7	0	1	92	1	92	1e-57	176	hypothetical protein Ec2_00185 [Escherichia phage 2 JES-2013]
ORF037	gi|326632982|ref|YP_004306571.1|;gi|321272176|gb|ADW80068.1|	27.27	58.18	55	36	2	34	88	554	604	0.47	30	putative aerobic ribonucleoside diphosphate reductase large subunit [Salmonella phage Spc35] [Enterobacteria phage SPC35]
ORF037	gi|640884367|ref|YP_009031717.1|;gi|601129389|gb|AHN83528.1|	27.27	58.18	55	36	2	34	88	554	604	0.47	30	aerobic ribonucleoside diphosphate reductase, large subunit [Escherichia phage vB_EcoS_FFH1]
ORF037	gi|388570457|ref|YP_006382396.1|;gi|356601375|gb|AET24709.1|	27.27	58.18	55	36	2	34	88	589	639	0.47	30	aerobic ribonucleoside diphosphate reductase, large subunit [Escherichia phage Akfv33] [Escherichia phage bV_EcoS_AKFV33]
ORF037	gi|503960743|ref|WP_014194737.1|;gi|526118323|ref|YP_008240320.1|;gi|359285957|gb|AEV17641.1|;gi|514405108|dbj|GAD14186.1|;gi|523496570|dbj|BAN62891.1|	26.58	45.57	79	43	2	29	92	350	428	0.78	29.3	sheath tail protein [Thermus phage phi OH2]
ORF037	gi|59897233|gb|AAX12028.1|	25.45	58.18	55	37	2	34	88	554	604	2.2	28.1	ribonucleoside-diphosphate reductase alpha chain [Escherichia phage T5] [Enterobacteria phage T5]
ORF037	gi|46401832|ref|YP_006924.1|;gi|45775010|gb|AAS77142.1|	25.45	58.18	55	37	2	34	88	589	639	2.2	28.1	putative aerobic ribonucleoside diphosphate reductase, large subunit [Escherichia phage T5] [Enterobacteria phage T5]
ORF038	gi|543170361|ref|YP_008530429.1|;gi|505834183|gb|AGM12573.1|;gi|815007733|gb|AKE45509.1|	91.67	100	24	2	0	1	24	1	24	1e-08	47.4	hypothetical protein Ec2_00184 [Escherichia phage 2 JES-2013]
ORF038	gi|640883633|ref|YP_009031089.1|;gi|601129673|gb|AHN83768.1|	91.67	100	24	2	0	1	24	1	24	2e-08	47.4	hypothetical protein [Escherichia phage vB_EcoM_FFH2]
ORF038	gi|422936502|ref|YP_007006352.1|;gi|374716098|gb|AEZ65317.1|	64.71	76.47	34	12	0	1	34	1	34	5e-07	43.1	hypothetical protein FV3_00181 [Enterobacteria phage vB_EcoM-FV3]
ORF038	gi|192823862|ref|YP_001994780.1|;gi|190610640|gb|ACE80158.1|	41.38	62.07	29	14	1	15	40	37	65	2.7	24.6	49 gene product [Mycobacterium phage DD5]
ORF038	gi|701946421|gb|AIW03568.1|	46.15	61.54	26	12	1	7	32	141	164	5.6	25	hypothetical protein CPT_Moonbeam170 [Bacillus phage Moonbeam]
ORF038	gi|563398482|ref|YP_008858239.1|;gi|560608387|gb|AHB31827.1|	41.38	58.62	29	14	1	15	40	37	65	6.3	23.9	hypothetical protein PBI_HANSHOTFIRST_50 [Mycobacterium phage HanShotFirst]
ORF038	gi|548650432|gb|AGR47641.2|	39.13	69.57	23	14	0	6	28	132	154	6.6	24.6	putative methyltransferase [Sinorhizobium phage phiM12]
ORF038	gi|418487402|ref|YP_007001744.1|;gi|379362819|gb|AFD02634.1|;gi|564271983|gb|AHB80652.1|;gi|723010404|gb|AIX14411.1|;gi|723018600|gb|AIX22571.1|;gi|723018815|gb|AIX22785.1|;gi|723034194|gb|AIX38017.1|	44.44	66.67	18	10	0	22	39	9	26	8.9	23.5	hypothetical protein [Synechococcus phage ACG-2014c] [Synechococcus phage S-MbCM6]
ORF039	gi|194173049|ref|YP_002003693.1|;gi|114796087|gb|ABI79261.1|	100	100	65	0	0	1	65	30	94	8e-43	137	hypothetical protein [Escherichia phage rv5]
ORF039	gi|422936501|ref|YP_007006351.1|;gi|374716097|gb|AEZ65316.1|	95.38	96.92	65	3	0	1	65	1	65	3e-40	130	hypothetical protein FV3_00180 [Enterobacteria phage vB_EcoM-FV3]
ORF039	gi|543170360|ref|YP_008530428.1|;gi|505834182|gb|AGM12572.1|;gi|815007732|gb|AKE45508.1|	95.38	98.46	65	3	0	1	65	1	65	4e-40	130	hypothetical protein Ec2_00183 [Escherichia phage 2 JES-2013]
ORF039	gi|640883632|ref|YP_009031088.1|;gi|601129672|gb|AHN83767.1|	92.31	93.85	65	5	0	1	65	1	65	2e-38	125	hypothetical protein [Escherichia phage vB_EcoM_FFH2]
ORF039	gi|422937228|ref|YP_007007493.1|;gi|375281418|gb|AFA44611.1|	45.45	68.18	44	24	0	19	62	4	47	1e-07	45.8	hypothetical protein RaK2_00338 [Enterobacteria phage vB_KleM-RaK2]
ORF039	gi|712914484|ref|YP_009101873.1|;gi|695256527|gb|AIT14176.1|	46.81	55.32	47	25	0	19	65	3	49	4e-07	44.3	hypothetical protein PBI_121Q_286 [Escherichia phage 121Q]
ORF039	gi|441462651|gb|AGC34939.1|	50	59.52	42	21	0	24	65	1	42	5e-07	43.9	hypothetical protein [Escherichia phage PBECO 4]
ORF039	gi|523688947|ref|WP_020807995.1|;gi|402761588|gb|AFQ96811.1|;gi|523406246|gb|EPR25319.1|;gi|593137849|gb|EXN50018.1|	36.36	56.82	44	19	1	31	65	4	47	0.07	31.6	cI-like repressor [Staphylococcus phage SP5]
ORF039	gi|593777278|ref|YP_009015123.1|;gi|383395620|gb|AFH21045.1|	34.04	46.81	47	30	1	20	65	6	52	0.095	29.3	hypothetical protein CR9_161 [Cronobacter phage CR9]
ORF039	gi|389060004|ref|YP_006383157.1|;gi|658310192|ref|YP_009042384.1|;gi|383395883|gb|AFH21307.1|;gi|641468572|gb|AIA64677.1|	34.04	46.81	47	30	1	20	65	6	52	0.11	29.3	hypothetical protein CR3_142 [Cronobacter phage CR3]
ORF040	gi|194173048|ref|YP_002003692.1|;gi|114796086|gb|ABI79260.1|;gi|815007756|gb|AKE45531.1|;gi|815009384|gb|AKE47150.1|	97.73	100	132	3	0	1	132	1	132	6e-92	266	hypothetical protein [Escherichia phage rv5]
ORF040	gi|422936500|ref|YP_007006350.1|;gi|374716096|gb|AEZ65315.1|	96.21	99.24	132	5	0	1	132	1	132	2e-90	263	hypothetical protein FV3_00179 [Enterobacteria phage vB_EcoM-FV3]
ORF040	gi|640883631|ref|YP_009031087.1|;gi|601129671|gb|AHN83766.1|	93.94	99.24	132	8	0	1	132	1	132	6e-89	259	hypothetical protein [Escherichia phage vB_EcoM_FFH2]
ORF040	gi|543170359|ref|YP_008530427.1|;gi|505834181|gb|AGM12571.1|;gi|815007731|gb|AKE45507.1|	94.7	99.24	132	7	0	1	132	1	132	7e-89	259	hypothetical protein Ec2_00182 [Escherichia phage 2 JES-2013]
ORF040	gi|593777272|ref|YP_009015117.1|;gi|383395614|gb|AFH21039.1|	39.06	63.28	128	74	3	5	131	4	128	7e-25	95.5	hypothetical protein CR9_155 [Cronobacter phage CR9]
ORF040	gi|389059998|ref|YP_006383151.1|;gi|658310186|ref|YP_009042378.1|;gi|383395877|gb|AFH21301.1|;gi|641468566|gb|AIA64671.1|	36.22	58.27	127	78	2	5	131	4	127	7e-22	87.4	hypothetical protein CR3_136 [Cronobacter phage CR3]
ORF040	gi|730985029|ref|YP_009111114.1|;gi|670141172|gb|AII27583.1|	41.09	57.36	129	69	5	4	129	6	130	3e-21	86.3	hypothetical protein Av05_0040 [Escherichia phage Av-05]
ORF040	gi|448244828|ref|YP_007392548.1|;gi|374717153|gb|AEZ66252.1|	36.22	56.69	127	78	2	5	131	29	152	2e-20	84.3	hypothetical protein phiTE_086 [Pectobacterium phage phiTE]
ORF040	gi|588498690|ref|YP_009003201.1|;gi|566001888|gb|AHC30461.1|	41.94	58.06	31	18	0	24	54	26	56	0.15	31.6	hypothetical protein L338C_044 [Rhizobium phage vB_RleS_L338C]
ORF040	gi|543171809|ref|YP_008532082.1|;gi|531034560|dbj|BAN78481.1|	27.94	39.71	68	34	1	10	77	275	327	0.5	31.2	conserved hypothetical protein [Klebsiella phage 0507-KN2-1]
ORF041	gi|194173047|ref|YP_002003691.1|;gi|422936499|ref|YP_007006349.1|;gi|114796085|gb|ABI79259.1|;gi|374716095|gb|AEZ65314.1|;gi|815007755|gb|AKE45530.1|	100	100	134	0	0	1	134	1	134	8e-95	274	hypothetical protein [Escherichia phage rv5]
ORF041	gi|640883630|ref|YP_009031086.1|;gi|601129670|gb|AHN83765.1|	89.55	93.28	134	11	1	1	134	1	131	6e-84	246	hypothetical protein [Escherichia phage vB_EcoM_FFH2]
ORF041	gi|543170358|ref|YP_008530426.1|;gi|505834180|gb|AGM12570.1|;gi|815007730|gb|AKE45506.1|	87.31	91.79	134	14	1	1	134	1	131	2e-81	240	hypothetical protein Ec2_00181 [Escherichia phage 2 JES-2013]
ORF041	gi|380852206|gb|AFE86693.1|	32.61	60.87	46	28	1	66	111	846	888	0.19	32.7	neck passage structure protein [Lactococcus Phage ASCC489]
ORF041	gi|380853609|gb|AFE88072.1|	32.61	60.87	46	28	1	66	111	846	888	0.22	32.3	neck passage structure protein [Lactococcus Phage ASCC532]
ORF041	gi|380852148|gb|AFE86636.1|	32.61	58.7	46	28	1	66	111	846	888	0.44	31.6	neck passage structure protein [Lactococcus Phage ASCC473]
ORF041	gi|380852091|gb|AFE86580.1|;gi|380853317|gb|AFE87785.1|;gi|380853551|gb|AFE88015.1|	32.61	58.7	46	28	1	66	111	846	888	0.44	31.6	neck passage structure protein [Lactococcus Phage ASCC465]
ORF041	gi|380852784|gb|AFE87261.1|	32.61	58.7	46	28	1	66	111	846	888	0.5	31.2	neck passage structure protein [Lactococcus Phage ASCC358]
ORF041	gi|380852729|gb|AFE87207.1|	32.61	58.7	46	28	1	66	111	846	888	0.5	31.2	neck passage structure protein [Lactococcus Phage ASCC356]
ORF041	gi|380852438|gb|AFE86921.1|;gi|380852555|gb|AFE87036.1|	32.61	58.7	46	28	1	66	111	846	888	0.5	31.2	neck passage structure protein [Lactococcus Phage ASCC284]
ORF042	gi|422936498|ref|YP_007006348.1|;gi|374716094|gb|AEZ65313.1|	100	100	39	0	0	1	39	1	39	5e-21	79.7	hypothetical protein FV3_00177 [Enterobacteria phage vB_EcoM-FV3]
ORF042	gi|543170357|ref|YP_008530425.1|;gi|505834179|gb|AGM12569.1|	92.31	100	39	3	0	1	39	1	39	4e-20	77.4	hypothetical protein Ec2_00180 [Escherichia phage 2 JES-2013]
ORF042	gi|194173046|ref|YP_002003690.1|;gi|114796084|gb|ABI79258.1|;gi|815007754|gb|AKE45529.1|	84.62	94.87	39	6	0	1	39	1	39	1e-18	73.2	hypothetical protein [Escherichia phage rv5]
ORF042	gi|640883629|ref|YP_009031085.1|;gi|601129669|gb|AHN83764.1|	84.62	92.31	39	6	0	1	39	1	39	3e-18	72	hypothetical protein [Escherichia phage vB_EcoM_FFH2]
ORF042	gi|730985010|ref|YP_009111095.1|;gi|670141153|gb|AII27564.1|	34.38	56.25	32	21	0	1	32	118	149	0.38	28.5	hypothetical protein Av05_0021 [Escherichia phage Av-05]
ORF042	gi|506598081|ref|WP_016062816.1|;gi|423262406|ref|YP_007010999.1|;gi|378408827|gb|AFB83815.1|;gi|554274224|gb|ESH10146.1|;gi|646669215|gb|KDQ91894.1|;gi|677790980|gb|KFT09646.1|;gi|677804488|gb|KFT22192.1|;gi|677825718|gb|KFT42383.1|;gi|677891489|gb|KFU04404.1|;gi|677899878|gb|KFU12352.1|;gi|677958589|gb|KFU67701.1|;gi|677963446|gb|KFU72413.1|;gi|689478709|gb|KGE40953.1|	28.89	44.44	45	16	1	8	36	21	65	9.2	23.5	hypothetical protein SPN3UB_0029 [Salmonella phage SPN3UB]
ORF043	gi|543170356|ref|YP_008530424.1|;gi|505834178|gb|AGM12568.1|;gi|815007729|gb|AKE45505.1|	100	100	113	0	0	1	113	1	113	1e-74	221	hypothetical protein Ec2_00179 [Escherichia phage 2 JES-2013]
ORF043	gi|640883628|ref|YP_009031084.1|;gi|601129668|gb|AHN83763.1|	99.12	99.12	113	1	0	1	113	1	113	4e-74	220	hypothetical protein [Escherichia phage vB_EcoM_FFH2]
ORF043	gi|422936497|ref|YP_007006347.1|;gi|374716093|gb|AEZ65312.1|	98.23	99.12	113	2	0	1	113	1	113	1e-73	219	hypothetical protein FV3_00176 [Enterobacteria phage vB_EcoM-FV3]
ORF043	gi|194173045|ref|YP_002003689.1|;gi|114796083|gb|ABI79257.1|;gi|815007753|gb|AKE45528.1|	93.68	97.89	95	6	0	3	97	6	100	4e-50	159	hypothetical protein [Escherichia phage rv5]
ORF043	gi|472340003|ref|YP_007673531.1|;gi|468643671|gb|AGH32112.1|	43.01	64.52	93	44	3	11	95	9	100	9e-16	70.9	hypothetical protein VPHG_00045 [Vibrio phage 11895-B1]
ORF043	gi|563398351|ref|YP_008858109.1|;gi|526775971|gb|AGR89040.1|	43.33	60	60	34	0	35	94	50	109	2e-08	50.1	hypothetical protein CHA_P10086 [Pseudomonas phage CHA_P1]
ORF043	gi|713662828|emb|CEF89624.1|	43.33	60	60	34	0	35	94	50	109	3e-08	49.7	hypothetical protein [Pseudomonas phage vB_PaeM_PAO1_Ab17]
ORF043	gi|764159832|ref|YP_009124538.1|;gi|713662418|emb|CEF89247.1|	43.33	60	60	34	0	35	94	51	110	3e-08	49.7	hypothetical protein [Pseudomonas phage vB_PaeM_PAO1_Ab03]
ORF043	gi|555923512|gb|AGZ17247.1|	44.23	67.31	52	29	0	39	90	15	66	9e-08	47.8	hypothetical protein PM16_02 [Proteus phage PM16]
ORF043	gi|327198255|ref|YP_004306831.1|;gi|297591781|dbj|BAJ09201.1|	41.3	63.04	46	27	0	35	80	50	95	9e-06	42.7	hypothetical protein KPP10_gp083 [Pseudomonas phage KPP10]
ORF044	gi|422936496|ref|YP_007006346.1|;gi|374716092|gb|AEZ65311.1|	97.53	98.77	81	2	0	1	81	1	81	6e-53	164	hypothetical protein FV3_00175 [Enterobacteria phage vB_EcoM-FV3]
ORF044	gi|194173044|ref|YP_002003688.1|;gi|114796082|gb|ABI79256.1|;gi|815007752|gb|AKE45527.1|	95.06	98.77	81	4	0	1	81	1	81	1e-51	160	hypothetical protein [Escherichia phage rv5]
ORF044	gi|543170355|ref|YP_008530423.1|;gi|640883627|ref|YP_009031083.1|;gi|505834177|gb|AGM12567.1|;gi|601129667|gb|AHN83762.1|;gi|815007728|gb|AKE45504.1|	91.36	97.53	81	7	0	1	81	1	81	1e-49	155	hypothetical protein Ec2_00178 [Escherichia phage 2 JES-2013]
ORF044	gi|797192482|gb|AKA60938.1|	34.43	55.74	61	40	0	3	63	4	64	1e-07	46.6	hypothetical protein [Enterobacteria phage JenP1]
ORF044	gi|564292432|ref|YP_008873128.1|;gi|563784753|dbj|BAO20668.1|	38.46	57.69	52	32	0	1	52	1	52	3e-07	45.4	hypothetical protein [Pseudomonas phage PPpW-4]
ORF044	gi|640885109|ref|YP_009032359.1|;gi|601131721|gb|AHN84552.1|	27.87	47.54	61	44	0	3	63	4	64	0.0002	37.7	hypothetical protein 9g_00036 [Enterobacteria phage 9g]
ORF044	gi|797192581|gb|AKA61025.1|	26.98	49.21	63	46	0	3	65	4	66	0.0004	37	hypothetical protein [Enterobacteria phage JenP2]
ORF044	gi|797192679|gb|AKA61111.1|	26.23	47.54	61	45	0	3	63	4	64	0.003	34.3	hypothetical protein [Enterobacteria phage JenK1]
ORF044	gi|797192480|gb|AKA60936.1|	33.93	46.43	56	37	0	1	56	1	56	0.019	32	hypothetical protein [Enterobacteria phage JenP1]
ORF044	gi|797192676|gb|AKA61108.1|	32.14	46.43	56	38	0	1	56	1	56	0.23	29.3	hypothetical protein [Enterobacteria phage JenK1]
ORF045	gi|543170354|ref|YP_008530422.1|;gi|505834176|gb|AGM12566.1|	94.78	98.26	115	6	0	1	115	1	115	2e-77	229	hypothetical protein Ec2_00177 [Escherichia phage 2 JES-2013]
ORF045	gi|194173043|ref|YP_002003687.1|;gi|114796081|gb|ABI79255.1|;gi|815007751|gb|AKE45526.1|;gi|815009380|gb|AKE47146.1|	96.46	98.23	113	4	0	1	113	1	113	1e-76	226	hypothetical protein [Escherichia phage rv5]
ORF045	gi|640883626|ref|YP_009031082.1|;gi|601129666|gb|AHN83761.1|	95.58	97.35	113	5	0	1	113	1	113	2e-75	223	hypothetical protein [Escherichia phage vB_EcoM_FFH2]
ORF045	gi|422936495|ref|YP_007006345.1|;gi|374716091|gb|AEZ65310.1|	86.73	91.15	113	15	0	1	113	1	113	8e-68	204	hypothetical protein FV3_00174 [Enterobacteria phage vB_EcoM-FV3]
ORF045	gi|589287604|ref|YP_009010208.1|;gi|548652133|gb|AGX01877.1|	22.77	37.62	101	56	2	2	102	6	84	0.79	29.3	hypothetical protein [Erwinia phage PhiEaH1]
ORF045	gi|418488326|ref|YP_007002429.1|;gi|294998863|gb|ADF58177.1|	36.36	50	44	22	1	46	83	440	483	3.5	28.5	DNA polymerase [Pseudomonas phage JG004]
ORF045	gi|713662610|emb|CEF89418.1|	36.36	50	44	22	1	46	83	440	483	3.5	28.5	putative DNA Polymerase [Pseudomonas phage vB_PaeM_C2-10_Ab08]
ORF045	gi|563397330|ref|YP_008857095.1|;gi|526776146|gb|AGR89175.1|	36.36	50	44	22	1	46	83	440	483	3.5	28.5	putative DNA polymerase [Pseudomonas phage PAK_P2]
ORF045	gi|431809608|ref|YP_007236501.1|;gi|339892357|gb|AEK21630.1|	36.36	50	44	22	1	46	83	440	483	3.5	28.5	DNA polymerase [Pseudomonas phage PaP1]
ORF045	gi|563448552|ref|YP_008869170.1|;gi|529282211|gb|AGS81760.1|	36.36	50	44	22	1	46	83	440	483	3.6	28.5	putative DNA polymerase [Pseudomonas phage PAK_P1]
ORF046	gi|543170353|ref|YP_008530421.1|;gi|505834175|gb|AGM12565.1|	95.38	95.38	65	3	0	1	65	1	65	3e-37	122	hypothetical protein Ec2_00176 [Escherichia phage 2 JES-2013]
ORF046	gi|194173042|ref|YP_002003686.1|;gi|422936494|ref|YP_007006344.1|;gi|640883625|ref|YP_009031081.1|;gi|114796080|gb|ABI79254.1|;gi|374716090|gb|AEZ65309.1|;gi|601129665|gb|AHN83760.1|;gi|815007750|gb|AKE45525.1|	95.38	95.38	65	3	0	1	65	1	65	1e-36	121	hypothetical protein [Escherichia phage rv5]
ORF046	gi|363539714|ref|YP_004893999.1|;gi|310660333|gb|ADP02588.1|;gi|408386763|gb|AFU63773.1|	45.45	60	55	27	2	4	55	3	57	0.0003	36.6	192 gene product [Salmonella phage PVP-SE1]
ORF046	gi|563397671|ref|YP_008857435.1|;gi|555923962|gb|AGZ17693.1|	43.64	60	55	28	2	4	55	3	57	0.0007	35.4	hyphothetical protein [Enterobacteria phage 4MG]
ORF046	gi|414086704|ref|YP_006986892.1|;gi|378565538|gb|AFC21237.1|	43.64	60	55	28	2	4	55	3	57	0.0008	35.4	hypothetical protein GAP31_056 [Cronobacter phage vB_CsaM_GAP31]
ORF046	gi|83308116|emb|CAJ29349.1|	45.71	62.86	35	15	1	3	37	6	36	2.4	25.8	gp1.15 protein [Enterobacteria phage K1F]
ORF046	gi|651729608|ref|YP_009005118.1|;gi|576756044|emb|CDM12532.1|	42.86	62.86	35	16	1	3	37	6	36	3.9	25	Putative phage protein [Cronobacter phage Dev2]
ORF046	gi|194100315|ref|YP_002003745.1|;gi|193201310|gb|ACF15789.1|	42.86	62.86	35	16	1	3	37	6	36	4.1	25	gp1.1 [Enterobacteria phage EcoDS1]
ORF046	gi|469519278|gb|AGH56578.1|	33.96	49.06	53	25	2	7	49	783	835	5	26.2	hypothetical protein CPUG_00086 [Cyanophage Syn10]
ORF046	gi|113200599|ref|YP_717761.1|;gi|76574498|gb|ABA47063.1|	33.96	49.06	53	25	2	7	49	783	835	5	26.2	gp94 [Synechococcus phage syn9]
ORF047	gi|543170352|ref|YP_008530420.1|;gi|505834174|gb|AGM12564.1|;gi|815007727|gb|AKE45503.1|	97.67	100	86	2	0	1	86	1	86	6e-57	174	hypothetical protein Ec2_00175 [Escherichia phage 2 JES-2013]
ORF047	gi|422936493|ref|YP_007006343.1|;gi|374716089|gb|AEZ65308.1|	96.51	100	86	3	0	1	86	1	86	9e-57	174	hypothetical protein FV3_00172 [Enterobacteria phage vB_EcoM-FV3]
ORF047	gi|194173039|ref|YP_002003683.1|;gi|114796077|gb|ABI79251.1|;gi|815007749|gb|AKE45524.1|	98.84	98.84	86	1	0	1	86	1	86	2e-56	173	hypothetical protein [Escherichia phage rv5]
ORF047	gi|640883624|ref|YP_009031080.1|;gi|601129664|gb|AHN83759.1|	95.35	98.84	86	4	0	1	86	1	86	4e-56	172	hypothetical protein [Escherichia phage vB_EcoM_FFH2]
ORF047	gi|472340563|ref|YP_007674087.1|;gi|472341820|ref|YP_007675334.1|;gi|461222042|gb|AGH16116.1|;gi|465284501|gb|AGH27019.1|	33.33	47.62	42	28	0	4	45	42	83	1.8	27.7	hypothetical protein CPAG_00051 [Prochlorococcus phage MED4-184]
ORF047	gi|58532873|ref|YP_195096.1|;gi|58331340|emb|CAF34126.1|	23.88	49.25	67	49	1	15	79	10	76	2.1	26.9	Hypothetical-Protein | belonging to T4-LIKE GC: 804 [Synechococcus phage S-PM2]
ORF047	gi|448261157|ref|YP_006742185.1|;gi|406362783|dbj|BAM44920.1|	25.71	51.43	35	26	0	2	36	26	60	6.8	25.4	hypothetical protein [Enterococcus phage BC611] [Enterococcus phage BC-611]
ORF047	gi|37651679|ref|NP_932553.1|;gi|66392000|ref|YP_238925.1|;gi|34732979|gb|AAQ81516.1|;gi|62114837|gb|AAX63685.1|	28.57	46.43	56	36	1	23	74	55	110	9	25.8	deoxycytidylate deaminase [Aeromonas phage 44RR2.8t]
ORF047	gi|701909036|gb|AIW02564.1|	32.35	52.94	34	23	0	7	40	883	916	9.2	26.2	minor tail protein [Streptomyces phage Jay2Jay]
ORF048	gi|422936492|ref|YP_007006342.1|;gi|374716088|gb|AEZ65307.1|	95.65	99.03	207	9	0	1	207	1	207	8e-146	409	hypothetical protein FV3_00171 [Enterobacteria phage vB_EcoM-FV3]
ORF048	gi|194173038|ref|YP_002003682.1|;gi|114796076|gb|ABI79250.1|;gi|815007962|gb|AKE45737.1|	96.14	98.55	207	8	0	1	207	1	207	2e-145	409	conserved hypothetical protein [Escherichia phage rv5]
ORF048	gi|543170351|ref|YP_008530419.1|;gi|640883623|ref|YP_009031079.1|;gi|505834173|gb|AGM12563.1|;gi|601129663|gb|AHN83758.1|	95.17	99.03	207	10	0	1	207	1	207	6e-145	407	hypothetical protein Ec2_00174 [Escherichia phage 2 JES-2013]
ORF048	gi|730985015|ref|YP_009111100.1|;gi|670141158|gb|AII27569.1|	59	75	200	81	1	6	204	4	203	5e-78	237	hypothetical protein Av05_0026 [Escherichia phage Av-05]
ORF048	gi|441462666|gb|AGC34954.1|	59.6	79.29	198	75	3	1	198	1	193	1e-77	236	hypothetical protein [Escherichia phage PBECO 4]
ORF048	gi|712914469|ref|YP_009101858.1|;gi|695256512|gb|AIT14161.1|	58.08	77.27	198	78	3	1	198	1	193	4e-75	229	hypothetical protein PBI_121Q_271 [Escherichia phage 121Q]
ORF048	gi|422937217|ref|YP_007007482.1|;gi|375281407|gb|AFA44600.1|	44.66	64.56	206	107	5	1	204	12	212	1e-44	152	hypothetical protein RaK2_00327 [Enterobacteria phage vB_KleM-RaK2]
ORF048	gi|414086951|ref|YP_006987138.1|;gi|378565785|gb|AFC21483.1|	33.33	52.08	192	114	5	12	199	1	182	6e-19	83.2	hypothetical protein GAP32_035 [Cronobacter phage vB_CsaM_GAP32]
ORF048	gi|414088071|ref|YP_006988249.1|;gi|408731441|gb|AFU87885.1|	27.86	43.78	201	127	5	14	199	12	209	9e-11	60.1	hypothetical protein CcrColossus_gp015 [Caulobacter phage CcrColossus]
ORF048	gi|586881690|gb|AHJ87109.1|	25	43.92	148	108	3	53	199	48	193	0.019	36.2	hypothetical protein BCP8-2_071 [Bacillus phage BCP8-2]
ORF049	gi|543170350|ref|YP_008530418.1|;gi|505834172|gb|AGM12562.1|;gi|815007572|gb|AKE45348.1|	99.21	100	126	1	0	1	126	1	126	3e-91	264	hypothetical protein Ec2_00173 [Escherichia phage 2 JES-2013]
ORF049	gi|640883622|ref|YP_009031078.1|;gi|601129662|gb|AHN83757.1|	99.21	99.21	126	1	0	1	126	1	126	5e-91	264	hypothetical protein [Escherichia phage vB_EcoM_FFH2]
ORF049	gi|422936491|ref|YP_007006341.1|;gi|374716087|gb|AEZ65306.1|	97.62	98.41	126	3	0	1	126	1	126	6e-90	261	hypothetical protein FV3_00170 [Enterobacteria phage vB_EcoM-FV3]
ORF049	gi|194173037|ref|YP_002003681.1|;gi|114796075|gb|ABI79249.1|;gi|815007961|gb|AKE45736.1|;gi|815009377|gb|AKE47143.1|	96.03	97.62	126	5	0	1	126	1	126	1e-87	255	hypothetical protein [Escherichia phage rv5]
ORF049	gi|726647162|ref|YP_009012560.1|;gi|396577037|emb|CBY99656.1|	70.34	82.2	118	35	0	5	122	2	119	2e-57	178	Phi92_gp227 [Enterobacteria phage phi92]
ORF049	gi|712914464|ref|YP_009101853.1|;gi|695256507|gb|AIT14156.1|	71.3	82.61	115	33	0	8	122	5	119	7e-57	177	hypothetical protein PBI_121Q_266 [Escherichia phage 121Q]
ORF049	gi|730985017|ref|YP_009111102.1|;gi|670141160|gb|AII27571.1|	66.38	79.31	116	39	0	7	122	2	117	5e-52	164	hypothetical protein Av05_0028 [Escherichia phage Av-05]
ORF049	gi|441462671|gb|AGC34959.1|	66.96	78.26	115	38	0	8	122	5	119	8e-52	164	hypothetical protein [Escherichia phage PBECO 4]
ORF049	gi|414086929|ref|YP_006987116.1|;gi|378565763|gb|AFC21461.1|	41.86	56.98	86	49	1	38	123	36	120	5e-15	69.3	hypothetical protein GAP32_014 [Cronobacter phage vB_CsaM_GAP32]
ORF049	gi|460042140|ref|YP_007517589.1|;gi|448937191|gb|AGE60732.1|	35.71	47.62	42	27	0	45	86	20	61	0.72	30.4	RNA polymerase sigma-70 factor [Bacillus phage Curly]
ORF050	gi|194173036|ref|YP_002003680.1|;gi|114796074|gb|ABI79248.1|;gi|815007960|gb|AKE45735.1|	99.19	100	123	1	0	1	123	1	123	4e-86	251	conserved membrane protein [Escherichia phage rv5]
ORF050	gi|422936490|ref|YP_007006340.1|;gi|374716086|gb|AEZ65305.1|	97.56	99.19	123	3	0	1	123	1	123	4e-85	249	putative membrane protein [Enterobacteria phage vB_EcoM-FV3]
ORF050	gi|543170349|ref|YP_008530417.1|;gi|505834171|gb|AGM12561.1|;gi|815007571|gb|AKE45347.1|	97.56	99.19	123	3	0	1	123	1	123	1e-84	247	hypothetical protein Ec2_00172 [Escherichia phage 2 JES-2013]
ORF050	gi|640883621|ref|YP_009031077.1|;gi|601129661|gb|AHN83756.1|	96.75	99.19	123	4	0	1	123	1	123	1e-83	245	hypothetical protein [Escherichia phage vB_EcoM_FFH2]
ORF050	gi|446326530|ref|WP_000404385.1|;gi|379982697|emb|CCF91142.1|;gi|451937782|gb|AGF88078.1|;gi|484818738|emb|CCR44445.1|;gi|553437199|gb|ESB62335.1|;gi|554199069|gb|ESG37546.1|;gi|554270874|gb|ESH06870.1|;gi|677790983|gb|KFT09649.1|;gi|677825715|gb|KFT42380.1|;gi|677891486|gb|KFU04401.1|;gi|677899875|gb|KFU12349.1|;gi|735815179|gb|KHP84717.1|;gi|817616250|gb|AKF88573.1|	35.9	61.54	39	25	0	1	39	1	39	0.092	32	hypothetical protein SP016_00115 [Salmonella phage FSL SP-016]
ORF050	gi|451939138|gb|AGF89317.1|;gi|451939360|gb|AGF89523.1|	23.85	43.12	109	75	2	1	102	1	108	1.7	28.9	hypothetical protein SP062_00185 [Salmonella phage FSL SP-062]
ORF050	gi|712913126|ref|YP_009099958.1|;gi|673939704|gb|AIK68432.1|	34.78	65.22	23	15	0	11	33	28	50	3.6	26.9	hypothetical protein P10VF_219 [Rhizobium phage vB_RleM_P10VF]
ORF050	gi|326784114|ref|YP_004324507.1|;gi|310004846|gb|ADO99237.1|	39.39	51.52	33	20	0	84	116	200	232	5.2	28.1	peptidase [Prochlorococcus phage Syn1]
ORF050	gi|422935205|ref|YP_007005162.1|;gi|399498213|emb|CCH63554.1|	25	41.67	96	49	3	51	123	109	204	5.6	27.7	hypothetical protein [Campylobacter phage CP21]
ORF050	gi|712913981|ref|YP_009101195.1|;gi|645494952|gb|AIB07028.1|	23.85	42.2	109	75	2	1	102	1	108	6.5	27.3	hypothetical protein 9NA_025 [Salmonella phage 9NA]
ORF051	gi|543170348|ref|YP_008530416.1|;gi|505834170|gb|AGM12560.1|;gi|815007570|gb|AKE45346.1|	88.89	93.83	81	9	0	1	81	1	81	1e-48	153	hypothetical protein Ec2_00171 [Escherichia phage 2 JES-2013]
ORF051	gi|194173035|ref|YP_002003679.1|;gi|114796073|gb|ABI79247.1|;gi|815007959|gb|AKE45734.1|	88.89	92.59	81	9	0	1	81	1	81	4e-39	128	hypothetical protein [Escherichia phage rv5]
ORF051	gi|640883620|ref|YP_009031076.1|;gi|601129660|gb|AHN83755.1|	90.41	93.15	73	7	0	1	73	1	73	2e-35	119	hypothetical protein [Escherichia phage vB_EcoM_FFH2]
ORF051	gi|422936489|ref|YP_007006339.1|;gi|374716085|gb|AEZ65304.1|	80.82	89.04	73	14	0	1	73	1	73	5e-33	112	hypothetical protein FV3_00168 [Enterobacteria phage vB_EcoM-FV3]
ORF051	gi|723014624|gb|AIX18612.1|;gi|723020624|gb|AIX24586.1|	59.09	59.09	22	9	0	44	65	257	278	2	27.7	structural protein [Synechococcus phage ACG-2014d]
ORF051	gi|723011281|gb|AIX15284.1|;gi|723036814|gb|AIX40607.1|;gi|723043315|gb|AIX46942.1|	59.09	59.09	22	9	0	44	65	257	278	2	27.7	structural protein [Synechococcus phage ACG-2014d]
ORF051	gi|815854096|ref|YP_009133369.1|;gi|723010852|gb|AIX14857.1|;gi|723014843|gb|AIX18830.1|;gi|723017154|gb|AIX21131.1|;gi|723021933|gb|AIX25888.1|;gi|723022152|gb|AIX26106.1|;gi|723023013|gb|AIX26959.1|;gi|723031940|gb|AIX35789.1|;gi|723033315|gb|AIX37154.1|;gi|723033539|gb|AIX37372.1|;gi|723033758|gb|AIX37590.1|;gi|723035950|gb|AIX39752.1|;gi|723036592|gb|AIX40388.1|;gi|723043094|gb|AIX46725.1|	59.09	59.09	22	9	0	44	65	257	278	2	27.7	structural protein [Synechococcus phage ACG-2014d]
ORF051	gi|723010631|gb|AIX14637.1|;gi|723011500|gb|AIX15502.1|;gi|723011931|gb|AIX15931.1|;gi|723012149|gb|AIX16148.1|;gi|723012335|gb|AIX16333.1|;gi|723015062|gb|AIX19048.1|;gi|723015498|gb|AIX19482.1|;gi|723016936|gb|AIX20914.1|;gi|723018388|gb|AIX22360.1|;gi|723020187|gb|AIX24151.1|;gi|723020843|gb|AIX24804.1|;gi|723021063|gb|AIX25022.1|;gi|723021283|gb|AIX25241.1|;gi|723021714|gb|AIX25670.1|;gi|7230…	59.09	59.09	22	9	0	44	65	257	278	2.1	27.7	structural protein [Synechococcus phage ACG-2014d]
ORF051	gi|414090307|ref|YP_006990422.1|;gi|409995374|gb|AFV51312.1|	35.14	43.24	37	24	0	18	54	439	475	2.6	27.3	putative tail tip protein [Enterobacteria phage JL1]
ORF051	gi|639163096|ref|YP_009030567.1|;gi|606214982|dbj|BAO58507.1|	24	48	50	36	1	19	68	97	144	3.2	26.9	hypothetical protein [Pseudomonas phage KPP25]
ORF052	gi|543170347|ref|YP_008530415.1|;gi|505834169|gb|AGM12559.1|;gi|815007569|gb|AKE45345.1|	97.44	97.44	39	1	0	1	39	1	39	7e-21	79	hypothetical protein Ec2_00170 [Escherichia phage 2 JES-2013]
ORF052	gi|422936488|ref|YP_007006338.1|;gi|374716084|gb|AEZ65303.1|	97.44	97.44	39	1	0	1	39	1	39	1e-20	78.6	hypothetical protein FV3_00167 [Enterobacteria phage vB_EcoM-FV3]
ORF052	gi|194173034|ref|YP_002003678.1|;gi|114796072|gb|ABI79246.1|;gi|815007958|gb|AKE45733.1|	94.87	94.87	39	2	0	1	39	1	39	8e-20	76.3	hypothetical protein [Escherichia phage rv5]
ORF052	gi|640883619|ref|YP_009031075.1|;gi|601129659|gb|AHN83754.1|	89.74	92.31	39	4	0	1	39	1	39	7e-19	73.9	hypothetical protein [Escherichia phage vB_EcoM_FFH2]
ORF052	gi|456351055|ref|YP_007501009.1|;gi|322227529|gb|ADW95238.1|	38.1	61.9	21	13	0	6	26	27	47	8.3	23.1	hypothetical protein Phi78p34 [Enterobacteria phage UAB_Phi78]
ORF053	gi|194173033|ref|YP_002003677.1|;gi|114796071|gb|ABI79245.1|	100	100	40	0	0	11	50	2	41	4e-23	85.5	hypothetical protein [Escherichia phage rv5]
ORF053	gi|326782129|ref|YP_004322530.1|;gi|310004336|gb|ADO98729.1|	38.78	51.02	49	23	2	2	50	221	262	1.7	26.9	neck protein [Prochlorococcus phage P-HM1]
ORF053	gi|472340237|ref|YP_007673763.1|;gi|465282385|gb|AGH26118.1|	38.78	51.02	49	23	2	2	50	221	262	1.7	26.9	hypothetical protein CPMG_00017 [Prochlorococcus phage MED4-213]
ORF053	gi|643218677|ref|YP_009037012.1|;gi|631064170|gb|AHZ09546.1|	48.39	61.29	31	15	1	17	46	20	50	4.7	24.3	hypothetical protein [Bacillus phage CAM003]
ORF053	gi|643217187|ref|YP_009035307.1|;gi|631065274|gb|AHZ10422.1|	60	70	20	8	0	27	46	68	87	6.1	24.6	hypothetical protein [Bacillus phage Hoody T]
ORF053	gi|148747835|ref|YP_001285801.1|;gi|146230068|gb|ABQ12476.1|	21.74	54.35	46	34	1	3	46	102	147	6.1	25.4	terminase [Phormidium phage Pf-WMP3]
ORF053	gi|643217532|ref|YP_009035634.1|;gi|631064541|gb|AHZ09837.1|	48.39	61.29	31	15	1	17	46	43	73	6.2	24.3	hypothetical protein [Bacillus phage Evoli]
ORF053	gi|557307665|ref|YP_008766995.1|;gi|552944650|gb|AGY46504.1|	21.74	54.35	46	34	1	3	46	102	147	6.6	25.4	terminase [Cyanophage PP]
ORF053	gi|410492153|ref|YP_006907339.1|;gi|350640566|gb|AEQ34243.1|	48.39	61.29	31	15	1	17	46	57	87	7.1	24.6	hypothetical protein [Bacillus phage Bastille]
ORF054	gi|506524783|ref|WP_015991875.1|;gi|194173032|ref|YP_002003676.1|;gi|640883618|ref|YP_009031074.1|;gi|114796070|gb|ABI79244.1|;gi|601129658|gb|AHN83753.1|;gi|606569688|gb|EYW21769.1|;gi|815007957|gb|AKE45732.1|;gi|815009373|gb|AKE47139.1|	100	100	66	0	0	1	66	1	66	4e-42	135	hypothetical protein [Escherichia phage rv5]
ORF054	gi|543170346|ref|YP_008530414.1|;gi|505834168|gb|AGM12558.1|;gi|815007568|gb|AKE45344.1|	98.48	98.48	66	1	0	1	66	1	66	1e-40	131	hypothetical protein Ec2_00169 [Escherichia phage 2 JES-2013]
ORF054	gi|422936487|ref|YP_007006337.1|;gi|374716083|gb|AEZ65302.1|	93.94	96.97	66	4	0	1	66	1	66	4e-39	127	hypothetical protein FV3_00166 [Enterobacteria phage vB_EcoM-FV3]
ORF054	gi|82701119|ref|YP_418219.1|;gi|82658024|emb|CAG27280.1|	31.11	48.89	45	31	0	18	62	893	937	0.79	28.5	hypothetical protein PPEV_gp186 [Pseudomonas phage EL]
ORF054	gi|32453744|ref|NP_861953.1|;gi|32350563|gb|AAP76162.1|	32	58	50	30	2	16	64	62	108	1.2	27.3	Arn.4 conserved hypothetical protein [Enterobacteria phage RB69]
ORF054	gi|725950061|ref|YP_009100797.1|;gi|678223697|gb|AIM50837.1|;gi|815007519|gb|AKE45296.1|;gi|815007976|gb|AKE45750.1|;gi|815009226|gb|AKE46993.1|	33.33	58.33	48	28	2	16	62	62	106	1.4	27.3	hypothetical protein [Shigella phage Shf125875]
ORF054	gi|410492082|ref|YP_006907268.1|;gi|407437671|gb|AFU20431.1|	33.33	58.33	48	28	2	16	62	67	111	1.6	26.9	hypothetical protein HX01_0189 [Enterobacteria phage HX01]
ORF054	gi|682124524|ref|YP_009056836.1|;gi|604671959|gb|AHV82953.1|	33.33	58.33	48	28	2	16	62	67	111	1.7	26.9	hypothetical protein PhAPEC2_244 [Escherichia phage vB_EcoM_PhAPEC2]
ORF054	gi|589892906|ref|YP_009004235.1|;gi|552946212|gb|AGY47132.1|	40.74	62.96	27	15	1	41	66	64	90	6.2	25.4	hypothetical protein CN1A_23 [Clavibacter phage CN1A]
ORF054	gi|19343398|ref|NP_597915.1|;gi|21914482|gb|AAM81447.1|AF527608_69;gi|28394331|tpg|DAA01045.1|;gi|157734780|dbj|BAF80786.1|;gi|169658912|dbj|BAG12669.1|	29.17	43.75	48	34	0	5	52	2	49	7.5	24.6	Orf59c [Enterobacteria phage P22]
ORF055	gi|640883617|ref|YP_009031073.1|;gi|601129657|gb|AHN83752.1|	97.98	100	99	2	0	1	99	1	99	1e-66	200	hypothetical protein [Escherichia phage vB_EcoM_FFH2]
ORF055	gi|543170345|ref|YP_008530413.1|;gi|505834167|gb|AGM12557.1|;gi|815007567|gb|AKE45343.1|	96.94	97.96	98	3	0	1	98	1	98	5e-64	193	hypothetical protein Ec2_00168 [Escherichia phage 2 JES-2013]
ORF055	gi|422936486|ref|YP_007006336.1|;gi|374716082|gb|AEZ65301.1|	86.73	89.8	98	13	0	1	98	3	100	1e-55	172	hypothetical protein FV3_00165 [Enterobacteria phage vB_EcoM-FV3]
ORF055	gi|194173030|ref|YP_002003674.1|;gi|114796068|gb|ABI79242.1|	95.52	97.01	67	3	0	32	98	1	67	5e-39	128	hypothetical protein [Escherichia phage rv5]
ORF055	gi|194173031|ref|YP_002003675.1|;gi|114796069|gb|ABI79243.1|	88.24	94.12	17	2	0	1	17	1	17	0.0002	37.4	hypothetical protein [Escherichia phage rv5]
ORF055	gi|730985026|ref|YP_009111111.1|;gi|670141169|gb|AII27580.1|	30.77	46.15	104	62	2	4	98	3	105	0.011	33.9	hypothetical protein Av05_0037 [Escherichia phage Av-05]
ORF055	gi|326782676|ref|YP_004322952.1|;gi|310002890|gb|ADO97289.1|	36.11	55.56	36	23	0	55	90	36	71	0.39	30.4	ferrochelatase [Synechococcus phage S-SM1]
ORF055	gi|209552425|ref|YP_002284340.1|;gi|209528698|dbj|BAG74990.1|	32.35	47.06	68	43	2	6	72	321	386	1.7	28.5	putative portal protein [Pseudomonas phage PAJU2]
ORF055	gi|422937253|ref|YP_007007518.1|;gi|375281443|gb|AFA44636.1|	26.76	45.07	71	50	2	14	83	37	106	4.7	27.3	hypothetical protein RaK2_00363 [Enterobacteria phage vB_KleM-RaK2]
ORF055	gi|735997552|gb|AJA41295.1|	36.54	48.08	52	26	3	2	53	378	422	6.5	26.9	putative tail assembly protein [Proteus phage pPM_01]
ORF056	gi|640883616|ref|YP_009031072.1|;gi|601129656|gb|AHN83751.1|	93.97	97.41	116	7	0	1	116	1	116	1e-77	229	hypothetical protein [Escherichia phage vB_EcoM_FFH2]
ORF056	gi|431810746|ref|YP_007237826.1|;gi|402761497|gb|AFQ96721.1|	43.48	65.22	23	13	0	85	107	258	280	2.6	28.9	putative virion structural protein [Erwinia phage phiEaH2]
ORF057	gi|422936485|ref|YP_007006335.1|;gi|374716081|gb|AEZ65300.1|	96.81	98.94	94	3	0	1	94	6	99	1e-62	189	hypothetical protein FV3_00164 [Enterobacteria phage vB_EcoM-FV3]
ORF057	gi|640883615|ref|YP_009031071.1|;gi|601129655|gb|AHN83750.1|	97.87	97.87	94	2	0	1	94	1	94	1e-62	189	hypothetical protein [Escherichia phage vB_EcoM_FFH2]
ORF057	gi|194173029|ref|YP_002003673.1|;gi|114796067|gb|ABI79241.1|;gi|815007955|gb|AKE45730.1|	96.81	97.87	94	3	0	1	94	1	94	3e-62	188	hypothetical protein [Escherichia phage rv5]
ORF057	gi|543170344|ref|YP_008530412.1|;gi|505834166|gb|AGM12556.1|;gi|815007566|gb|AKE45342.1|	93.62	96.81	94	6	0	1	94	1	94	4e-60	183	hypothetical protein Ec2_00167 [Escherichia phage 2 JES-2013]
ORF057	gi|589890300|ref|YP_009005833.1|;gi|574094020|gb|AHG23871.1|	39.58	58.33	48	29	0	12	59	78	125	0.15	31.2	hypothetical protein PBI_EAGLEEYE_91 [Mycobacterium phage EagleEye]
ORF057	gi|206599763|ref|YP_002241952.1|;gi|206282977|gb|ACI06431.1|;gi|339784562|gb|AEK10268.1|	28.24	47.06	85	49	5	9	90	165	240	0.68	29.6	gp59 [Mycobacterium phage Gumball]
ORF058	gi|194173028|ref|YP_002003672.1|;gi|114796066|gb|ABI79240.1|;gi|815007954|gb|AKE45729.1|	100	100	77	0	0	1	77	1	77	7e-52	160	hypothetical protein [Escherichia phage rv5]
ORF058	gi|543170343|ref|YP_008530411.1|;gi|640883614|ref|YP_009031070.1|;gi|505834165|gb|AGM12555.1|;gi|601129654|gb|AHN83749.1|;gi|815007565|gb|AKE45341.1|	97.4	100	77	2	0	1	77	1	77	7e-51	158	hypothetical protein Ec2_00166 [Escherichia phage 2 JES-2013]
ORF058	gi|422936484|ref|YP_007006334.1|;gi|374716080|gb|AEZ65299.1|	93.51	96.1	77	5	0	1	77	1	77	1e-48	152	hypothetical protein FV3_00163 [Enterobacteria phage vB_EcoM-FV3]
ORF058	gi|726647182|ref|YP_009012580.1|;gi|396577057|emb|CBY99676.1|	90.67	97.33	75	7	0	1	75	1	75	6e-46	145	Phi92_gp247 [Enterobacteria phage phi92]
ORF058	gi|712914470|ref|YP_009101859.1|;gi|695256513|gb|AIT14162.1|	55.26	68.42	76	33	1	1	75	1	76	2e-24	90.9	hypothetical protein PBI_121Q_272 [Escherichia phage 121Q]
ORF058	gi|475992397|gb|AGI61870.1|	31.34	50.75	67	34	4	4	70	475	529	2.7	27.3	DNA polymerase [Vibrio phage VCO139]
ORF058	gi|514052040|ref|YP_008126803.1|;gi|475992317|gb|AGI61793.1|	31.34	50.75	67	34	4	4	70	475	529	2.7	27.3	DNA polymerase [Vibrio phage JA-1]
ORF058	gi|508178039|ref|YP_008051100.1|;gi|485725590|gb|AGK87044.1|	25.76	39.39	66	42	1	18	76	23	88	3	26.9	endonuclease VII [Pseudoalteromonas phage RIO-1]
ORF058	gi|640885195|ref|YP_009032429.1|;gi|625372623|gb|AHY26859.1|	40.91	77.27	22	13	0	5	26	7	28	4.8	25.4	hypothetical protein PBI_ZOEJ_35 [Mycobacterium phage ZoeJ]
ORF058	gi|725950222|ref|YP_009101089.1|;gi|397134013|gb|AFO10521.1|	32.43	62.16	37	24	1	2	38	25	60	6.4	25.8	hypothetical protein [Escherichia phage ECML-117]
ORF059	gi|506524778|ref|WP_015991870.1|;gi|194173027|ref|YP_002003671.1|;gi|543170342|ref|YP_008530410.1|;gi|640883613|ref|YP_009031069.1|;gi|114796065|gb|ABI79239.1|;gi|505834164|gb|AGM12554.1|;gi|601129653|gb|AHN83748.1|;gi|606569692|gb|EYW21773.1|;gi|815007564|gb|AKE45340.1|;gi|815007953|gb|AKE45728.1|;gi|815009368|gb|AKE47134.1|	100	100	59	0	0	1	59	1	59	7e-35	116	hypothetical protein [Escherichia phage rv5]
ORF059	gi|441462648|gb|AGC34936.1|	72.88	91.53	59	16	0	1	59	22	80	6e-26	94	hypothetical protein [Escherichia phage PBECO 4]
ORF059	gi|712914488|ref|YP_009101877.1|;gi|695256531|gb|AIT14180.1|	72.88	89.83	59	16	0	1	59	1	59	1e-25	92.8	hypothetical protein PBI_121Q_290 [Escherichia phage 121Q]
ORF059	gi|422937226|ref|YP_007007491.1|;gi|375281416|gb|AFA44609.1|	44.83	63.79	58	31	1	2	59	3	59	9e-07	43.1	hypothetical protein RaK2_00336 [Enterobacteria phage vB_KleM-RaK2]
ORF059	gi|506503725|ref|WP_015971230.1|;gi|31544016|ref|NP_852741.1|;gi|31408060|emb|CAD90794.1|	24	52	50	35	1	10	56	336	385	9.7	25	putative DNA replication protein P [Haemophilus phage Aaphi23]
ORF060	gi|506524776|ref|WP_015991868.1|;gi|194173025|ref|YP_002003669.1|;gi|114796063|gb|ABI79237.1|;gi|606569693|gb|EYW21774.1|;gi|815007951|gb|AKE45726.1|	94.37	98.59	71	4	0	1	71	1	71	2e-43	139	hypothetical protein [Escherichia phage rv5]
ORF060	gi|422936480|ref|YP_007006330.1|;gi|374716076|gb|AEZ65295.1|	94.37	98.59	71	4	0	1	71	1	71	3e-43	138	hypothetical protein FV3_00159 [Enterobacteria phage vB_EcoM-FV3]
ORF060	gi|543170339|ref|YP_008530407.1|;gi|505834161|gb|AGM12551.1|;gi|815007561|gb|AKE45337.1|	92.96	97.18	71	5	0	1	71	1	71	2e-42	136	hypothetical protein Ec2_00162 [Escherichia phage 2 JES-2013]
ORF060	gi|448260283|ref|YP_007348378.1|;gi|408385155|gb|AFU62586.1|	88.73	95.77	71	8	0	1	71	1	71	4e-41	133	hypothetical protein phAPEC8_0010 [Escherichia phage phAPEC8]
ORF060	gi|593777286|ref|YP_009015131.1|;gi|383395628|gb|AFH21053.1|	71.83	85.92	71	20	0	1	71	2	72	1e-32	111	hypothetical protein CR9_169 [Cronobacter phage CR9]
ORF060	gi|389060013|ref|YP_006383166.1|;gi|383395892|gb|AFH21316.1|	71.83	85.92	71	20	0	1	71	4	74	2e-32	111	hypothetical protein CR3_151 [Cronobacter phage CR3]
ORF060	gi|658310200|ref|YP_009042392.1|;gi|641468580|gb|AIA64685.1|	71.83	85.92	71	20	0	1	71	2	72	2e-32	111	hypothetical protein CR8_155 [Cronobacter phage CR8]
ORF060	gi|363539705|ref|YP_004893990.1|;gi|310660324|gb|ADP02579.1|;gi|408386771|gb|AFU63781.1|	47.3	62.16	74	36	2	1	71	1	74	1e-14	65.5	183 gene product [Salmonella phage PVP-SE1]
ORF060	gi|414086713|ref|YP_006986901.1|;gi|378565547|gb|AFC21246.1|	45.95	62.16	74	37	2	1	71	1	74	5e-14	63.5	hypothetical protein GAP31_065 [Cronobacter phage vB_CsaM_GAP31]
ORF060	gi|563397660|ref|YP_008857424.1|;gi|555923951|gb|AGZ17682.1|	44.59	62.16	74	38	2	1	71	1	74	9e-14	62.8	hyphothetical protein [Enterobacteria phage 4MG]
ORF061	gi|640883609|ref|YP_009031065.1|;gi|601129649|gb|AHN83744.1|	98.94	98.94	94	1	0	1	94	1	94	4e-63	191	hypothetical protein [Escherichia phage vB_EcoM_FFH2]
ORF061	gi|543170338|ref|YP_008530406.1|;gi|505834160|gb|AGM12550.1|;gi|815007560|gb|AKE45336.1|	97.87	97.87	94	2	0	1	94	1	94	2e-62	189	hypothetical protein Ec2_00161 [Escherichia phage 2 JES-2013]
ORF061	gi|194173024|ref|YP_002003668.1|;gi|114796062|gb|ABI79236.1|;gi|815007950|gb|AKE45725.1|	97.87	97.87	94	2	0	1	94	1	94	2e-62	188	hypothetical protein [Escherichia phage rv5]
ORF061	gi|422936479|ref|YP_007006329.1|;gi|374716075|gb|AEZ65294.1|	94.68	96.81	94	5	0	1	94	1	94	5e-61	185	hypothetical protein FV3_00158 [Enterobacteria phage vB_EcoM-FV3]
ORF061	gi|448260287|ref|YP_007348382.1|;gi|408385159|gb|AFU62590.1|	81.91	91.49	94	17	0	1	94	1	94	2e-52	163	hypothetical protein phAPEC8_0014 [Escherichia phage phAPEC8]
ORF061	gi|41189522|ref|NP_958623.1|;gi|40557223|gb|AAR87879.1|	30.77	43.59	78	42	2	19	88	179	252	1.1	28.9	77ORF007 [Staphylococcus phage 77]
ORF061	gi|446186331|ref|WP_000264186.1|;gi|66395974|ref|YP_240335.1|;gi|62636394|gb|AAX91505.1|;gi|104641918|gb|ABF73226.1|;gi|147739813|gb|ABQ48111.1|;gi|149945237|gb|ABR51173.1|;gi|150373275|dbj|BAF66535.1|;gi|257854193|gb|EEV77146.1|;gi|257858269|gb|EEV81157.1|;gi|269939840|emb|CBI48210.1|;gi|365170781|gb|EHM61733.1|;gi|371978016|gb|EHO95273.1|;gi|436505177|gb|ELP41119.1|;gi|477786524|gb|ENK01394.1|;…	30.77	43.59	78	42	2	19	88	179	252	1.1	28.9	integrase [Staphylococcus phage phinm4] [Staphylococcus aureus phage phiNM4]
ORF061	gi|138562|sp|P20709.1|VINT_BPL54;gi|76013|pir||XSBPL5;gi|215098|gb|AAA98161.1|	30.77	43.59	78	42	2	19	88	132	205	1.3	28.9	RecName: Full=Integrase [Staphylococcus phage L54a]
ORF061	gi|156603950|ref|YP_001429896.1|;gi|154818036|gb|ABS87463.1|	30.77	43.59	78	42	2	19	88	179	252	1.3	28.9	integrase [Staphylococcus phage tp310-2]
ORF061	gi|446186329|ref|WP_000264184.1|;gi|66396277|ref|YP_240638.1|;gi|62636693|gb|AAX91804.1|;gi|116235514|gb|ABJ88849.1|;gi|341858072|gb|EGS98875.1|;gi|377752557|gb|EHT76478.1|;gi|600851910|gb|EYQ43217.1|;gi|805044314|emb|CRD11426.1|	30.77	43.59	78	42	2	19	88	179	252	1.5	28.5	ORF010 [Staphylococcus phage 52A]
ORF062	gi|422936477|ref|YP_007006327.1|;gi|374716073|gb|AEZ65292.1|	98.89	98.89	90	1	0	1	90	1	90	2e-61	186	hypothetical protein FV3_00156 [Enterobacteria phage vB_EcoM-FV3]
ORF062	gi|640883608|ref|YP_009031064.1|;gi|601129648|gb|AHN83743.1|	98.89	98.89	90	1	0	1	90	1	90	3e-61	185	hypothetical protein [Escherichia phage vB_EcoM_FFH2]
ORF062	gi|194173020|ref|YP_002003664.1|;gi|114796058|gb|ABI79232.1|;gi|815007948|gb|AKE45723.1|	98.89	98.89	90	1	0	1	90	1	90	5e-61	185	conserved hypothetical protein [Escherichia phage rv5]
ORF062	gi|543170335|ref|YP_008530403.1|;gi|505834157|gb|AGM12547.1|;gi|815007558|gb|AKE45334.1|	97.78	98.89	90	2	0	1	90	1	90	1e-60	184	hypothetical protein Ec2_00158 [Escherichia phage 2 JES-2013]
ORF062	gi|33620675|ref|NP_891837.1|;gi|754380865|ref|YP_009118951.1|;gi|33348142|gb|AAQ15485.1|;gi|752909981|emb|CEO90871.1|	35.62	56.16	73	41	2	17	86	21	90	0.0001	38.1	hypothetical protein RB49p266 [Enterobacteria phage RB49]
ORF062	gi|238695147|ref|YP_002922341.1|;gi|220029283|gb|ACL78218.1|	35.62	56.16	73	41	2	17	86	21	90	0.0002	38.1	hypothetical protein EpJSE_00269 [Enterobacteria phage JSE]
ORF062	gi|157311567|ref|YP_001469610.1|;gi|149380771|gb|ABR24776.1|	35.62	56.16	73	41	2	17	86	21	90	0.0002	37.7	hypothetical protein phi1p266 [Enterobacteria phage Phi1]
ORF062	gi|593777483|ref|YP_009015326.1|;gi|347449245|gb|AEO93286.1|	31.65	49.37	79	47	2	8	86	276	347	0.45	30	gp15 [Bacillus phage G]
ORF062	gi|729029624|gb|AIZ01387.1|	26.67	51.67	60	41	2	16	74	79	136	0.7	29.3	hypothetical protein QH_0036 [Vibrio phage QH]
ORF062	gi|371496363|ref|YP_004957530.1|;gi|356927396|gb|AET42188.1|	34.43	47.54	61	38	2	31	90	184	243	0.79	29.3	hypothetical protein VPEG_00037 [Vibrio phage SIO-2]
ORF063	gi|506524770|ref|WP_015991862.1|;gi|194173019|ref|YP_002003663.1|;gi|114796057|gb|ABI79231.1|;gi|606569697|gb|EYW21778.1|;gi|815007947|gb|AKE45722.1|;gi|815009362|gb|AKE47128.1|	98.61	100	72	1	0	1	72	1	72	9e-46	145	hypothetical protein [Escherichia phage rv5]
ORF063	gi|338826843|ref|YP_004678757.1|;gi|335335306|gb|AEH41050.1|	41.03	61.54	39	19	1	22	60	75	109	0.16	30.8	tail tubular protein B [Enterobacteria phage K30]
ORF063	gi|194100452|ref|YP_002003825.1|;gi|193201391|gb|ACF15869.1|	41.03	58.97	39	19	1	22	60	75	109	0.43	29.6	gp12 [Klebsiella phage K11]
ORF063	gi|281416310|ref|YP_003347550.1|;gi|262410429|gb|ACY66694.1|	38.46	61.54	39	20	1	22	60	75	109	0.64	28.9	tail tubular protein B [Klebsiella phage KP32]
ORF063	gi|526246163|ref|YP_008320541.1|;gi|520957485|emb|CCJ09718.1|	34.33	52.24	67	33	2	6	69	94	152	1.1	28.1	putative cytidine deaminase [Streptococcus phage SPQS1] [Streptococcus phage SP-QS1]
ORF063	gi|428782929|ref|YP_007112678.1|;gi|409994964|gb|AFV50908.1|	44	68	25	14	0	17	41	36	60	1.7	26.6	hypothetical protein B508_00065 [Escherichia phage ADB-2]
ORF063	gi|330858446|ref|YP_004414821.1|;gi|744692631|ref|YP_009113005.1|;gi|327397380|gb|AEA72883.1|;gi|732920422|gb|AIZ95092.1|	44	68	25	14	0	17	41	36	60	1.7	26.6	hypothetical protein Shfl1p02 [Shigella phage Shfl1]
ORF063	gi|723006669|gb|AIX12404.1|	47.62	76.19	21	11	0	52	72	112	132	1.9	27.3	HNH homing endonuclease [Escherichia phage Pollock]
ORF063	gi|422935560|ref|YP_007005461.1|;gi|339507944|gb|AEJ81505.1|	41.03	48.72	39	19	1	22	60	75	109	4.3	26.6	tail tubular protein B [Erwinia phage vB_EamP-L1]
ORF063	gi|640884211|ref|YP_009031590.1|;gi|628972436|gb|AHY84154.1|	42.86	51.43	35	19	1	20	54	188	221	4.6	26.2	methyltransferase [Mycobacterium phage MosMoris]
ORF064	gi|194173018|ref|YP_002003662.1|;gi|114796056|gb|ABI79230.1|;gi|815007946|gb|AKE45721.1|;gi|815009361|gb|AKE47127.1|	100	100	87	0	0	1	87	1	87	1e-56	174	hypothetical protein [Escherichia phage rv5]
ORF064	gi|640883607|ref|YP_009031063.1|;gi|601129647|gb|AHN83742.1|	98.85	100	87	1	0	1	87	1	87	2e-56	173	hypothetical protein [Escherichia phage vB_EcoM_FFH2]
ORF064	gi|422936476|ref|YP_007006326.1|;gi|374716072|gb|AEZ65291.1|	96.55	100	87	3	0	1	87	1	87	1e-55	171	hypothetical protein FV3_00155 [Enterobacteria phage vB_EcoM-FV3]
ORF064	gi|757605401|ref|WP_042852495.1|;gi|543170334|ref|YP_008530402.1|;gi|505834156|gb|AGM12546.1|;gi|606569698|gb|EYW21779.1|;gi|815007557|gb|AKE45333.1|	96.55	100	87	3	0	1	87	1	87	2e-55	170	hypothetical protein Ec2_00157 [Escherichia phage 2 JES-2013]
ORF064	gi|423262085|ref|YP_007010685.1|;gi|399221017|gb|AFP33705.1|	22.22	41.98	81	44	2	15	76	67	147	1.5	28.5	putative terminase large subunit [Pectobacterium phage PP1]
ORF064	gi|109290006|ref|YP_656254.1|;gi|104345679|gb|ABF72579.1|	40	54.29	35	21	0	46	80	305	339	3.7	27.3	DNA helicase [Aeromonas phage 25]
ORF064	gi|310722454|ref|YP_003969278.1|;gi|306021297|gb|ADM79832.1|	40	54.29	35	21	0	46	80	304	338	4.6	26.9	unnamed protein product [Aeromonas phage phiAS4]
ORF064	gi|395653428|gb|AFN69973.1|	40	54.29	35	21	0	46	80	304	338	4.6	26.9	DNA helicase [Aeromonas phage Aes516]
ORF064	gi|423262112|ref|YP_007010711.1|;gi|472437959|ref|YP_007677739.1|;gi|395653097|gb|AFN69652.1|;gi|401824862|gb|AFQ22552.1|;gi|402761990|gb|AFQ97104.1|	40	54.29	35	21	0	46	80	304	338	4.6	26.9	DNA helicase [Aeromonas phage Aes508]
ORF064	gi|126000006|ref|YP_001039677.1|;gi|431810485|ref|YP_007237567.1|;gi|121621862|gb|ABM63436.1|;gi|311875245|emb|CBX44504.1|;gi|311875366|emb|CBX45107.1|	23.46	41.98	81	43	2	15	76	67	147	6.9	26.6	TerL large terminase subunit-like protein [Erwinia amylovora phage Era103]
ORF065	gi|797193619|gb|AKA61809.1|	43.75	53.12	32	18	0	7	38	464	495	2.1	26.6	FtsK [Streptomyces phage TP1604]
ORF065	gi|797193530|gb|AKA61738.1|	43.75	53.12	32	18	0	7	38	468	499	2.1	26.6	FtsK [Streptomyces phage YDN12]
ORF065	gi|602259939|ref|YP_009021635.1|;gi|587758394|gb|AHK12118.1|	34.29	45.71	35	23	0	10	44	31	65	5.4	25	hypothetical protein PBI_ALSFRO_67 [Mycobacterium phage Alsfro]
ORF065	gi|509141038|ref|YP_008059917.1|;gi|485727192|gb|AGK88164.1|	34.29	45.71	35	23	0	10	44	32	66	5.5	25	hypothetical protein WIVsmall_16 [Mycobacterium phage WIVsmall]
ORF065	gi|29134978|ref|NP_803608.1|;gi|18996507|gb|AAL82943.1|AF399011_42	40.74	62.96	27	16	0	1	27	190	216	9.7	24.3	ORF042 [Pseudomonas phage phiKZ]
ORF066	gi|593774819|ref|YP_009012687.1|;gi|291165076|gb|ADD81104.1|	45.83	66.67	24	13	0	11	34	619	642	1.3	27.3	structural protein [Rhodococcus phage ReqiPoco6]
ORF066	gi|593779893|ref|YP_009017720.1|;gi|291164968|gb|ADD80997.1|	45.83	62.5	24	13	0	11	34	617	640	2.9	26.2	gp106 [Rhodococcus phage ReqiPepy6]
ORF066	gi|506524611|ref|WP_015991705.1|;gi|194172862|ref|YP_002003504.1|;gi|543170179|ref|YP_008530247.1|;gi|640883455|ref|YP_009030911.1|;gi|114795900|gb|ABI79074.1|;gi|505834001|gb|AGM12391.1|;gi|601129495|gb|AHN83590.1|;gi|606569642|gb|EYW21723.1|;gi|815007576|gb|AKE45352.1|;gi|815007795|gb|AKE45570.1|	43.33	63.33	30	16	1	1	29	26	55	3.6	25.4	SleB [Escherichia phage rv5]
ORF066	gi|422936323|ref|YP_007006173.1|;gi|374715919|gb|AEZ65138.1|	43.33	63.33	30	16	1	1	29	26	55	3.6	25.4	SleB [Enterobacteria phage vB_EcoM-FV3]
ORF066	gi|29566247|ref|NP_817815.1|;gi|29424972|gb|AAN01896.1|	52.63	68.42	19	8	1	4	22	304	321	4	25.8	gp54 [Mycobacterium phage Rosebush]
ORF066	gi|529281977|gb|AGS81494.1|	52.63	68.42	19	8	1	4	22	304	321	4.1	25.8	replicative helicase [Mycobacterium phage TA17A]
ORF066	gi|446122909|ref|WP_000200764.1|;gi|41057280|ref|NP_958178.1|;gi|33334159|gb|AAQ12192.1|;gi|190904464|gb|EDV64172.1|;gi|218352700|emb|CAU98482.1|;gi|324114096|gb|EGC08069.1|;gi|331074774|gb|EGI46094.1|;gi|385712284|gb|EIG49239.1|;gi|430975090|gb|ELC91992.1|;gi|431264965|gb|ELF56663.1|;gi|431495486|gb|ELH75072.1|;gi|431539810|gb|ELI15449.1|;gi|431629458|gb|ELI97821.1|;gi|535632436|gb|EQX68944.1|;g…	45.45	63.64	22	10	1	1	20	95	116	4.3	25.4	gene 2 protein [Enterobacteria phage Sf6] [Shigella phage Sf6]
ORF066	gi|13559866|ref|NP_112076.1|;gi|13517602|gb|AAK28891.1|AF335538_43	45.45	63.64	22	10	1	1	20	95	116	4.3	25.4	terminase large subunit [Enterobacteria phage HK620] [Salmonella phage HK620]
ORF066	gi|485601876|pdb|4IFE|A	45.45	63.64	22	10	1	1	20	115	136	4.3	25.4	Chain A, Crystal Structure Of The Large Terminase Subunit Gp2 Of Bacterial Virus Sf6 Complexed With Atp [Shigella phage Sf6]
ORF066	gi|485601871|pdb|4IDH|A;gi|485601874|pdb|4IEE|A;gi|485601875|pdb|4IEI|A	45.45	63.64	22	10	1	1	20	115	136	4.3	25.4	Chain A, Crystal Structure Of The Large Terminase Subunit Gp2 Of Bacterial Virus Sf6 [Shigella phage Sf6]
ORF067	gi|194173016|ref|YP_002003660.1|;gi|114796054|gb|ABI79228.1|	100	100	71	0	0	1	71	23	93	1e-45	145	hypothetical protein [Escherichia phage rv5]
ORF067	gi|506595330|ref|WP_016060592.1|;gi|422936475|ref|YP_007006325.1|;gi|543170331|ref|YP_008530399.1|;gi|640883604|ref|YP_009031060.1|;gi|374716071|gb|AEZ65290.1|;gi|505834153|gb|AGM12543.1|;gi|601129644|gb|AHN83739.1|;gi|606569700|gb|EYW21781.1|;gi|815007726|gb|AKE45502.1|;gi|815007944|gb|AKE45719.1|	100	100	71	0	0	1	71	1	71	1e-45	144	hypothetical protein FV3_00154 [Enterobacteria phage vB_EcoM-FV3]
ORF067	gi|691326857|ref|YP_009067084.1|;gi|672228669|dbj|BAP28108.1|	50	62.5	24	12	0	34	57	35	58	0.28	30	hypothetical protein [Ralstonia phage RSY1]
ORF067	gi|734703644|dbj|BAQ02825.1|	33.33	53.33	60	37	2	7	66	256	312	0.77	28.5	hypothetical protein [Klebsiella phage K64-1]
ORF067	gi|422937064|ref|YP_007007329.1|;gi|375281254|gb|AFA44447.1|	33.33	53.33	60	37	2	7	66	256	312	0.77	28.5	hypothetical protein RaK2_00174 [Enterobacteria phage vB_KleM-RaK2]
ORF067	gi|145708080|ref|YP_001165255.1|;gi|139003869|dbj|BAF52383.1|	44	60	25	14	0	31	55	32	56	0.97	28.5	terminase [Ralstonia phage RSA1]
ORF067	gi|589890583|ref|YP_009006439.1|;gi|583927979|gb|AHI61235.1|	34.69	57.14	49	30	2	24	71	754	801	1.5	28.1	hypothetical protein SHOU24_38 [Vibrio phage SHOU24]
ORF067	gi|526244967|ref|YP_008320294.1|;gi|320042931|gb|ADW08412.1|	36.36	48.48	33	21	0	22	54	2	34	1.6	27.3	putative tail fiber protein [Puniceispirillum phage HMO-2011]
ORF067	gi|501173678|ref|WP_012217412.1|;gi|327198040|ref|YP_004306409.1|;gi|160345421|gb|ABX18506.1|;gi|189336484|dbj|BAG45553.1|;gi|310657174|gb|ADP02289.1|	38.71	54.84	31	19	0	31	61	27	57	2.7	26.9	gp42 [Burkholderia phage KS5]
ORF067	gi|423262475|ref|YP_007011064.1|;gi|317120672|gb|ADV02495.1|;gi|317120816|gb|ADV02637.1|	43.33	53.33	30	17	0	40	69	1175	1204	3.1	26.9	hypothetical protein SC1_gp060 [Liberibacter phage SC1]
ORF068	gi|543170330|ref|YP_008530398.1|;gi|505834152|gb|AGM12542.1|;gi|815007725|gb|AKE45501.1|	90.38	96.15	52	5	0	1	52	19	70	1e-28	100	hypothetical protein Ec2_00153 [Escherichia phage 2 JES-2013]
ORF068	gi|194173015|ref|YP_002003659.1|;gi|114796053|gb|ABI79227.1|	88.46	94.23	52	6	0	1	52	50	101	1e-27	99	hypothetical protein [Escherichia phage rv5]
ORF068	gi|640883603|ref|YP_009031059.1|;gi|601129643|gb|AHN83738.1|	86.54	90.38	52	7	0	1	52	19	70	3e-26	94	hypothetical protein [Escherichia phage vB_EcoM_FFH2]
ORF068	gi|422936474|ref|YP_007006324.1|;gi|374716070|gb|AEZ65289.1|	84	88	50	8	0	3	52	13	62	4e-23	85.9	hypothetical protein FV3_00153 [Enterobacteria phage vB_EcoM-FV3]
ORF068	gi|157168389|ref|YP_001456746.1|;gi|74268821|emb|CAB93922.2|	35.9	56.41	39	25	0	14	52	64	102	0.46	28.5	gp16 [Corynebacterium phage BFK20]
ORF068	gi|428782687|ref|YP_007112440.1|;gi|392505823|gb|AFM76119.1|	48	60	25	13	0	1	25	38	62	5.1	25.8	tail fiber [Enterobacterial phage mEp390]
ORF068	gi|589287562|ref|YP_009010166.1|;gi|548652091|gb|AGX01835.1|	28.21	53.85	39	27	1	1	39	108	145	6.2	25.4	ThyA [Erwinia phage PhiEaH1]
ORF068	gi|589889659|ref|YP_009005042.1|;gi|583927098|gb|AHI60400.1|	48.15	59.26	27	11	1	24	50	288	311	6.7	25.4	hypothetical protein Ea357_247 [Erwinia phage Ea35-70] [Erwinia phage Ea35-7]
ORF068	gi|380851282|gb|AFE86144.1|	32.26	51.61	31	21	0	6	36	7	37	8.8	25	internal virion protein [Enterobacter phage phiKDA1]
ORF069	gi|194173013|ref|YP_002003657.1|;gi|114796051|gb|ABI79225.1|;gi|815007942|gb|AKE45717.1|	98.99	100	99	1	0	1	99	1	99	1e-68	204	hypothetical protein [Escherichia phage rv5]
ORF069	gi|543170328|ref|YP_008530396.1|;gi|505834150|gb|AGM12540.1|;gi|815007724|gb|AKE45500.1|	98.99	98.99	99	1	0	1	99	1	99	2e-68	204	hypothetical protein Ec2_00151 [Escherichia phage 2 JES-2013]
ORF069	gi|640883601|ref|YP_009031057.1|;gi|601129641|gb|AHN83736.1|	98.99	98.99	99	1	0	1	99	1	99	4e-68	204	hypothetical protein [Escherichia phage vB_EcoM_FFH2]
ORF069	gi|422936472|ref|YP_007006322.1|;gi|374716068|gb|AEZ65287.1|	89.9	96.97	99	10	0	1	99	1	99	9e-65	195	hypothetical protein FV3_00151 [Enterobacteria phage vB_EcoM-FV3]
ORF069	gi|525337358|gb|AGR48996.1|	30	54	50	33	1	31	78	13	62	0.16	31.2	methyltransferase [Enterococcus phage IMEEF1] [Enterococcus phage IME-EF1]
ORF069	gi|725950250|ref|YP_009101362.1|;gi|676402081|gb|AIM40515.1|	37.93	51.72	29	18	0	10	38	67	95	2.9	27.7	DNA primase [Enterobacteria phage J8-65]
ORF069	gi|339782872|gb|AEK08592.1|	27.69	49.23	65	37	2	27	81	12	76	3	26.9	gp48 [Mycobacterium phage DLane]
ORF069	gi|291084902|ref|YP_003495185.1|;gi|593775388|ref|YP_009013251.1|;gi|262262738|gb|ACY39926.1|;gi|354998130|gb|AER49459.1|;gi|701908884|gb|AIW02441.1|	30.36	50	56	29	2	27	72	12	67	3.3	26.9	gp44 [Mycobacterium phage Ardmore]
ORF069	gi|530545517|ref|YP_008409117.1|;gi|529678436|gb|AGT12462.1|	28.57	50	56	30	2	27	72	12	67	4.9	26.6	hypothetical protein HAMULUS_53 [Mycobacterium phage Hamulus]
ORF069	gi|563399063|ref|YP_008858908.1|;gi|559198929|gb|AHB12130.1|	38.46	65.38	26	16	0	1	26	1	26	5.3	26.2	hypothetical protein Paz_33 [Xylella phage Paz] [Phage Paz]
ORF070	gi|640883600|ref|YP_009031056.1|;gi|601129640|gb|AHN83735.1|	99.09	100	110	1	0	1	110	1	110	2e-74	221	hypothetical protein [Escherichia phage vB_EcoM_FFH2]
ORF070	gi|194173012|ref|YP_002003656.1|;gi|114796050|gb|ABI79224.1|;gi|815007941|gb|AKE45716.1|	94.55	99.09	110	6	0	1	110	1	110	2e-72	215	hypothetical protein [Escherichia phage rv5]
ORF070	gi|543170327|ref|YP_008530395.1|;gi|505834149|gb|AGM12539.1|;gi|815007723|gb|AKE45499.1|	91.82	97.27	110	7	1	1	110	1	108	4e-68	204	hypothetical protein Ec2_00150 [Escherichia phage 2 JES-2013]
ORF070	gi|422936471|ref|YP_007006321.1|;gi|374716067|gb|AEZ65286.1|	89.09	95.45	110	10	1	1	110	1	108	4e-66	199	hypothetical protein FV3_00150 [Enterobacteria phage vB_EcoM-FV3]
ORF070	gi|734703458|dbj|BAQ02665.1|	27.94	47.06	68	39	2	37	94	4	71	0.078	32	hypothetical protein [Ralstonia phage RSL2]
ORF070	gi|469519989|gb|AGH57284.1|	30.43	44.93	69	38	3	46	109	262	325	1.5	29.3	helicase [Cyanophage S-SSM2]
ORF070	gi|326782324|ref|YP_004322724.1|;gi|310003272|gb|ADO97669.1|	30.43	44.93	69	38	3	46	109	273	336	1.5	29.3	helicase [Synechococcus phage S-ShM2]
ORF070	gi|723022852|gb|AIX26801.1|	39.53	55.81	43	19	3	60	95	1831	1873	2.9	28.5	structural protein [Synechococcus phage ACG-2014i]
ORF070	gi|422936015|ref|YP_007005911.1|;gi|374427610|gb|AEZ50507.1|	41.67	62.5	24	14	0	82	105	377	400	4.2	27.7	putative replicative DNA helicase [Bacillus phage BCD7]
ORF070	gi|337731237|gb|AEI71053.1|	28.3	47.17	53	38	0	9	61	8	60	5	26.9	hypothetical protein [EBPR siphovirus 2]
ORF071	gi|506524762|ref|WP_015991854.1|;gi|194173011|ref|YP_002003655.1|;gi|543170326|ref|YP_008530394.1|;gi|640883599|ref|YP_009031055.1|;gi|114796049|gb|ABI79223.1|;gi|505834148|gb|AGM12538.1|;gi|601129639|gb|AHN83734.1|;gi|606569704|gb|EYW21785.1|;gi|815007722|gb|AKE45498.1|;gi|815007940|gb|AKE45715.1|;gi|815009356|gb|AKE47122.1|	100	100	101	0	0	1	101	1	101	6e-65	196	hypothetical protein [Escherichia phage rv5]
ORF071	gi|422936470|ref|YP_007006320.1|;gi|374716066|gb|AEZ65285.1|	99.01	99.01	101	1	0	1	101	1	101	3e-64	194	hypothetical protein FV3_00149 [Enterobacteria phage vB_EcoM-FV3]
ORF071	gi|563397565|ref|YP_008857329.1|;gi|555923856|gb|AGZ17587.1|	60.2	74.49	98	39	0	2	99	5	102	3e-33	115	hyphothetical protein [Enterobacteria phage 4MG]
ORF071	gi|414086810|ref|YP_006986998.1|;gi|378565644|gb|AFC21343.1|	56	71	100	44	0	1	100	4	103	3e-32	112	hypothetical protein GAP31_162 [Cronobacter phage vB_CsaM_GAP31]
ORF071	gi|363539636|ref|YP_004893921.1|;gi|310660255|gb|ADP02510.1|;gi|408386843|gb|AFU63853.1|	52.53	69.7	99	47	0	1	99	4	102	7e-30	106	115 gene product [Salmonella phage PVP-SE1]
ORF071	gi|389060105|ref|YP_006383258.1|;gi|658310291|ref|YP_009042483.1|;gi|383395984|gb|AFH21408.1|;gi|641468671|gb|AIA64776.1|	41.58	64.36	101	59	0	1	101	1	101	2e-19	79.7	hypothetical protein CR3_243 [Cronobacter phage CR3]
ORF071	gi|593777376|ref|YP_009015221.1|;gi|383395718|gb|AFH21143.1|	41.84	65.31	98	57	0	1	98	1	98	1e-18	77.8	hypothetical protein CR9_259 [Cronobacter phage CR9]
ORF071	gi|448244924|ref|YP_007392644.1|;gi|374717249|gb|AEZ66348.1|	37.89	63.16	95	59	0	4	98	2	96	2e-15	68.9	hypothetical protein phiTE_182 [Pectobacterium phage phiTE]
ORF071	gi|643655203|ref|YP_009037281.1|;gi|612404875|gb|AHX01156.1|	31.94	56.94	72	48	1	6	77	2	72	6e-06	42.4	hypothetical protein M316_0091 [Nitrincola phage 1M3-16]
ORF071	gi|326536383|ref|YP_004300824.1|;gi|299483464|gb|ADJ19558.1|	28.4	53.09	81	52	3	21	100	17	92	0.56	29.3	DsbA late transcription dsDNA binding protein [Acinetobacter phage 133]
ORF072	gi|506524761|ref|WP_015991853.1|;gi|194173010|ref|YP_002003654.1|;gi|543170325|ref|YP_008530393.1|;gi|640883598|ref|YP_009031054.1|;gi|114796048|gb|ABI79222.1|;gi|505834147|gb|AGM12537.1|;gi|601129638|gb|AHN83733.1|;gi|606569705|gb|EYW21786.1|;gi|815007721|gb|AKE45497.1|;gi|815007939|gb|AKE45714.1|;gi|815009355|gb|AKE47121.1|	100	100	83	0	0	1	83	1	83	2e-53	165	hypothetical protein [Escherichia phage rv5]
ORF072	gi|422936469|ref|YP_007006319.1|;gi|374716065|gb|AEZ65284.1|	98.8	98.8	83	1	0	1	83	1	83	8e-53	163	hypothetical protein FV3_00148 [Enterobacteria phage vB_EcoM-FV3]
ORF072	gi|4103331|gb|AAD01741.1|	47.06	55.88	34	13	2	16	49	35	63	6	26.6	alpha-glucosyltransferase [Enterobacteria phage AR1]
ORF072	gi|228861374|ref|YP_002854395.1|;gi|639438711|ref|YP_009030668.1|;gi|712914897|ref|YP_009102534.1|;gi|227438390|gb|ACP30703.1|;gi|397134078|gb|AFO10585.1|;gi|398313607|emb|CCI88954.1|;gi|628971539|gb|AHY83261.1|	47.06	55.88	34	13	2	16	49	48	76	8.1	26.2	alpha-glucosyl-transferase [Enterobacteria phage RB14]
ORF072	gi|713322651|ref|YP_009102266.1|;gi|698042103|gb|AIT74428.1|	47.06	55.88	34	13	2	16	49	48	76	8.3	26.2	alpha-glucosyl-transferase [Enterobacteria phage RB27]
ORF072	gi|291290274|dbj|BAI83069.1|	47.06	55.88	34	13	2	16	49	48	76	8.3	26.2	alpha-glucosyl-transferase [Enterobacteria phage AR1]
ORF072	gi|228860995|ref|YP_002854018.1|;gi|227438669|gb|ACP30981.1|;gi|698043202|gb|AIT75523.1|	47.06	55.88	34	13	2	16	49	48	76	8.3	26.2	alpha-glucosyl-transferase [Enterobacteria phage RB51]
ORF072	gi|330858585|ref|YP_004414960.1|;gi|422934842|ref|YP_007004802.1|;gi|327397519|gb|AEA73021.1|;gi|343177396|gb|AEM00722.1|;gi|587757180|gb|AHK10913.1|;gi|815008302|gb|AKE46075.1|	47.06	55.88	34	13	2	16	49	48	76	8.4	26.2	putative alpha-glucosyl-transferase [Shigella phage Shfl2]
ORF072	gi|472339791|ref|YP_007673321.1|;gi|469520177|gb|AGH57471.1|	48.28	55.17	29	15	0	34	62	74	102	8.4	25.8	single-stranded DNA-binding protein [Psychrobacter phage pOW20-A]
ORF072	gi|422934482|ref|YP_007004443.1|;gi|730984785|ref|YP_009110878.1|;gi|339791265|gb|AEK12322.1|;gi|694817498|gb|AIS73380.1|	47.06	55.88	34	13	2	16	49	48	76	8.7	26.2	alpha glucosyl transferase [Enterobacteria phage ime09]
ORF073	gi|543170324|ref|YP_008530392.1|;gi|505834146|gb|AGM12536.1|;gi|815007720|gb|AKE45496.1|	100	100	46	0	0	1	46	1	46	7e-26	92.4	hypothetical protein Ec2_00147 [Escherichia phage 2 JES-2013]
ORF073	gi|194173009|ref|YP_002003653.1|;gi|114796047|gb|ABI79221.1|	97.83	100	46	1	0	1	46	1	46	9e-26	92	hypothetical protein [Escherichia phage rv5]
ORF073	gi|422936468|ref|YP_007006318.1|;gi|374716064|gb|AEZ65283.1|	93.48	95.65	46	3	0	1	46	1	46	7e-24	87.4	hypothetical protein FV3_00147 [Enterobacteria phage vB_EcoM-FV3]
ORF074	gi|194173008|ref|YP_002003652.1|;gi|640883597|ref|YP_009031053.1|;gi|114796046|gb|ABI79220.1|;gi|601129637|gb|AHN83732.1|;gi|815007938|gb|AKE45713.1|;gi|815009354|gb|AKE47120.1|	100	100	87	0	0	1	87	1	87	3e-58	177	hypothetical protein [Escherichia phage rv5]
ORF074	gi|757605406|ref|WP_042852500.1|;gi|543170323|ref|YP_008530391.1|;gi|505834145|gb|AGM12535.1|;gi|606569706|gb|EYW21787.1|;gi|815007719|gb|AKE45495.1|	98.85	100	87	1	0	1	87	1	87	1e-57	176	hypothetical protein Ec2_00146 [Escherichia phage 2 JES-2013]
ORF074	gi|422936467|ref|YP_007006317.1|;gi|374716063|gb|AEZ65282.1|	91.95	96.55	87	7	0	1	87	1	87	3e-53	165	hypothetical protein FV3_00146 [Enterobacteria phage vB_EcoM-FV3]
ORF074	gi|725949965|ref|YP_009100701.1|;gi|678223601|gb|AIM50741.1|	37.93	68.97	29	18	0	34	62	127	155	0.78	29.3	baseplate wedge initiator [Shigella phage Shf125875]
ORF074	gi|682124430|ref|YP_009056742.1|;gi|604671865|gb|AHV82859.1|	37.93	68.97	29	18	0	34	62	127	155	0.78	29.3	baseplate wedge initiator [Escherichia phage vB_EcoM_PhAPEC2]
ORF074	gi|32453649|ref|NP_861858.1|;gi|32350468|gb|AAP76067.1|	37.93	68.97	29	18	0	34	62	127	155	0.78	29.3	baseplate wedge subunit [Enterobacteria phage RB69]
ORF074	gi|641468796|gb|AIA64900.1|	39.39	66.67	33	18	1	30	62	118	148	0.84	29.3	putative baseplate wedge initiator [Cronobacter phage S13]
ORF074	gi|339755082|gb|AEJ95093.1|	19.77	43.02	86	68	1	2	87	13	97	4.2	26.9	gp41 [Mycobacterium phage Gladiator]
ORF074	gi|563399306|ref|YP_008859148.1|;gi|560221944|gb|AHB30036.1|	18.6	43.02	86	69	1	2	87	13	97	9.7	25.8	hypothetical protein ZAKA_41 [Mycobacterium phage Zaka]
ORF075	gi|757605407|ref|WP_042852501.1|;gi|543170322|ref|YP_008530390.1|;gi|640883596|ref|YP_009031052.1|;gi|505834144|gb|AGM12534.1|;gi|601129636|gb|AHN83731.1|;gi|606569707|gb|EYW21788.1|;gi|815007718|gb|AKE45494.1|;gi|815009353|gb|AKE47119.1|	98.95	98.95	95	1	0	1	95	1	95	5e-65	195	hypothetical protein Ec2_00145 [Escherichia phage 2 JES-2013]
ORF075	gi|422936466|ref|YP_007006316.1|;gi|374716062|gb|AEZ65281.1|	93.68	93.68	95	6	0	1	95	1	95	2e-60	183	hypothetical protein FV3_00145 [Enterobacteria phage vB_EcoM-FV3]
ORF075	gi|194173006|ref|YP_002003650.1|;gi|114796044|gb|ABI79218.1|	94.83	94.83	58	3	0	1	58	1	58	5e-32	110	hypothetical protein [Escherichia phage rv5]
ORF075	gi|194173007|ref|YP_002003651.1|;gi|114796045|gb|ABI79219.1|	96.15	96.15	26	1	0	59	84	14	39	3e-12	58.9	hypothetical protein [Escherichia phage rv5]
ORF075	gi|326782592|ref|YP_004323036.1|;gi|310002806|gb|ADO97205.1|	29.23	44.62	65	37	1	37	92	14	78	0.21	30.8	methylamine utilization protein [Synechococcus phage S-SM1]
ORF075	gi|501172949|ref|WP_012216722.1|;gi|77864689|ref|YP_355399.1|;gi|76885875|gb|ABA60065.1|;gi|160344478|gb|ABX17563.1|;gi|189337403|dbj|BAG46472.1|	33.33	54.76	42	28	0	3	44	192	233	0.92	29.3	gp64 [Burkholderia phage Bcep176]
ORF075	gi|472437623|ref|YP_007677084.1|;gi|402761269|gb|AFQ96494.1|	28.26	50	46	33	0	26	71	658	703	2.5	28.1	ribonucleoside-diphosphate reductase, alpha subunit [Bacillus phage vB_BceM-Bc431v3]
ORF075	gi|255033748|ref|YP_003090193.1|;gi|254832786|gb|ACT83028.1|	28.57	54.76	42	30	0	3	44	192	233	2.6	27.7	tail component protein gp17 [Burkholderia phage KS9]
ORF075	gi|441463443|gb|AGC35722.1|;gi|441463520|gb|AGC35798.1|;gi|441463602|gb|AGC35879.1|	30	50	40	28	0	7	46	215	254	2.8	27.7	hypothetical protein RHEph04_gp036 [Rhizobium phage RHEph04]
ORF075	gi|764161761|ref|YP_009126171.1|;gi|586881398|gb|AHJ86818.1|	32.65	48.98	49	30	1	9	54	79	127	3.1	27.7	I-Tevl homing endonuclease [Salmonella phage STP4-a]
ORF076	gi|640883595|ref|YP_009031051.1|;gi|601129635|gb|AHN83730.1|	99.08	99.08	109	1	0	1	109	1	109	7e-74	219	hypothetical protein [Escherichia phage vB_EcoM_FFH2]
ORF076	gi|757605408|ref|WP_042852502.1|;gi|543170321|ref|YP_008530389.1|;gi|505834143|gb|AGM12533.1|;gi|606569708|gb|EYW21789.1|;gi|815007717|gb|AKE45493.1|	97.25	99.08	109	3	0	1	109	1	109	2e-73	218	hypothetical protein Ec2_00144 [Escherichia phage 2 JES-2013]
ORF076	gi|422936465|ref|YP_007006315.1|;gi|374716061|gb|AEZ65280.1|	95.41	98.17	109	5	0	1	109	1	109	9e-72	214	hypothetical protein FV3_00144 [Enterobacteria phage vB_EcoM-FV3]
ORF076	gi|194173005|ref|YP_002003649.1|;gi|114796043|gb|ABI79217.1|;gi|815007936|gb|AKE45711.1|	86.24	90.83	109	15	0	1	109	1	109	4e-65	196	hypothetical protein [Escherichia phage rv5]
ORF076	gi|448244843|ref|YP_007392563.1|;gi|374717168|gb|AEZ66267.1|	34.15	56.1	41	27	0	33	73	25	65	2.8	27.7	hypothetical protein phiTE_101 [Pectobacterium phage phiTE]
ORF076	gi|568190934|ref|YP_008770475.1|;gi|552947786|gb|AGY48651.1|	33.9	42.37	59	32	1	37	95	102	153	4.7	27.3	hypothetical protein Spock_251 [Bacillus phage Spock]
ORF076	gi|334738196|gb|AEH03628.1|	40	60	35	20	1	27	61	88	121	6.1	27.3	virion structural protein [Pseudomonas phage PhiPA3]
ORF076	gi|282599097|ref|YP_003359014.1|;gi|257219167|gb|ACV50182.1|	33.33	48.48	33	22	0	19	51	44	76	6.7	26.9	hypothetical protein [Deftia phage phiW-14]
ORF077	gi|194173004|ref|YP_002003648.1|;gi|114796042|gb|ABI79216.1|;gi|815007935|gb|AKE45710.1|;gi|815009351|gb|AKE47117.1|	100	100	116	0	0	1	116	1	116	2e-76	226	hypothetical protein [Escherichia phage rv5]
ORF077	gi|543170320|ref|YP_008530388.1|;gi|640883594|ref|YP_009031050.1|;gi|505834142|gb|AGM12532.1|;gi|601129634|gb|AHN83729.1|;gi|815007716|gb|AKE45492.1|	98.28	99.14	116	2	0	1	116	1	116	5e-75	222	hypothetical protein Ec2_00143 [Escherichia phage 2 JES-2013]
ORF077	gi|422936464|ref|YP_007006314.1|;gi|374716060|gb|AEZ65279.1|	90.99	96.4	111	10	0	1	111	1	111	3e-66	200	hypothetical protein FV3_00143 [Enterobacteria phage vB_EcoM-FV3]
ORF077	gi|162290190|ref|YP_001604090.1|;gi|161984776|gb|ABX80644.1|;gi|469519246|gb|AGH56546.1|	32.69	48.08	52	33	1	65	114	532	583	1.7	29.3	tail sheath [Synechococcus phage syn9]
ORF077	gi|337731261|gb|AEI71077.1|	37.78	48.89	45	28	0	11	55	64	108	3.4	28.1	hydrolase [EBPR siphovirus 2]
ORF077	gi|343411878|gb|AEM24742.1|	40.54	62.16	37	20	1	76	110	31	67	3.5	28.1	hypothetical protein [Enterococcus phage SAP6]
ORF077	gi|472340316|ref|YP_007673842.1|;gi|465282464|gb|AGH26197.1|	31.65	44.3	79	45	3	6	77	101	177	3.9	28.1	hypothetical protein CPMG_00096 [Prochlorococcus phage MED4-213]
ORF077	gi|238695010|ref|YP_002922204.1|;gi|754380727|ref|YP_009118813.1|;gi|220029146|gb|ACL78081.1|;gi|752909843|emb|CEO90733.1|	25.97	40.26	77	31	3	14	80	10	70	5.2	27.7	tail completion and sheath stabilizer protein [Enterobacteria phage JSE]
ORF077	gi|311993523|ref|YP_004010388.1|;gi|295917480|gb|ADG60151.1|	46.43	53.57	28	15	0	1	28	93	120	6.4	27.3	Ndd nucleoid disruption protein [Acinetobacter phage Acj9]
ORF077	gi|33620664|ref|NP_891700.1|;gi|33348131|gb|AAQ15477.1|	25.97	40.26	77	31	3	14	80	10	70	6.5	27.3	tail completion and sheath stabilizer protein [Enterobacteria phage RB49]
ORF078	gi|640883593|ref|YP_009031049.1|;gi|601129633|gb|AHN83728.1|;gi|815009350|gb|AKE47116.1|	98.82	98.82	85	1	0	1	85	1	85	1e-53	166	hypothetical protein [Escherichia phage vB_EcoM_FFH2]
ORF078	gi|194173003|ref|YP_002003647.1|;gi|114796041|gb|ABI79215.1|;gi|815007934|gb|AKE45709.1|	96.47	96.47	85	3	0	1	85	1	85	8e-52	161	hypothetical protein [Escherichia phage rv5]
ORF078	gi|422936463|ref|YP_007006313.1|;gi|374716059|gb|AEZ65278.1|	89.41	95.29	85	9	0	1	85	1	85	2e-48	152	hypothetical protein FV3_00142 [Enterobacteria phage vB_EcoM-FV3]
ORF078	gi|543170319|ref|YP_008530387.1|;gi|505834141|gb|AGM12531.1|;gi|815007715|gb|AKE45491.1|	84.71	90.59	85	13	0	1	85	1	85	3e-45	144	hypothetical protein Ec2_00142 [Escherichia phage 2 JES-2013]
ORF078	gi|77864675|ref|YP_355385.1|;gi|76885861|gb|ABA60051.1|;gi|189337469|dbj|BAG46538.1|	41.38	55.17	29	17	0	21	49	94	122	1.3	28.1	gp50 [Burkholderia phage Bcep176]
ORF078	gi|58532921|ref|YP_195144.1|;gi|58331388|emb|CAF34174.1|	38.71	61.29	31	19	0	12	42	26	56	4.2	26.9	head-proximal tip of tail tube tail completion + sheath stabilizer protein [Synechococcus phage S-PM2]
ORF078	gi|723022883|gb|AIX26832.1|	31.03	65.52	29	20	0	15	43	29	57	4.6	26.9	head-proximal tip of tail protein [Synechococcus phage ACG-2014i]
ORF078	gi|815854916|ref|YP_009134619.1|;gi|723016603|gb|AIX20583.1|;gi|723025868|gb|AIX29798.1|;gi|723041347|gb|AIX45036.1|	34.15	53.66	41	21	1	3	43	23	57	4.6	26.6	head-proximal tip of tail protein [Synechococcus phage ACG-2014e]
ORF078	gi|339784307|gb|AEK10015.1|	35.14	54.05	37	24	0	13	49	3	39	4.6	25.4	gp107 [Mycobacterium phage Rey]
ORF078	gi|658310499|ref|YP_009042689.1|;gi|641469005|gb|AIA65108.1|	35.14	62.16	37	20	1	8	40	82	118	5.5	26.6	hypothetical protein IME_041 [Enterococcus phage IME-EFm1]
ORF079	gi|194173002|ref|YP_002003646.1|;gi|640883592|ref|YP_009031048.1|;gi|114796040|gb|ABI79214.1|;gi|601129632|gb|AHN83727.1|;gi|815007933|gb|AKE45708.1|	100	100	131	0	0	1	131	1	131	2e-93	270	hypothetical protein [Escherichia phage rv5]
ORF079	gi|422936462|ref|YP_007006312.1|;gi|374716058|gb|AEZ65277.1|	99.24	99.24	131	1	0	1	131	1	131	2e-92	268	hypothetical protein FV3_00141 [Enterobacteria phage vB_EcoM-FV3]
ORF079	gi|543170318|ref|YP_008530386.1|;gi|505834140|gb|AGM12530.1|;gi|815007714|gb|AKE45490.1|	97.71	98.47	131	3	0	1	131	1	131	2e-91	265	hypothetical protein Ec2_00141 [Escherichia phage 2 JES-2013]
ORF079	gi|757605416|ref|WP_042852510.1|;gi|543170311|ref|YP_008530379.1|;gi|640883586|ref|YP_009031042.1|;gi|505834133|gb|AGM12523.1|;gi|601129626|gb|AHN83721.1|;gi|606569717|gb|EYW21798.1|	27.73	47.06	119	76	3	4	119	5	116	6e-06	43.9	hypothetical protein Ec2_00134 [Escherichia phage 2 JES-2013]
ORF079	gi|194172995|ref|YP_002003639.1|;gi|114796033|gb|ABI79207.1|	27.73	47.06	119	76	3	4	119	5	116	8e-06	43.5	conserved hypothetical protein [Escherichia phage rv5]
ORF079	gi|422936455|ref|YP_007006305.1|;gi|374716051|gb|AEZ65270.1|	27.73	47.06	119	76	3	4	119	5	116	9e-06	43.1	hypothetical protein FV3_00134 [Enterobacteria phage vB_EcoM-FV3]
ORF079	gi|735997552|gb|AJA41295.1|	24.66	47.95	73	43	2	32	98	224	290	1.3	30	putative tail assembly protein [Proteus phage pPM_01]
ORF079	gi|310722500|ref|YP_003969323.1|;gi|306021343|gb|ADM79877.1|	35.29	52.94	68	42	2	25	92	138	203	2.3	29.3	unnamed protein product [Aeromonas phage phiAS5]
ORF079	gi|602259922|ref|YP_009021618.1|;gi|587758377|gb|AHK12101.1|	40	60	40	24	0	68	107	30	69	4.4	26.9	hypothetical protein PBI_ALSFRO_50 [Mycobacterium phage Alsfro]
ORF079	gi|409995113|gb|AFV51055.1|	47.62	61.9	21	11	0	27	47	29	49	5.4	26.9	hypothetical protein Q33_0026 [Lactococcus phage Q33]
ORF080	gi|194173001|ref|YP_002003645.1|;gi|422936461|ref|YP_007006311.1|;gi|640883591|ref|YP_009031047.1|;gi|114796039|gb|ABI79213.1|;gi|374716057|gb|AEZ65276.1|;gi|601129631|gb|AHN83726.1|;gi|815007932|gb|AKE45707.1|	98.18	98.18	110	2	0	1	110	1	110	2e-74	221	hypothetical protein [Escherichia phage rv5]
ORF080	gi|543170317|ref|YP_008530385.1|;gi|505834139|gb|AGM12529.1|;gi|815007713|gb|AKE45489.1|	96.36	96.36	110	4	0	1	110	1	110	9e-73	216	hypothetical protein Ec2_00140 [Escherichia phage 2 JES-2013]
ORF080	gi|543170309|ref|YP_008530377.1|;gi|505834131|gb|AGM12521.1|;gi|815007705|gb|AKE45481.1|	30	57.5	40	27	1	69	108	32	70	1.6	27.7	hypothetical protein Ec2_00132 [Escherichia phage 2 JES-2013]
ORF080	gi|414087514|ref|YP_006987701.1|;gi|378566348|gb|AFC22045.1|	32.14	55.36	56	34	3	8	60	17	71	1.7	28.5	hypothetical protein GAP52_052 [Cronobacter phage vB_CsaP_GAP52]
ORF080	gi|610583966|ref|YP_008869269.1|;gi|482840784|dbj|BAN16866.1|	36.11	52.78	36	23	0	2	37	322	357	1.9	28.9	hypothetical protein [Edwardsiella phage PEi21]
ORF080	gi|194172993|ref|YP_002003637.1|;gi|114796031|gb|ABI79205.1|;gi|815007924|gb|AKE45699.1|	32.5	57.5	40	26	1	69	108	32	70	2	27.7	hypothetical protein [Escherichia phage rv5]
ORF080	gi|269838910|ref|YP_003324580.1|;gi|265232571|gb|ACY74627.1|	37.14	60	35	20	1	70	104	117	149	2.8	28.5	RNA polymerase [Morganella phage MmP1]
ORF080	gi|448261076|ref|YP_007348964.1|;gi|427197510|dbj|BAM68872.1|	33.33	52.78	36	24	0	2	37	322	357	2.8	28.5	hypothetical protein [Edwardsiella phage MSW-3]
ORF080	gi|339781603|gb|AEK07434.1|	24.64	44.93	69	51	1	40	108	5	72	3.4	27.7	gp71 [Mycobacterium phage Rockstar]
ORF080	gi|757605418|ref|WP_042852512.1|;gi|640883584|ref|YP_009031040.1|;gi|601129624|gb|AHN83719.1|;gi|606569719|gb|EYW21800.1|;gi|815009340|gb|AKE47106.1|	30	57.5	40	27	1	69	108	32	70	5.4	26.6	hypothetical protein [Escherichia phage vB_EcoM_FFH2]
ORF081	gi|543170316|ref|YP_008530384.1|;gi|505834138|gb|AGM12528.1|;gi|815007712|gb|AKE45488.1|	98.85	100	87	1	0	1	87	1	87	6e-58	177	hypothetical protein Ec2_00139 [Escherichia phage 2 JES-2013]
ORF081	gi|194173000|ref|YP_002003644.1|;gi|640883590|ref|YP_009031046.1|;gi|114796038|gb|ABI79212.1|;gi|601129630|gb|AHN83725.1|;gi|815007931|gb|AKE45706.1|;gi|815009347|gb|AKE47113.1|	97.7	98.85	87	2	0	1	87	1	87	2e-57	175	hypothetical protein [Escherichia phage rv5]
ORF081	gi|422936460|ref|YP_007006310.1|;gi|374716056|gb|AEZ65275.1|	95.4	98.85	87	4	0	1	87	1	87	2e-56	173	hypothetical protein FV3_00139 [Enterobacteria phage vB_EcoM-FV3]
ORF081	gi|729030679|gb|AIZ02432.1|;gi|729030970|gb|AIZ02722.1|	36.11	61.11	36	22	1	2	36	20	55	0.46	28.9	hypothetical protein VR25_088 [Enterobacteria phage vB_EcoM_VR25]
ORF081	gi|314121652|ref|YP_004063771.1|;gi|313151409|gb|ADR32465.1|	36.11	61.11	36	22	1	2	36	20	55	0.48	28.5	NrdC.1 conserved hypothetical protein [Enterobacteria phage vB_EcoM-VR7]
ORF081	gi|422934053|ref|YP_007004089.1|;gi|345450562|gb|AEN93765.1|	30.16	44.44	63	26	2	2	52	20	76	0.74	28.1	conserved hypothetical protein [Enterobacteria phage Bp7]
ORF081	gi|729030115|gb|AIZ01870.1|	36.11	61.11	36	22	1	2	36	20	55	0.78	28.1	hypothetical protein VR5_083 [Enterobacteria phage vB_EcoM_VR5]
ORF081	gi|161622423|ref|YP_001595212.1|;gi|238695237|ref|YP_002922430.1|;gi|160213729|gb|ABX11068.1|;gi|220029373|gb|ACL78307.1|	30.16	44.44	63	26	2	2	52	20	76	0.92	28.1	NrdC.1 conserved hypothetical protein [Enterobacteria phage JS98]
ORF081	gi|299779035|ref|YP_003734229.1|;gi|298105764|gb|ADI55408.1|	28.57	44.44	63	27	2	2	52	58	114	1.4	28.1	nrdC.1 gene product [Enterobacteria phage IME08]
ORF081	gi|712912188|ref|YP_009097906.1|;gi|664680509|gb|AIF54351.1|	31.43	62.86	35	24	0	28	62	139	173	2.7	27.3	hypothetical protein LDB25A_027 [Lactobacillus phage Ld25A]
ORF082	gi|506524750|ref|WP_015991842.1|;gi|194172999|ref|YP_002003643.1|;gi|543170315|ref|YP_008530383.1|;gi|114796037|gb|ABI79211.1|;gi|505834137|gb|AGM12527.1|;gi|606545627|gb|EYV99013.1|;gi|606569714|gb|EYW21795.1|;gi|815007711|gb|AKE45487.1|;gi|815007930|gb|AKE45705.1|	97.75	100	89	2	0	1	89	1	89	3e-57	175	hypothetical protein [Escherichia phage rv5]
ORF082	gi|640883589|ref|YP_009031045.1|;gi|601129629|gb|AHN83724.1|	97.75	100	89	2	0	1	89	1	89	5e-57	174	hypothetical protein [Escherichia phage vB_EcoM_FFH2]
ORF082	gi|422936459|ref|YP_007006309.1|;gi|374716055|gb|AEZ65274.1|	96.63	100	89	3	0	1	89	1	89	6e-57	174	hypothetical protein FV3_00138 [Enterobacteria phage vB_EcoM-FV3]
ORF082	gi|764160852|ref|YP_009125415.1|;gi|670142436|gb|AII28180.1|	35.14	51.35	37	24	0	47	83	217	253	1.4	28.5	Ro protein [Mycobacterium phage Sparky]
ORF082	gi|48697207|ref|YP_024937.1|;gi|47779013|gb|AAT38376.1|	40.74	62.96	27	16	0	28	54	136	162	2	28.1	hypothetical protein BcepC6B_gp17 [Burkholderia phage BcepC6B]
ORF082	gi|334738220|gb|AEH03652.1|	40.54	56.76	37	19	2	41	74	16	52	4.3	26.9	hypothetical protein [Pseudomonas phage PhiPA3]
ORF082	gi|109521509|ref|YP_655937.1|;gi|91980961|gb|ABE67677.1|;gi|746946718|gb|AJD82145.1|	33.33	51.28	39	26	0	31	69	79	117	4.6	26.9	gp72 [Mycobacterium phage Wildcat]
ORF082	gi|563398032|ref|YP_008857794.1|;gi|529282149|gb|AGS81738.1|;gi|529282497|gb|AGS81857.1|	38.1	71.43	21	13	0	22	42	16	36	5.4	26.6	hypothetical protein PAK_P30160c [Pseudomonas phage PAK_P3]
ORF082	gi|563397268|ref|YP_008857034.1|;gi|526776755|gb|AGR89628.1|	38.1	71.43	21	13	0	22	42	16	36	5.7	26.6	hypothetical protein PAK_P500161c [Pseudomonas phage PAK_P5]
ORF082	gi|764159741|ref|YP_009124447.1|;gi|713662327|emb|CEF89156.1|;gi|713662744|emb|CEF89540.1|	38.1	71.43	21	13	0	22	42	16	36	5.9	26.6	hypothetical protein [Pseudomonas phage vB_PaeM_PAO1_Ab03]
ORF083	gi|422936457|ref|YP_007006307.1|;gi|374716053|gb|AEZ65272.1|	98.86	100	88	1	0	1	88	1	88	1e-58	180	sigma 54 modulation factor [Enterobacteria phage vB_EcoM-FV3]
ORF083	gi|506524748|ref|WP_015991840.1|;gi|194172997|ref|YP_002003641.1|;gi|114796035|gb|ABI79209.1|;gi|606569715|gb|EYW21796.1|;gi|815007928|gb|AKE45703.1|	98.86	100	88	1	0	1	88	1	88	1e-58	180	sigma 54 modulation factor [Escherichia phage rv5]
ORF083	gi|640883588|ref|YP_009031044.1|;gi|601129628|gb|AHN83723.1|	96.59	98.86	88	3	0	1	88	1	88	2e-57	177	sigma 54 modulation factor [Escherichia phage vB_EcoM_FFH2]
ORF083	gi|543170313|ref|YP_008530381.1|;gi|505834135|gb|AGM12525.1|;gi|815007709|gb|AKE45485.1|	96.59	98.86	88	3	0	1	88	1	88	4e-57	176	putative sigma 54 modulation factor [Escherichia phage 2 JES-2013]
ORF083	gi|423262506|ref|YP_007011095.1|;gi|317120703|gb|ADV02526.1|;gi|317120807|gb|ADV02628.1|	52.17	65.22	23	11	0	34	56	44	66	4.7	26.9	hypothetical protein SC1_gp235 [Liberibacter phage SC1]
ORF083	gi|134288696|ref|YP_001111189.1|;gi|134132081|gb|ABO60756.1|	26.15	41.54	65	48	0	26	90	70	134	7.2	26.9	gp39, phage baseplate assembly protein [Burkholderia phage phiE12-2]
ORF083	gi|339755787|gb|AEJ95790.1|	25	42.71	96	70	2	7	101	978	1072	7.4	26.9	gp21 [Mycobacterium phage Adephagia]
ORF083	gi|418487373|ref|YP_007001721.1|;gi|379363256|gb|AFD03070.1|	34.29	57.14	35	23	0	5	39	24	58	9.3	25.4	hypothetical protein [Synechococcus phage metaG-MbCM1]
ORF084	gi|194172996|ref|YP_002003640.1|;gi|114796034|gb|ABI79208.1|;gi|815007927|gb|AKE45702.1|	97.92	97.92	96	2	0	1	96	1	96	3e-62	188	hypothetical protein [Escherichia phage rv5]
ORF084	gi|640883587|ref|YP_009031043.1|;gi|601129627|gb|AHN83722.1|	96.88	97.92	96	3	0	1	96	1	96	5e-62	188	hypothetical protein [Escherichia phage vB_EcoM_FFH2]
ORF084	gi|543170312|ref|YP_008530380.1|;gi|505834134|gb|AGM12524.1|;gi|815007708|gb|AKE45484.1|	94.79	95.83	96	5	0	1	96	1	96	7e-60	182	hypothetical protein Ec2_00135 [Escherichia phage 2 JES-2013]
ORF084	gi|422936456|ref|YP_007006306.1|;gi|374716052|gb|AEZ65271.1|	84.38	88.54	96	15	0	1	96	1	96	9e-53	164	hypothetical protein FV3_00135 [Enterobacteria phage vB_EcoM-FV3]
ORF084	gi|734703640|dbj|BAQ02821.1|	33.8	49.3	71	37	2	32	92	292	362	0.23	31.2	topoisomerase II medium subunit [Klebsiella phage K64-1]
ORF084	gi|422937049|ref|YP_007007314.1|;gi|375281239|gb|AFA44432.1|	33.8	49.3	71	37	2	32	92	292	362	0.23	31.2	topoisomerase II medium subunit [Enterobacteria phage vB_KleM-RaK2]
ORF084	gi|508178031|ref|YP_008051092.1|;gi|485725582|gb|AGK87036.1|	36.96	45.65	46	28	1	1	45	89	134	0.43	30	putative ssDNA binding protein [Pseudoalteromonas phage RIO-1]
ORF084	gi|609252833|ref|YP_009019089.1|;gi|282721291|gb|ADA83740.1|	32.76	46.55	58	31	1	45	94	187	244	2.1	28.1	gp14 [Mycobacterium phage SkiPole]
ORF084	gi|339752871|gb|AEJ92900.1|	32.76	46.55	58	31	1	45	94	187	244	2.1	28.1	gp12 [Mycobacterium phage MrGordo]
ORF084	gi|602259888|ref|YP_009021584.1|;gi|640883774|ref|YP_009031200.1|;gi|640884759|ref|YP_009032058.1|;gi|587758343|gb|AHK12067.1|;gi|601130793|gb|AHN84332.1|;gi|601130906|gb|AHN84426.1|	32.76	46.55	58	31	1	45	94	187	244	2.2	28.1	portal protein [Mycobacterium phage Alsfro]
ORF085	gi|757605416|ref|WP_042852510.1|;gi|543170311|ref|YP_008530379.1|;gi|640883586|ref|YP_009031042.1|;gi|505834133|gb|AGM12523.1|;gi|601129626|gb|AHN83721.1|;gi|606569717|gb|EYW21798.1|	99.24	100	132	1	0	5	136	1	132	9e-95	274	hypothetical protein Ec2_00134 [Escherichia phage 2 JES-2013]
ORF085	gi|194172995|ref|YP_002003639.1|;gi|114796033|gb|ABI79207.1|	96.97	99.24	132	4	0	5	136	1	132	2e-93	271	conserved hypothetical protein [Escherichia phage rv5]
ORF085	gi|422936455|ref|YP_007006305.1|;gi|374716051|gb|AEZ65270.1|	96.97	100	132	4	0	5	136	1	132	3e-93	270	hypothetical protein FV3_00134 [Enterobacteria phage vB_EcoM-FV3]
ORF085	gi|543170318|ref|YP_008530386.1|;gi|505834140|gb|AGM12530.1|;gi|815007714|gb|AKE45490.1|	27.73	47.9	119	78	3	8	120	3	119	1e-06	45.8	hypothetical protein Ec2_00141 [Escherichia phage 2 JES-2013]
ORF085	gi|194173002|ref|YP_002003646.1|;gi|640883592|ref|YP_009031048.1|;gi|114796040|gb|ABI79214.1|;gi|601129632|gb|AHN83727.1|;gi|815007933|gb|AKE45708.1|	27.73	47.06	119	76	3	9	120	4	119	0.0002	39.7	hypothetical protein [Escherichia phage rv5]
ORF085	gi|422936462|ref|YP_007006312.1|;gi|374716058|gb|AEZ65277.1|	27.73	46.22	119	76	3	9	120	4	119	0.0007	38.5	hypothetical protein FV3_00141 [Enterobacteria phage vB_EcoM-FV3]
ORF085	gi|526178737|ref|YP_008242316.1|;gi|514342737|gb|AGO48981.1|	27.83	42.61	115	74	3	2	115	247	353	2.9	28.9	hypothetical protein Phi14:2_gp103 [Cellulophaga phage phi14:2]
ORF085	gi|713322356|ref|YP_009098440.1|;gi|698040459|gb|AIT72790.1|;gi|698040733|gb|AIT73063.1|;gi|698041005|gb|AIT73334.1|;gi|698041277|gb|AIT73605.1|;gi|698041550|gb|AIT73877.1|;gi|698041823|gb|AIT74149.1|	26.09	40.22	92	65	1	10	98	439	530	3	28.9	recombination endonuclease subunit [Enterobacteria phage RB3]
ORF085	gi|587757176|gb|AHK10909.1|	26.09	40.22	92	65	1	10	98	439	530	3	28.9	putative recombination endonuclease subunit [Escherichia phage HY01]
ORF085	gi|9632641|ref|NP_049669.1|;gi|119682|sp|P04522.2|EXO2_BPT4;gi|5354265|gb|AAD42472.1|AF158101_59;gi|215903|gb|AAC05392.1|;gi|577852|emb|CAA25945.1|;gi|299780410|gb|ADJ39772.1|;gi|628971786|gb|AHY83507.1|;gi|628971989|gb|AHY83709.1|;gi|628972179|gb|AHY83898.1|;gi|698042645|gb|AIT74968.1|;gi|698042918|gb|AIT75240.1|	26.09	40.22	92	65	1	10	98	453	544	3	28.9	gp46 recombination endonuclease subunit [Enterobacteria phage T4]
ORF086	gi|543170310|ref|YP_008530378.1|;gi|505834132|gb|AGM12522.1|;gi|815007706|gb|AKE45482.1|	96.43	97.62	84	3	0	1	84	1	84	2e-54	167	hypothetical protein Ec2_00133 [Escherichia phage 2 JES-2013]
ORF086	gi|194172994|ref|YP_002003638.1|;gi|114796032|gb|ABI79206.1|;gi|815007925|gb|AKE45700.1|	96.43	96.43	84	3	0	1	84	1	84	7e-54	166	hypothetical protein [Escherichia phage rv5]
ORF086	gi|757605417|ref|WP_042852511.1|;gi|640883585|ref|YP_009031041.1|;gi|601129625|gb|AHN83720.1|;gi|606569718|gb|EYW21799.1|;gi|815009341|gb|AKE47107.1|	96.43	96.43	84	3	0	1	84	1	84	9e-54	166	hypothetical protein [Escherichia phage vB_EcoM_FFH2]
ORF086	gi|422936454|ref|YP_007006304.1|;gi|374716050|gb|AEZ65269.1|	95.18	98.8	83	4	0	1	83	1	83	3e-52	162	hypothetical protein FV3_00133 [Enterobacteria phage vB_EcoM-FV3]
ORF086	gi|194172993|ref|YP_002003637.1|;gi|114796031|gb|ABI79205.1|;gi|815007924|gb|AKE45699.1|	42.17	55.42	83	34	1	1	83	1	69	4e-11	56.2	hypothetical protein [Escherichia phage rv5]
ORF086	gi|422936453|ref|YP_007006303.1|;gi|374716049|gb|AEZ65268.1|	42.17	53.01	83	34	1	1	83	1	69	1e-10	54.7	hypothetical protein FV3_00132 [Enterobacteria phage vB_EcoM-FV3]
ORF086	gi|543170309|ref|YP_008530377.1|;gi|505834131|gb|AGM12521.1|;gi|815007705|gb|AKE45481.1|	42.17	54.22	83	34	1	1	83	1	69	3e-10	53.5	hypothetical protein Ec2_00132 [Escherichia phage 2 JES-2013]
ORF086	gi|757605418|ref|WP_042852512.1|;gi|640883584|ref|YP_009031040.1|;gi|601129624|gb|AHN83719.1|;gi|606569719|gb|EYW21800.1|;gi|815009340|gb|AKE47106.1|	40.96	54.22	83	35	1	1	83	1	69	4e-10	53.5	hypothetical protein [Escherichia phage vB_EcoM_FFH2]
ORF086	gi|326782849|ref|YP_004323247.1|;gi|310004108|gb|ADO98502.1|	35.9	58.97	39	25	0	46	84	2	40	0.68	28.9	hypothetical protein PRSM4_118 [Prochlorococcus phage P-RSM4]
ORF086	gi|358356726|ref|YP_004934477.1|;gi|353228045|emb|CCE26266.1|	37.25	49.02	51	31	1	4	54	318	367	1.8	28.1	chaperonin GroEL [Yersinia phage phiR1-37]
ORF087	gi|543170309|ref|YP_008530377.1|;gi|505834131|gb|AGM12521.1|;gi|815007705|gb|AKE45481.1|	98.65	100	74	1	0	1	74	1	74	1e-48	152	hypothetical protein Ec2_00132 [Escherichia phage 2 JES-2013]
ORF087	gi|757605418|ref|WP_042852512.1|;gi|640883584|ref|YP_009031040.1|;gi|601129624|gb|AHN83719.1|;gi|606569719|gb|EYW21800.1|;gi|815009340|gb|AKE47106.1|	95.95	100	74	3	0	1	74	1	74	7e-48	150	hypothetical protein [Escherichia phage vB_EcoM_FFH2]
ORF087	gi|194172993|ref|YP_002003637.1|;gi|114796031|gb|ABI79205.1|;gi|815007924|gb|AKE45699.1|	95.95	98.65	74	3	0	1	74	1	74	2e-47	149	hypothetical protein [Escherichia phage rv5]
ORF087	gi|422936453|ref|YP_007006303.1|;gi|374716049|gb|AEZ65268.1|	93.24	97.3	74	5	0	1	74	1	74	3e-45	143	hypothetical protein FV3_00132 [Enterobacteria phage vB_EcoM-FV3]
ORF087	gi|543170310|ref|YP_008530378.1|;gi|505834132|gb|AGM12522.1|;gi|815007706|gb|AKE45482.1|	39.76	54.22	83	36	1	1	69	1	83	5e-10	53.1	hypothetical protein Ec2_00133 [Escherichia phage 2 JES-2013]
ORF087	gi|757605417|ref|WP_042852511.1|;gi|640883585|ref|YP_009031041.1|;gi|601129625|gb|AHN83720.1|;gi|606569718|gb|EYW21799.1|;gi|815009341|gb|AKE47107.1|	39.76	54.22	83	36	1	1	69	1	83	8e-10	52.8	hypothetical protein [Escherichia phage vB_EcoM_FFH2]
ORF087	gi|422936454|ref|YP_007006304.1|;gi|374716050|gb|AEZ65269.1|	39.76	54.22	83	36	1	1	69	1	83	2e-09	51.6	hypothetical protein FV3_00133 [Enterobacteria phage vB_EcoM-FV3]
ORF087	gi|194172994|ref|YP_002003638.1|;gi|114796032|gb|ABI79206.1|;gi|815007925|gb|AKE45700.1|	38.55	53.01	83	37	1	1	69	1	83	3e-09	51.2	hypothetical protein [Escherichia phage rv5]
ORF087	gi|602260011|ref|YP_009021706.1|;gi|587758174|gb|AHK11900.1|	38.36	57.53	73	39	4	1	70	149	218	0.0004	38.5	HNH endonuclease [Vibrio phage CHOED]
ORF087	gi|194172980|ref|YP_002003624.1|;gi|640883572|ref|YP_009031028.1|;gi|114796018|gb|ABI79192.1|;gi|601129612|gb|AHN83707.1|;gi|815007912|gb|AKE45687.1|;gi|815009329|gb|AKE47095.1|	31.17	48.05	77	46	1	1	70	1	77	0.002	34.7	hypothetical protein [Escherichia phage rv5]
ORF088	gi|194172992|ref|YP_002003636.1|;gi|114796030|gb|ABI79204.1|;gi|815007923|gb|AKE45698.1|	96.77	97.85	93	3	0	1	93	1	93	2e-61	186	hypothetical protein [Escherichia phage rv5]
ORF088	gi|757605419|ref|WP_042852513.1|;gi|640883583|ref|YP_009031039.1|;gi|601129623|gb|AHN83718.1|;gi|606569720|gb|EYW21801.1|;gi|815009339|gb|AKE47105.1|	95.7	96.77	93	4	0	1	93	1	93	4e-60	183	hypothetical protein [Escherichia phage vB_EcoM_FFH2]
ORF088	gi|543170308|ref|YP_008530376.1|;gi|505834130|gb|AGM12520.1|;gi|815007704|gb|AKE45480.1|	84.95	91.4	93	14	0	1	93	1	93	3e-54	168	hypothetical protein Ec2_00131 [Escherichia phage 2 JES-2013]
ORF088	gi|422936452|ref|YP_007006302.1|;gi|374716048|gb|AEZ65267.1|	75.56	87.78	90	22	0	4	93	5	94	1e-46	149	hypothetical protein FV3_00131 [Enterobacteria phage vB_EcoM-FV3]
ORF088	gi|472343346|ref|YP_007677297.1|;gi|459348247|gb|AGG54172.1|	29.41	47.06	51	36	0	35	85	11	61	0.22	30.8	hypothetical protein CYXG_00108 [Synechococcus phage S-SSM4]
ORF088	gi|459348545|gb|AGG54469.1|	29.41	47.06	51	36	0	35	85	3	53	0.23	30.8	hypothetical protein CYWG_00185 [Cyanophage S-SSM6b]
ORF088	gi|61806282|ref|YP_214641.1|;gi|61563826|gb|AAX46881.1|;gi|465283164|gb|AGH26533.1|	35.09	49.12	57	36	1	37	93	6601	6656	0.28	30.8	baseplate wedge initiator [Prochlorococcus phage P-SSM4]
ORF088	gi|723013269|gb|AIX17263.1|;gi|723013484|gb|AIX17477.1|;gi|723013700|gb|AIX17692.1|;gi|723013918|gb|AIX17909.1|;gi|723014135|gb|AIX18125.1|;gi|723015295|gb|AIX19280.1|;gi|723015732|gb|AIX19715.1|;gi|723017969|gb|AIX21943.1|;gi|723018187|gb|AIX22160.1|;gi|723028626|gb|AIX32526.1|;gi|723029695|gb|AIX33590.1|;gi|723029912|gb|AIX33806.1|;gi|723030130|gb|AIX34022.1|;gi|723035096|gb|AIX38908.1|;gi|7230…	27.12	49.15	59	42	1	34	91	85	143	1.5	28.5	ferrochelatase [Synechococcus phage ACG-2014b]
ORF088	gi|399528911|ref|YP_006560958.1|;gi|392494182|gb|AFM73720.1|	26.19	52.38	42	31	0	38	79	206	247	4.2	27.3	tail protein [Staphylococcus phage Ipla5] [Staphylococcus phage vB_SepiS-phiIPLA5]
ORF088	gi|488401476|ref|WP_002470861.1|;gi|399529135|ref|YP_006561178.1|;gi|341650876|gb|EGS74687.1|;gi|392494249|gb|AFM73786.1|;gi|394293980|gb|EJE37673.1|	22.81	45.61	57	44	0	23	79	191	247	4.4	27.3	hypothetical protein IPLA7_0016 [Staphylococcus phage Ipla7] [Staphylococcus phage vB_SepiS-phiIPLA7]
ORF089	gi|640883582|ref|YP_009031038.1|;gi|601129622|gb|AHN83717.1|	98.98	98.98	98	1	0	1	98	1	98	2e-67	202	hypothetical protein [Escherichia phage vB_EcoM_FFH2]
ORF089	gi|194172991|ref|YP_002003635.1|;gi|114796029|gb|ABI79203.1|;gi|815007922|gb|AKE45697.1|	96.94	98.98	98	3	0	1	98	1	98	2e-66	199	hypothetical protein [Escherichia phage rv5]
ORF089	gi|543170307|ref|YP_008530375.1|;gi|505834129|gb|AGM12519.1|;gi|815007703|gb|AKE45479.1|	81.25	92.71	96	18	0	1	96	1	96	9e-56	172	hypothetical protein Ec2_00130 [Escherichia phage 2 JES-2013]
ORF089	gi|422936451|ref|YP_007006301.1|;gi|374716047|gb|AEZ65266.1|	61.96	79.35	92	34	1	1	91	1	92	3e-38	127	hypothetical protein FV3_00130 [Enterobacteria phage vB_EcoM-FV3]
ORF089	gi|363539698|ref|YP_004893983.1|;gi|310660317|gb|ADP02572.1|	30.49	47.56	82	49	2	3	82	1	76	3e-07	45.8	176 gene product [Salmonella phage PVP-SE1]
ORF089	gi|408386782|gb|AFU63792.1|	27.96	45.16	93	56	2	3	90	1	87	2e-06	43.9	hypothetical protein [Salmonella phage SSE-121]
ORF089	gi|730985042|ref|YP_009111127.1|;gi|670141185|gb|AII27596.1|	29.67	45.05	91	48	4	3	83	1	85	3e-06	43.5	hypothetical protein Av05_0053 [Escherichia phage Av-05]
ORF089	gi|414086746|ref|YP_006986934.1|;gi|378565580|gb|AFC21279.1|	30.86	48.15	81	46	4	3	81	1	73	3e-05	40	hypothetical protein GAP31_099A [Cronobacter phage vB_CsaM_GAP31]
ORF089	gi|734703543|dbj|BAQ02750.1|	40.62	62.5	32	13	1	43	68	54	85	3.8	26.9	hypothetical protein [Ralstonia phage RSL2]
ORF089	gi|593774120|ref|YP_009011743.1|;gi|312262738|gb|ADQ53033.1|	42.31	46.15	26	15	0	23	48	1120	1145	7.2	26.9	probably distal tail fiber protein [Aeromonas phage PX29]
ORF090	gi|506524741|ref|WP_015991833.1|;gi|194172990|ref|YP_002003634.1|;gi|543170306|ref|YP_008530374.1|;gi|114796028|gb|ABI79202.1|;gi|505834128|gb|AGM12518.1|;gi|606569722|gb|EYW21803.1|;gi|815007702|gb|AKE45478.1|;gi|815007921|gb|AKE45696.1|	100	100	61	0	0	1	61	1	61	2e-40	130	hypothetical protein [Escherichia phage rv5]
ORF090	gi|422936450|ref|YP_007006300.1|;gi|374716046|gb|AEZ65265.1|	83.61	91.8	61	10	0	1	61	1	61	3e-32	109	hypothetical protein FV3_00129 [Enterobacteria phage vB_EcoM-FV3]
ORF090	gi|640883581|ref|YP_009031037.1|;gi|601129621|gb|AHN83716.1|	96.72	96.72	61	2	0	1	61	1	61	5e-31	106	hypothetical protein [Escherichia phage vB_EcoM_FFH2]
ORF090	gi|448260501|ref|YP_007348601.1|;gi|408385373|gb|AFU62804.1|	37.5	47.92	48	22	2	4	51	9	48	0.011	32	hypothetical protein phAPEC8_00233 [Escherichia phage phAPEC8]
ORF090	gi|158267605|ref|YP_001504373.1|;gi|347466976|gb|AEO97509.1|;gi|402760916|gb|AFQ96143.1|;gi|408386468|gb|AFU63485.1|;gi|408386525|gb|AFU63537.1|;gi|451938427|gb|AGF88713.1|;gi|451938582|gb|AGF88850.1|;gi|751186137|gb|AJF40571.1|	35.19	42.59	54	26	1	2	55	3	47	0.014	31.6	hypothetical protein FelixO1p244 [Salmonella phage FelixO1]
ORF090	gi|451939211|gb|AGF89385.1|	35.19	42.59	54	26	1	2	55	3	47	0.018	31.2	hypothetical protein SP107_00075 [Salmonella phage FSL SP-107]
ORF090	gi|806934192|gb|AKC04923.1|	35.19	46.3	54	26	1	2	55	3	47	0.026	30.8	hypothetical protein AYO145A_095 [Escherichia phage vB_EcoM_AYO145A]
ORF090	gi|238801834|ref|YP_002922884.1|;gi|216263047|gb|ACJ71915.1|;gi|815008612|gb|AKE46384.1|;gi|815008819|gb|AKE46588.1|;gi|815008939|gb|AKE46707.1|	34.62	46.15	52	25	1	4	55	5	47	0.03	30.4	hypothetical protein WV8_gp102 [Escherichia phage wV8]
ORF090	gi|339753085|gb|AEJ93112.1|	25.45	41.82	55	38	1	2	56	42	93	0.035	30.8	gp26 [Mycobacterium phage Mutaforma13]
ORF090	gi|339753192|gb|AEJ93218.1|	25.45	41.82	55	38	1	2	56	42	93	0.036	30.8	gp26 [Mycobacterium phage ShiLan]
ORF091	gi|422936449|ref|YP_007006299.1|;gi|374716045|gb|AEZ65264.1|	96.88	98.44	64	2	0	1	64	1	64	6e-40	129	hypothetical protein FV3_00128 [Enterobacteria phage vB_EcoM-FV3]
ORF091	gi|543170305|ref|YP_008530373.1|;gi|505834127|gb|AGM12517.1|;gi|815007701|gb|AKE45477.1|	71.43	85.71	63	18	0	2	64	4	66	9e-28	98.6	hypothetical protein Ec2_00128 [Escherichia phage 2 JES-2013]
ORF091	gi|194172989|ref|YP_002003633.1|;gi|640883580|ref|YP_009031036.1|;gi|114796027|gb|ABI79201.1|;gi|601129620|gb|AHN83715.1|;gi|815007920|gb|AKE45695.1|	68.25	84.13	63	20	0	2	64	4	66	4e-26	94.4	hypothetical protein [Escherichia phage rv5]
ORF091	gi|337731082|gb|AEI70900.1|	32.56	44.19	43	25	1	14	56	21	59	0.75	26.9	hypothetical protein [EBPR podovirus 2]
ORF092	gi|543170304|ref|YP_008530372.1|;gi|505834126|gb|AGM12516.1|;gi|815007700|gb|AKE45476.1|	94.74	98.95	95	5	0	1	95	1	95	7e-63	190	hypothetical protein Ec2_00127 [Escherichia phage 2 JES-2013]
ORF092	gi|194172988|ref|YP_002003632.1|;gi|640883579|ref|YP_009031035.1|;gi|114796026|gb|ABI79200.1|;gi|601129619|gb|AHN83714.1|;gi|815007919|gb|AKE45694.1|	94.74	96.84	95	5	0	1	95	1	95	1e-61	187	hypothetical protein [Escherichia phage rv5]
ORF092	gi|422936448|ref|YP_007006298.1|;gi|374716044|gb|AEZ65263.1|	93.68	96.84	95	6	0	1	95	1	95	1e-60	184	hypothetical protein FV3_00127 [Enterobacteria phage vB_EcoM-FV3]
ORF092	gi|326784666|ref|YP_004324843.1|;gi|310004699|gb|ADO99091.1|	46.15	61.54	26	14	0	32	57	281	306	4.3	27.3	WLM domain-containing protein [Prochlorococcus phage P-SSM7]
ORF092	gi|506567907|ref|WP_016034187.1|;gi|326536850|ref|YP_004306104.1|;gi|300835458|gb|ADK37865.1|;gi|531100650|gb|EQE06292.1|;gi|531109350|gb|EQE14631.1|;gi|531487943|gb|EQH74902.1|	33.33	61.11	36	24	0	21	56	101	136	5	27.3	putative phage portal protein [Clostridium phage phiCD6356]
ORF092	gi|641468953|gb|AIA65057.1|	30.36	57.14	56	35	2	1	56	59	110	7.3	26.6	hypothetical protein S13_260 [Cronobacter phage S13]
ORF092	gi|160332500|dbj|BAF93236.1|	23.53	41.18	51	37	1	3	51	48	98	7.8	26.6	major capsid protein [uncultured Myoviridae]
ORF092	gi|451989118|gb|AGF91590.1|	35.85	50.94	53	30	2	3	51	572	624	9.2	26.6	tail tubular protein B [Prochlorococcus phage P-SSP6]
ORF092	gi|372217748|ref|YP_005087429.1|;gi|310005669|gb|ADP00057.1|	35.85	50.94	53	30	2	3	51	725	777	9.5	26.6	tail tube B [Cyanophage 9515-10a]
ORF093	gi|422936447|ref|YP_007006297.1|;gi|374716043|gb|AEZ65262.1|	93.91	98.26	115	7	0	1	115	1	115	8e-78	229	hypothetical protein FV3_00126 [Enterobacteria phage vB_EcoM-FV3]
ORF093	gi|543170303|ref|YP_008530371.1|;gi|505834125|gb|AGM12515.1|;gi|815007699|gb|AKE45475.1|	94.78	98.26	115	6	0	1	115	1	115	2e-77	228	hypothetical protein Ec2_00126 [Escherichia phage 2 JES-2013]
ORF093	gi|194172987|ref|YP_002003631.1|;gi|640883578|ref|YP_009031034.1|;gi|114796025|gb|ABI79199.1|;gi|601129618|gb|AHN83713.1|;gi|815007918|gb|AKE45693.1|	93.91	98.26	115	7	0	1	115	1	115	2e-77	228	hypothetical protein [Escherichia phage rv5]
ORF093	gi|432142687|gb|AGB07266.1|	38.1	54.76	42	26	0	68	109	56	97	0.38	30.4	hypothetical protein [Vibrio phage VP4B]
ORF093	gi|589892926|ref|YP_009004255.1|;gi|552946232|gb|AGY47152.1|	35.29	50	34	22	0	16	49	145	178	1.6	28.9	hypothetical protein CN1A_43 [Clavibacter phage CN1A]
ORF093	gi|282533159|gb|ADA82268.1|	43.33	63.33	30	17	0	47	76	441	470	4	28.1	putative tape measure protein [Escherichia phage K1-dep(4)]
ORF093	gi|530546273|ref|YP_008409867.1|;gi|530546370|ref|YP_008409962.1|;gi|529678794|gb|AGT12777.1|;gi|529680327|gb|AGT13955.1|	30	45	40	28	0	74	113	322	361	4.2	28.1	hypothetical protein PHELEMICH_41 [Mycobacterium phage Phelemich]
ORF093	gi|712916170|ref|YP_009103930.1|;gi|587758107|gb|AHK11834.1|	33.33	51.85	27	18	0	70	96	647	673	5.9	27.7	tailspike [Shewanella sp. phage 3/49]
ORF093	gi|682123427|ref|YP_009055746.1|;gi|656633044|gb|AID17435.1|	29.41	52.94	51	34	1	63	113	71	119	8.7	26.6	hypothetical protein [Listeria phage LMTA-148]
ORF093	gi|658607596|ref|YP_009044614.1|;gi|589627918|gb|AHL19365.1|;gi|589628030|gb|AHL19476.1|	30	52	50	33	1	64	113	72	119	9.4	26.6	holin [Listeria phage LP-083-2]
ORF094	gi|543170302|ref|YP_008530370.1|;gi|505834124|gb|AGM12514.1|;gi|815007698|gb|AKE45474.1|	92.86	94.81	154	8	2	1	154	1	151	5e-95	276	hypothetical protein Ec2_00125 [Escherichia phage 2 JES-2013]
ORF094	gi|194172986|ref|YP_002003630.1|;gi|640883577|ref|YP_009031033.1|;gi|114796024|gb|ABI79198.1|;gi|601129617|gb|AHN83712.1|;gi|815007917|gb|AKE45692.1|	91.56	94.81	154	10	2	1	154	1	151	2e-94	275	possible structural protein [Escherichia phage rv5]
ORF094	gi|422936446|ref|YP_007006296.1|;gi|374716042|gb|AEZ65261.1|	89.36	94.33	141	12	2	1	141	1	138	6e-84	248	putative structural protein [Enterobacteria phage vB_EcoM-FV3]
ORF094	gi|414086755|ref|YP_006986943.1|;gi|378565589|gb|AFC21288.1|	32.41	48.28	145	82	6	15	146	13	154	1e-09	55.1	conserved membrane protein [Cronobacter phage vB_CsaM_GAP31]
ORF094	gi|408386788|gb|AFU63798.1|	28.76	47.71	153	92	6	15	153	13	162	8e-07	47.4	hypothetical protein [Salmonella phage SSE-121]
ORF094	gi|563397620|ref|YP_008857384.1|;gi|555923911|gb|AGZ17642.1|	29.41	47.71	153	91	7	15	153	13	162	3e-06	45.4	hyphothetical protein [Enterobacteria phage 4MG]
ORF094	gi|349801308|gb|AEQ18753.1|	20.63	44.44	63	34	1	12	74	48	94	0.25	32	hypothetical protein [Acinetobacter phage Abp53]
ORF094	gi|326783278|ref|YP_004323776.1|;gi|310005225|gb|ADO99614.1|	45.45	72.73	22	12	0	76	97	13	34	3	27.7	hypothetical protein Syn33_169 [Prochlorococcus phage Syn33]
ORF094	gi|587757171|gb|AHK10904.1|	36.36	61.36	44	23	1	27	70	144	182	5.9	28.1	putative clamp-loader subunit [Escherichia phage HY01]
ORF094	gi|9632682|ref|NP_049664.1|;gi|118812|sp|P04527.1|DPA62_BPT4;gi|5354306|gb|AAD42513.1|AF158101_100;gi|215906|gb|AAC05395.1|;gi|299780405|gb|ADJ39767.1|;gi|628971837|gb|AHY83558.1|;gi|628972034|gb|AHY83754.1|;gi|628972226|gb|AHY83945.1|;gi|698042640|gb|AIT74963.1|;gi|698042913|gb|AIT75235.1|	36.36	61.36	44	23	1	27	70	144	182	5.9	28.1	gp62 clamp loader subunit, DNA polymerase accessory protein [Enterobacteria phage T4]
ORF095	gi|194172984|ref|YP_002003628.1|;gi|640883575|ref|YP_009031031.1|;gi|114796022|gb|ABI79196.1|;gi|601129615|gb|AHN83710.1|	100	100	39	0	0	1	39	1	39	4e-20	77	hypothetical protein [Escherichia phage rv5]
ORF095	gi|543170300|ref|YP_008530368.1|;gi|505834122|gb|AGM12512.1|	97.44	97.44	39	1	0	1	39	19	57	2e-19	75.9	hypothetical protein Ec2_00123 [Escherichia phage 2 JES-2013]
ORF095	gi|422936444|ref|YP_007006294.1|;gi|374716040|gb|AEZ65259.1|	94.87	94.87	39	2	0	1	39	19	57	2e-18	73.6	hypothetical protein FV3_00123 [Enterobacteria phage vB_EcoM-FV3]
ORF095	gi|334738151|gb|AEH03583.1|	37.21	58.14	43	24	2	1	40	1	43	3.2	25.4	virion structural protein [Pseudomonas phage PhiPA3]
ORF095	gi|670143139|gb|AII28493.1|	29.63	74.07	27	19	0	9	35	10	36	3.7	25.8	putative anti-proliferative protein [Enterococcus phage ECP3]
ORF095	gi|428782980|ref|YP_007112729.1|;gi|409995015|gb|AFV50959.1|	52.94	64.71	17	8	0	25	41	467	483	6.2	25	hypothetical protein B508_00320 [Escherichia phage ADB-2]
ORF095	gi|158079503|ref|YP_001504316.1|;gi|157890347|dbj|BAF81475.1|	25.93	74.07	27	20	0	9	35	10	36	8.9	24.6	putative anti-proliferative protein [Enterococcus phage phiEF24C]
ORF096	gi|194172983|ref|YP_002003627.1|;gi|114796021|gb|ABI79195.1|;gi|815007915|gb|AKE45690.1|	100	100	50	0	0	1	50	1	50	6e-31	105	hypothetical protein [Escherichia phage rv5]
ORF096	gi|422936443|ref|YP_007006293.1|;gi|543170299|ref|YP_008530367.1|;gi|374716039|gb|AEZ65258.1|;gi|505834121|gb|AGM12511.1|;gi|815007695|gb|AKE45471.1|	71.43	78.57	28	8	0	12	39	12	39	4e-08	46.2	hypothetical protein FV3_00122 [Enterobacteria phage vB_EcoM-FV3]
ORF096	gi|506585459|ref|WP_016051659.1|;gi|410491464|ref|YP_006906686.1|;gi|390013889|gb|AFL46981.1|	45.45	59.09	22	12	0	23	44	119	140	6.6	25	putative phage transcriptional regulator AlpA-like protein [Salmonella phage SSU5]
ORF097	gi|506524733|ref|WP_015991825.1|;gi|194172982|ref|YP_002003626.1|;gi|114796020|gb|ABI79194.1|;gi|606569727|gb|EYW21808.1|;gi|815007914|gb|AKE45689.1|	91.03	97.44	78	7	0	1	78	1	78	2e-46	147	hypothetical protein [Escherichia phage rv5]
ORF097	gi|640883574|ref|YP_009031030.1|;gi|601129614|gb|AHN83709.1|	91.89	98.65	74	6	0	1	74	1	74	8e-44	140	hypothetical protein [Escherichia phage vB_EcoM_FFH2]
ORF097	gi|543170298|ref|YP_008530366.1|;gi|505834120|gb|AGM12510.1|;gi|815007694|gb|AKE45470.1|	55.84	79.22	77	34	0	1	77	1	77	4e-27	97.8	hypothetical protein Ec2_00121 [Escherichia phage 2 JES-2013]
ORF097	gi|422936442|ref|YP_007006292.1|;gi|374716038|gb|AEZ65257.1|	54.55	77.92	77	35	0	1	77	1	77	1e-26	96.7	hypothetical protein FV3_00121 [Enterobacteria phage vB_EcoM-FV3]
ORF097	gi|602259987|ref|YP_009021682.1|;gi|587758150|gb|AHK11876.1|	57.89	73.68	19	8	0	60	78	21	39	3.2	26.9	hypothetical protein CHOED_016 [Vibrio phage CHOED]
ORF097	gi|66395908|ref|YP_240297.1|;gi|62636329|gb|AAX91440.1|	28.12	40.62	64	36	1	12	75	115	168	3.7	26.9	ORF023 [Staphylococcus phage 96]
ORF097	gi|446107838|ref|WP_000185693.1|;gi|9635706|ref|NP_061619.1|;gi|30043962|ref|NP_835545.1|;gi|8918776|dbj|BAA97836.1|;gi|13701769|dbj|BAB43062.1|;gi|147741517|gb|ABQ49815.1|;gi|149946962|gb|ABR52898.1|;gi|257787332|gb|EEV25672.1|;gi|257839603|gb|EEV64073.1|;gi|257843036|gb|EEV67454.1|;gi|257858759|gb|EEV81629.1|;gi|285817660|gb|ADC38147.1|;gi|294967687|gb|EFG43721.1|;gi|297176773|gb|EFH36032.1|;gi…	28.12	40.62	64	36	1	12	75	116	169	3.7	26.6	hypothetical protein phiPV83p30 [Staphylococcus prophage phiPV83]
ORF097	gi|446107775|ref|WP_000185630.1|;gi|215401200|ref|YP_002332505.1|;gi|82656984|emb|CAI81421.1|;gi|215260427|gb|ACJ64558.1|	28.12	40.62	64	36	1	12	75	116	169	3.9	26.6	hypothetical protein SauSIPLA88_gp30 [Staphylococcus phage Ipla88] [Staphylococcus phage phiSauS-IPLA88]
ORF097	gi|408423993|emb|CCJ11404.1|;gi|408425982|emb|CCJ13369.1|;gi|408427970|emb|CCJ15333.1|;gi|408429959|emb|CCJ27124.1|;gi|408431945|emb|CCJ19260.1|;gi|408433940|emb|CCJ21225.1|;gi|408435932|emb|CCJ23192.1|;gi|408437915|emb|CCJ25158.1|;gi|806933909|gb|AKC04643.1|	28.12	40.62	64	36	1	12	75	122	175	4.5	26.6	dUTPase [Staphylococcus phage B166]
ORF097	gi|237651562|ref|YP_002899032.1|;gi|220898032|gb|ACL81290.1|	32.43	45.95	37	25	0	26	62	342	378	5	26.6	N4 gp25-like protein [Roseophage DSS3P2] [Silicibacter phage DSS3phi2]
ORF098	gi|194172981|ref|YP_002003625.1|;gi|114796019|gb|ABI79193.1|;gi|815007913|gb|AKE45688.1|	95.98	99.43	174	7	0	1	174	1	174	1e-122	348	hypothetical protein [Escherichia phage rv5]
ORF098	gi|640883573|ref|YP_009031029.1|;gi|601129613|gb|AHN83708.1|	95.4	98.28	174	8	0	1	174	1	174	8e-122	346	hypothetical protein [Escherichia phage vB_EcoM_FFH2]
ORF098	gi|422936441|ref|YP_007006291.1|;gi|374716037|gb|AEZ65256.1|	51.15	71.26	174	83	2	1	174	1	172	9e-59	186	hypothetical protein FV3_00120 [Enterobacteria phage vB_EcoM-FV3]
ORF098	gi|543170297|ref|YP_008530365.1|;gi|505834119|gb|AGM12509.1|;gi|815007693|gb|AKE45469.1|	50.57	71.26	174	84	2	1	174	1	172	2e-58	185	hypothetical protein Ec2_00120 [Escherichia phage 2 JES-2013]
ORF098	gi|730985064|ref|YP_009111149.1|;gi|670141207|gb|AII27618.1|	35.9	61.54	39	24	1	110	147	41	79	1.1	30.4	hypothetical protein Av05_0075 [Escherichia phage Av-05]
ORF098	gi|82701099|ref|YP_418199.1|;gi|82658004|emb|CAG27260.1|	25.42	41.53	118	71	4	28	132	68	181	6.3	28.9	putative ATP-dependent helicase domain [Pseudomonas phage EL]
ORF098	gi|29567051|ref|NP_818614.1|;gi|29425776|gb|AAN02130.1|	32.81	46.88	64	30	3	60	113	95	155	6.8	28.5	gp76 [Mycobacterium phage Barnyard]
ORF098	gi|712914265|ref|YP_009101654.1|;gi|441462837|gb|AGC35125.1|;gi|695256308|gb|AIT13957.1|	28.81	44.07	118	58	6	60	160	161	269	8.9	28.1	clamp loader subunit [Escherichia phage 121Q]
ORF099	gi|194172980|ref|YP_002003624.1|;gi|640883572|ref|YP_009031028.1|;gi|114796018|gb|ABI79192.1|;gi|601129612|gb|AHN83707.1|;gi|815007912|gb|AKE45687.1|;gi|815009329|gb|AKE47095.1|	94.81	98.7	77	4	0	1	77	1	77	4e-47	149	hypothetical protein [Escherichia phage rv5]
ORF099	gi|422936440|ref|YP_007006290.1|;gi|543170296|ref|YP_008530364.1|;gi|374716036|gb|AEZ65255.1|;gi|505834118|gb|AGM12508.1|;gi|815007692|gb|AKE45468.1|	94.81	98.7	77	4	0	1	77	1	77	9e-47	147	hypothetical protein FV3_00119 [Enterobacteria phage vB_EcoM-FV3]
ORF099	gi|194172993|ref|YP_002003637.1|;gi|114796031|gb|ABI79205.1|;gi|815007924|gb|AKE45699.1|	32.47	46.75	77	45	1	1	77	1	70	0.005	33.5	hypothetical protein [Escherichia phage rv5]
ORF099	gi|543170309|ref|YP_008530377.1|;gi|505834131|gb|AGM12521.1|;gi|815007705|gb|AKE45481.1|	31.17	46.75	77	46	1	1	77	1	70	0.006	33.1	hypothetical protein Ec2_00132 [Escherichia phage 2 JES-2013]
ORF099	gi|757605418|ref|WP_042852512.1|;gi|640883584|ref|YP_009031040.1|;gi|601129624|gb|AHN83719.1|;gi|606569719|gb|EYW21800.1|;gi|815009340|gb|AKE47106.1|	32.47	46.75	77	45	1	1	77	1	70	0.006	33.1	hypothetical protein [Escherichia phage vB_EcoM_FFH2]
ORF099	gi|422936453|ref|YP_007006303.1|;gi|374716049|gb|AEZ65268.1|	31.17	48.05	77	46	1	1	77	1	70	0.009	32.7	hypothetical protein FV3_00132 [Enterobacteria phage vB_EcoM-FV3]
ORF099	gi|402760891|gb|AFQ96118.1|	58.82	88.24	17	7	0	51	67	29	45	0.38	28.1	hypothetical protein Phi87_104 [Enterobacteriaphage UAB_Phi87]
ORF099	gi|238819613|gb|ACR57720.1|	40.91	59.09	44	23	2	34	74	14	57	0.47	29.3	viral capsid assembly protein [uncultured Myoviridae]
ORF099	gi|523485206|gb|AGQ45587.1|	40.91	59.09	44	23	2	34	74	4	47	0.93	28.5	viral capsid assembly protein [uncultured Myoviridae]
ORF099	gi|410493050|ref|YP_006908116.1|;gi|404057109|gb|AFR52366.1|	45.83	70.83	24	13	0	2	25	6	29	1.1	28.5	putative Hef-like homing endonuclease [Campylobacter phage CP30A]
ORF100	gi|640883571|ref|YP_009031027.1|;gi|601129611|gb|AHN83706.1|	86.36	91.67	132	18	0	1	132	1	132	6e-80	236	hypothetical protein [Escherichia phage vB_EcoM_FFH2]
ORF100	gi|422936439|ref|YP_007006289.1|;gi|374716035|gb|AEZ65254.1|	86.36	93.18	132	18	0	1	132	1	132	6e-80	236	hypothetical protein FV3_00118 [Enterobacteria phage vB_EcoM-FV3]
ORF100	gi|194172979|ref|YP_002003623.1|;gi|114796017|gb|ABI79191.1|;gi|815007911|gb|AKE45686.1|	86.36	90.91	132	18	0	1	132	1	132	3e-79	234	hypothetical protein [Escherichia phage rv5]
ORF100	gi|543170295|ref|YP_008530363.1|;gi|505834117|gb|AGM12507.1|;gi|815007691|gb|AKE45467.1|	85.61	91.67	132	19	0	1	132	1	132	3e-79	234	hypothetical protein Ec2_00118 [Escherichia phage 2 JES-2013]
ORF100	gi|311993246|ref|YP_004010112.1|;gi|284178084|gb|ADB81750.1|	25.97	49.35	77	53	2	32	108	797	869	2.1	29.6	gp34 long tail fiber, proximal subunit [Enterobacteria phage CC31]
ORF100	gi|563397491|ref|YP_008857255.1|;gi|555923782|gb|AGZ17513.1|	30.3	48.48	66	44	1	13	76	439	504	5.5	28.1	putative tail fiber protein [Enterobacteria phage 4MG]
ORF100	gi|414086879|ref|YP_006987067.1|;gi|378565713|gb|AFC21412.1|	30.3	48.48	66	44	1	13	76	439	504	5.9	28.1	putative tail fiber protein [Cronobacter phage vB_CsaM_GAP31]
ORF100	gi|712916075|ref|YP_009103840.1|;gi|397134314|gb|AFO10820.1|	37.84	62.16	37	18	1	32	63	4	40	5.9	26.6	hypothetical protein EfaCPT1_gp23 [Enterococcus phage EfaCPT1]
ORF100	gi|9964636|ref|NP_064766.1|;gi|9944327|gb|AAG02611.1|AF189021_31	38.33	50	60	32	3	30	87	508	564	8.9	27.7	gp27 [Roseobacter phage SIO1]
ORF100	gi|712914780|ref|YP_009102169.1|;gi|695256823|gb|AIT14472.1|	36.36	68.18	22	14	0	103	124	3114	3135	9.2	27.7	hypothetical protein PBI_121Q_582 [Escherichia phage 121Q]
ORF101	gi|506524729|ref|WP_015991821.1|;gi|194172978|ref|YP_002003622.1|;gi|543170294|ref|YP_008530362.1|;gi|640883570|ref|YP_009031026.1|;gi|114796016|gb|ABI79190.1|;gi|505834116|gb|AGM12506.1|;gi|601129610|gb|AHN83705.1|;gi|606569731|gb|EYW21812.1|;gi|815007690|gb|AKE45466.1|;gi|815007910|gb|AKE45685.1|	94.94	96.2	79	4	0	1	79	1	79	8e-51	158	hypothetical protein [Escherichia phage rv5]
ORF101	gi|422936438|ref|YP_007006288.1|;gi|374716034|gb|AEZ65253.1|	97.4	97.4	77	2	0	1	77	1	77	1e-50	158	hypothetical protein FV3_00117 [Enterobacteria phage vB_EcoM-FV3]
ORF101	gi|730985058|ref|YP_009111143.1|;gi|670141201|gb|AII27612.1|	36.59	58.54	41	21	1	38	73	46	86	0.028	31.6	hypothetical protein Av05_0069 [Escherichia phage Av-05]
ORF101	gi|563397599|ref|YP_008857363.1|;gi|555923890|gb|AGZ17621.1|	37.5	55	40	20	1	38	72	46	85	0.032	31.6	hyphothetical protein [Enterobacteria phage 4MG]
ORF101	gi|414086776|ref|YP_006986964.1|;gi|378565610|gb|AFC21309.1|	37.5	55	40	20	1	38	72	46	85	0.035	31.6	hypothetical protein GAP31_127 [Cronobacter phage vB_CsaM_GAP31]
ORF101	gi|363539676|ref|YP_004893961.1|;gi|310660295|gb|ADP02550.1|;gi|408386804|gb|AFU63814.1|	34.78	56.52	46	25	1	38	78	46	91	0.042	31.2	154 gene product [Salmonella phage PVP-SE1]
ORF101	gi|414088494|ref|YP_006988672.1|;gi|408731864|gb|AFU88308.1|	28.57	64.29	42	25	2	19	55	164	205	2.2	27.3	hypothetical protein CcrColossus_gp438 [Caulobacter phage CcrColossus]
ORF101	gi|589890673|ref|YP_009006528.1|;gi|552947112|gb|AGY48003.1|	42.42	48.48	33	19	0	6	38	197	229	5.6	26.6	scaffold protein [Acinetobacter phage Petty]
ORF101	gi|414087897|ref|YP_006988080.1|;gi|414088691|ref|YP_006988864.1|;gi|414089414|ref|YP_006989566.1|;gi|414089767|ref|YP_006989914.1|;gi|398256639|gb|AFO71653.1|;gi|408730569|gb|AFU87016.1|;gi|408730906|gb|AFU87352.1|;gi|408731258|gb|AFU87703.1|;gi|408732056|gb|AFU88499.1|	29.73	51.35	37	26	0	41	77	59	95	6.7	25.8	hypothetical protein CbK_gp184 [Caulobacter phage phiCbK]
ORF101	gi|593779176|ref|YP_009017009.1|;gi|342239936|gb|AEL19941.1|;gi|695256873|gb|AIT14521.1|	31.48	51.85	54	34	1	19	72	63	113	8.7	25.8	gp13 [Mycobacterium phage Charlie]
ORF102	gi|640883569|ref|YP_009031025.1|;gi|601129609|gb|AHN83704.1|	100	100	94	0	0	1	94	24	117	3e-65	196	hypothetical protein [Escherichia phage vB_EcoM_FFH2]
ORF102	gi|506524728|ref|WP_015991820.1|;gi|194172977|ref|YP_002003621.1|;gi|543170293|ref|YP_008530361.1|;gi|114796015|gb|ABI79189.1|;gi|505834115|gb|AGM12505.1|;gi|606569732|gb|EYW21813.1|;gi|815007689|gb|AKE45465.1|;gi|815007909|gb|AKE45684.1|	100	100	94	0	0	1	94	1	94	4e-65	196	hypothetical protein [Escherichia phage rv5]
ORF102	gi|422936437|ref|YP_007006287.1|;gi|374716033|gb|AEZ65252.1|	98.94	100	94	1	0	1	94	24	117	2e-64	195	hypothetical protein FV3_00116 [Enterobacteria phage vB_EcoM-FV3]
ORF102	gi|363539675|ref|YP_004893960.1|;gi|310660294|gb|ADP02549.1|	47.92	58.33	48	25	0	47	94	2	49	2e-11	57	153 gene product [Salmonella phage PVP-SE1]
ORF102	gi|563397598|ref|YP_008857362.1|;gi|555923889|gb|AGZ17620.1|	50	60.42	48	24	0	47	94	2	49	2e-11	56.6	hyphothetical protein [Enterobacteria phage 4MG]
ORF102	gi|414086777|ref|YP_006986965.1|;gi|378565611|gb|AFC21310.1|	47.92	58.33	48	25	0	47	94	2	49	3e-10	53.9	hypothetical protein GAP31_128 [Cronobacter phage vB_CsaM_GAP31]
ORF102	gi|408386805|gb|AFU63815.1|	51.28	61.54	39	19	0	56	94	1	39	1e-08	49.3	hypothetical protein [Salmonella phage SSE-121]
ORF102	gi|730985059|ref|YP_009111144.1|;gi|670141202|gb|AII27613.1|	51.28	61.54	39	19	0	56	94	1	39	2e-08	48.5	hypothetical protein Av05_0070 [Escherichia phage Av-05]
ORF102	gi|82700980|ref|YP_418080.1|;gi|82657885|emb|CAG27141.1|	24.39	40.24	82	57	1	18	94	13	94	0.71	29.6	hypothetical protein PPEV_gp047 [Pseudomonas phage EL]
ORF102	gi|331028076|ref|YP_004421790.1|;gi|301341539|gb|ADK73423.1|	35.62	45.21	73	43	2	13	81	405	477	0.71	29.6	helicase [Roseobacter phage RDJL Phi 1]
ORF103	gi|543170292|ref|YP_008530360.1|;gi|640883568|ref|YP_009031024.1|;gi|505834114|gb|AGM12504.1|;gi|601129608|gb|AHN83703.1|;gi|815007688|gb|AKE45464.1|	99.44	99.44	177	1	0	1	177	1	177	3e-130	367	hypothetical protein Ec2_00115 [Escherichia phage 2 JES-2013]
ORF103	gi|506524727|ref|WP_015991819.1|;gi|194172976|ref|YP_002003620.1|;gi|114796014|gb|ABI79188.1|;gi|606569733|gb|EYW21814.1|;gi|815007908|gb|AKE45683.1|;gi|815009325|gb|AKE47091.1|	99.44	99.44	177	1	0	1	177	1	177	8e-130	367	conserved hypothetical protein [Escherichia phage rv5]
ORF103	gi|422936436|ref|YP_007006286.1|;gi|374716032|gb|AEZ65251.1|	98.31	98.31	177	3	0	1	177	1	177	1e-128	363	hypothetical protein FV3_00115 [Enterobacteria phage vB_EcoM-FV3]
ORF103	gi|414086778|ref|YP_006986966.1|;gi|378565612|gb|AFC21311.1|	65.68	76.33	169	56	1	1	169	1	167	5e-77	234	hypothetical protein GAP31_129 [Cronobacter phage vB_CsaM_GAP31]
ORF103	gi|563397597|ref|YP_008857361.1|;gi|555923888|gb|AGZ17619.1|	65.09	76.92	169	57	1	1	169	1	167	1e-76	233	putative DNA methyltransferase [Enterobacteria phage 4MG]
ORF103	gi|389060066|ref|YP_006383219.1|;gi|658310252|ref|YP_009042444.1|;gi|383395945|gb|AFH21369.1|;gi|641468632|gb|AIA64737.1|	62.35	76.47	170	61	2	3	171	2	169	7e-71	216	putative DNA methyltransferase [Cronobacter phage CR3]
ORF103	gi|448244882|ref|YP_007392602.1|;gi|374717207|gb|AEZ66306.1|	61.18	74.12	170	63	2	3	171	2	169	6e-70	214	hypothetical protein phiTE_140 [Pectobacterium phage phiTE]
ORF103	gi|363539674|ref|YP_004893959.1|;gi|310660293|gb|ADP02548.1|;gi|408386806|gb|AFU63816.1|	60.36	75.15	169	65	1	1	169	1	167	3e-69	214	152 gene product [Salmonella phage PVP-SE1]
ORF103	gi|730985060|ref|YP_009111145.1|;gi|670141203|gb|AII27614.1|	59.76	74.56	169	66	1	1	169	1	167	1e-68	213	putative DNA methyltransferase [Escherichia phage Av-05]
ORF103	gi|593777337|ref|YP_009015182.1|;gi|383395679|gb|AFH21104.1|	60.59	74.12	170	64	2	3	171	2	169	2e-68	210	putative DNA methyltransferase [Cronobacter phage CR9]
ORF104	gi|543170291|ref|YP_008530359.1|;gi|505834113|gb|AGM12503.1|;gi|815007687|gb|AKE45463.1|	99.43	99.71	349	2	0	1	349	1	349	0	717	putative ClpP ATP-dependent protease subunit [Escherichia phage 2 JES-2013]
ORF104	gi|506524726|ref|WP_015991818.1|;gi|194172975|ref|YP_002003619.1|;gi|640883567|ref|YP_009031023.1|;gi|114796013|gb|ABI79187.1|;gi|601129607|gb|AHN83702.1|;gi|606569734|gb|EYW21815.1|;gi|815007907|gb|AKE45682.1|;gi|815009324|gb|AKE47090.1|	99.43	99.71	348	2	0	1	348	1	348	0	716	ClpP ATP-dependent protease subunit [Escherichia phage rv5]
ORF104	gi|422936435|ref|YP_007006285.1|;gi|374716031|gb|AEZ65250.1|	96.56	97.99	349	12	0	1	349	1	349	0	699	ClpP ATP-dependent protease subunit [Enterobacteria phage vB_EcoM-FV3]
ORF104	gi|563397596|ref|YP_008857360.1|;gi|555923887|gb|AGZ17618.1|	45.26	62.39	327	142	4	24	341	4	302	3e-94	288	putative ClpP ATP-dependent protease subunit [Enterobacteria phage 4MG]
ORF104	gi|414086779|ref|YP_006986967.1|;gi|378565613|gb|AFC21312.1|	46.25	63.44	320	152	6	24	341	4	305	6e-92	282	ATP-dependent protease subunit [Cronobacter phage vB_CsaM_GAP31]
ORF104	gi|408386807|gb|AFU63817.1|	45.94	63.12	320	152	5	24	341	4	304	3e-91	280	hypothetical protein [Salmonella phage SSE-121]
ORF104	gi|363539673|ref|YP_004893958.1|;gi|310660292|gb|ADP02547.1|	45.94	62.81	320	152	5	24	341	4	304	7e-91	279	151 gene product [Salmonella phage PVP-SE1]
ORF104	gi|730985061|ref|YP_009111146.1|;gi|670141204|gb|AII27615.1|	38.94	55.45	303	158	4	38	336	19	298	2e-61	203	ATP-dependent protease subunit [Escherichia phage Av-05]
ORF104	gi|389060067|ref|YP_006383220.1|;gi|383395946|gb|AFH21370.1|	33.17	52.97	202	108	6	41	237	20	199	1e-24	103	putative ClpP ATP-dependent protease subunit [Cronobacter phage CR3]
ORF104	gi|658310253|ref|YP_009042445.1|;gi|641468633|gb|AIA64738.1|	33.17	52.97	202	108	6	41	237	20	199	1e-24	103	putative ATP-dependent protease subunit [Cronobacter phage CR8]
ORF105	gi|543170290|ref|YP_008530358.1|;gi|505834112|gb|AGM12502.1|;gi|815007686|gb|AKE45462.1|	98.06	99.03	103	2	0	1	103	1	103	1e-69	207	hypothetical protein Ec2_00113 [Escherichia phage 2 JES-2013]
ORF105	gi|506524725|ref|WP_015991817.1|;gi|194172974|ref|YP_002003618.1|;gi|114796012|gb|ABI79186.1|;gi|606569735|gb|EYW21816.1|;gi|815007906|gb|AKE45681.1|	98.06	99.03	103	2	0	1	103	1	103	3e-69	207	hypothetical protein [Escherichia phage rv5]
ORF105	gi|422936434|ref|YP_007006284.1|;gi|374716030|gb|AEZ65249.1|	96.12	99.03	103	4	0	1	103	1	103	9e-69	206	hypothetical protein FV3_00113 [Enterobacteria phage vB_EcoM-FV3]
ORF105	gi|640883566|ref|YP_009031022.1|;gi|601129606|gb|AHN83701.1|	97.09	99.03	103	3	0	1	103	1	103	1e-68	205	hypothetical protein [Escherichia phage vB_EcoM_FFH2]
ORF105	gi|730985063|ref|YP_009111148.1|;gi|670141206|gb|AII27617.1|	29.07	54.65	86	58	3	1	83	1	86	9e-06	42	hypothetical protein Av05_0074 [Escherichia phage Av-05]
ORF105	gi|363539671|ref|YP_004893956.1|;gi|310660290|gb|ADP02545.1|;gi|408386809|gb|AFU63819.1|	32.56	51.16	86	55	3	1	83	1	86	0.0004	37.4	149 gene product [Salmonella phage PVP-SE1]
ORF105	gi|563397594|ref|YP_008857358.1|;gi|555923885|gb|AGZ17616.1|	31.4	52.33	86	56	3	1	83	1	86	0.0005	37.4	hyphothetical protein [Enterobacteria phage 4MG]
ORF105	gi|414086781|ref|YP_006986969.1|;gi|378565615|gb|AFC21314.1|	31.4	52.33	86	56	3	1	83	1	86	0.0007	37	hypothetical protein GAP31_132 [Cronobacter phage vB_CsaM_GAP31]
ORF105	gi|658310203|ref|YP_009042395.1|;gi|641468583|gb|AIA64688.1|	32.08	47.17	53	36	0	20	72	37	89	0.34	30	hypothetical protein CR8_158 [Cronobacter phage CR8]
ORF105	gi|389060016|ref|YP_006383169.1|;gi|383395895|gb|AFH21319.1|	32.08	45.28	53	36	0	20	72	37	89	1.8	28.1	hypothetical protein CR3_154 [Cronobacter phage CR3]
ORF106	gi|506524724|ref|WP_015991816.1|;gi|194172973|ref|YP_002003617.1|;gi|422936433|ref|YP_007006283.1|;gi|543170289|ref|YP_008530357.1|;gi|640883565|ref|YP_009031021.1|;gi|114796011|gb|ABI79185.1|;gi|374716029|gb|AEZ65248.1|;gi|505834111|gb|AGM12501.1|;gi|601129605|gb|AHN83700.1|;gi|606569736|gb|EYW21817.1|;gi|815007685|gb|AKE45461.1|;gi|815007905|gb|AKE45680.1|	100	100	262	0	0	1	262	1	262	0	544	PhoH-like protein [Escherichia phage rv5]
ORF106	gi|363539669|ref|YP_004893954.1|;gi|310660288|gb|ADP02543.1|;gi|408386811|gb|AFU63821.1|	58.4	77.48	262	107	2	1	261	1	261	2e-107	316	147 gene product [Salmonella phage PVP-SE1]
ORF106	gi|414086783|ref|YP_006986971.1|;gi|378565617|gb|AFC21316.1|	56.6	75.09	265	111	2	1	261	1	265	7e-104	307	PhoH-like protein [Cronobacter phage vB_CsaM_GAP31]
ORF106	gi|563397592|ref|YP_008857356.1|;gi|555923883|gb|AGZ17614.1|	56.6	74.72	265	111	2	1	261	1	265	2e-103	306	PhoH-like protein [Enterobacteria phage 4MG]
ORF106	gi|410492704|ref|YP_006908906.1|;gi|404056555|gb|AFR52088.1|	35.98	56.9	239	145	3	11	245	3	237	1e-45	157	phosphate starvation-inducible protein PhoH [Escherichia phage ECBP2]
ORF106	gi|345461187|ref|YP_004782455.1|;gi|341584892|gb|AEK81995.1|	33.33	55.56	243	156	3	11	251	3	241	5e-44	153	PhoH-like protein [Salmonella phage 7-11]
ORF106	gi|769829108|gb|AJW61437.1|	36.1	54.36	241	142	5	11	245	4	238	7e-42	147	phosphate starvation-inducible protein PhoH [Escherichia phage 172-1]
ORF106	gi|664802308|gb|AIF71810.1|	34.58	55.42	240	148	4	11	245	3	238	1e-41	147	PhoH-like protein [Phage vB_EcoP_SU10]
ORF106	gi|167583615|ref|YP_001671805.1|;gi|164375453|gb|ABY52861.1|	34.58	55.42	240	148	4	11	245	3	238	1e-41	147	phosphate starvation-inducible phoH-like protein [Enterobacteria phage Phieco32]
ORF106	gi|589892381|ref|YP_009008752.1|;gi|583927542|gb|AHI60835.1|	34.75	54.66	236	144	4	11	245	12	238	2e-40	144	putative phosphate starvation-inducible protein PhoH [Escherichia phage KBNP1711]
ORF107	gi|506595284|ref|WP_016060551.1|;gi|422936432|ref|YP_007006282.1|;gi|543170288|ref|YP_008530356.1|;gi|374716028|gb|AEZ65247.1|;gi|505834110|gb|AGM12500.1|;gi|606569737|gb|EYW21818.1|;gi|815007684|gb|AKE45460.1|;gi|815009321|gb|AKE47087.1|	100	100	116	0	0	1	116	1	116	8e-79	232	hypothetical protein FV3_00111 [Enterobacteria phage vB_EcoM-FV3]
ORF107	gi|194172972|ref|YP_002003616.1|;gi|640883564|ref|YP_009031020.1|;gi|114796010|gb|ABI79184.1|;gi|601129604|gb|AHN83699.1|;gi|815007904|gb|AKE45679.1|	99.14	100	116	1	0	1	116	1	116	1e-78	232	hypothetical protein [Escherichia phage rv5]
ORF107	gi|563397590|ref|YP_008857354.1|;gi|555923881|gb|AGZ17612.1|	29.63	52.78	108	76	0	8	115	31	138	2e-11	59.3	hyphothetical protein [Enterobacteria phage 4MG]
ORF107	gi|363539666|ref|YP_004893951.1|;gi|310660285|gb|ADP02540.1|;gi|408386813|gb|AFU63823.1|	28.57	51.79	112	77	1	7	115	27	138	3e-09	52.8	145 gene product [Salmonella phage PVP-SE1]
ORF107	gi|414086785|ref|YP_006986973.1|;gi|378565619|gb|AFC21318.1|	27.88	50	104	75	0	8	111	31	134	4e-09	52.4	hypothetical protein GAP31_136 [Cronobacter phage vB_CsaM_GAP31]
ORF107	gi|392973000|ref|YP_006488958.1|;gi|390058141|gb|AFL47595.1|	40.54	72.97	37	20	1	62	98	8	42	0.2	31.6	hypothetical protein ZZ1p0034 [Acinetobacter phage ZZ1]
ORF107	gi|410492632|ref|YP_006907818.1|;gi|588498635|ref|YP_009003147.1|;gi|374427540|gb|AEZ50438.1|;gi|471217523|gb|AGI12258.1|	40.74	59.26	27	16	0	15	41	83	109	1.8	28.9	hypothetical protein BPS13_0259 [Bacillus phage BPS13]
ORF107	gi|118197621|ref|YP_874014.1|;gi|116266312|gb|ABJ91395.1|;gi|341865108|dbj|BAK53519.1|	32.31	46.15	65	33	1	39	103	544	597	2.7	28.5	distal tail fiber protein [Thermus phage phiYS40]
ORF107	gi|761545195|gb|AJP61417.1|	35.9	58.97	39	25	0	26	64	428	466	3	28.5	terminase large subunit [Enterococcus phage EFDG1]
ORF107	gi|586881822|gb|AHJ87241.1|	25.45	50.91	55	39	1	3	57	279	331	3.4	28.1	putative exonuclease II [Bacillus phage BCP8-2]
ORF108	gi|422936431|ref|YP_007006281.1|;gi|543170287|ref|YP_008530355.1|;gi|374716027|gb|AEZ65246.1|;gi|505834109|gb|AGM12499.1|;gi|815007683|gb|AKE45459.1|	100	100	37	0	0	1	37	1	37	2e-16	67.8	hypothetical protein FV3_00110 [Enterobacteria phage vB_EcoM-FV3]
ORF108	gi|194172971|ref|YP_002003615.1|;gi|640883563|ref|YP_009031019.1|;gi|114796009|gb|ABI79183.1|;gi|601129603|gb|AHN83698.1|;gi|815007903|gb|AKE45678.1|;gi|815009320|gb|AKE47086.1|	97.3	100	37	1	0	1	37	1	37	7e-16	66.2	hypothetical protein [Escherichia phage rv5]
ORF108	gi|363539665|ref|YP_004893950.1|;gi|310660284|gb|ADP02539.1|;gi|408386814|gb|AFU63824.1|	56.25	81.25	32	14	0	1	32	1	32	4e-05	37.7	144 gene product [Salmonella phage PVP-SE1]
ORF108	gi|414086786|ref|YP_006986974.1|;gi|378565620|gb|AFC21319.1|	53.12	81.25	32	15	0	1	32	1	32	8e-05	37	hypothetical protein GAP31_137 [Cronobacter phage vB_CsaM_GAP31]
ORF108	gi|563397589|ref|YP_008857353.1|;gi|555923880|gb|AGZ17611.1|	53.12	81.25	32	15	0	1	32	1	32	9e-05	37	hyphothetical protein [Enterobacteria phage 4MG]
ORF108	gi|385274902|dbj|BAM13897.1|	45.83	62.5	24	13	0	4	27	107	130	3.8	25	major capsid protein [uncultured Myoviridae]
ORF109	gi|194172970|ref|YP_002003614.1|;gi|114796008|gb|ABI79182.1|;gi|815007902|gb|AKE45677.1|	95.54	96.82	157	7	0	1	157	1	157	8e-110	314	anaerobic NTP reductase small subunit [Escherichia phage rv5]
ORF109	gi|422936430|ref|YP_007006280.1|;gi|374716026|gb|AEZ65245.1|	52.23	68.15	157	75	0	1	157	7	163	1e-56	179	anaerobic NTP reductase small subunit [Enterobacteria phage vB_EcoM-FV3]
ORF109	gi|640883562|ref|YP_009031018.1|;gi|601129602|gb|AHN83697.1|	52.23	67.52	157	75	0	1	157	1	157	1e-55	176	putative anaerobic NTP reductase small subunit [Escherichia phage vB_EcoM_FFH2]
ORF109	gi|757605426|ref|WP_042852520.1|;gi|543170286|ref|YP_008530354.1|;gi|505834108|gb|AGM12498.1|;gi|606569738|gb|EYW21819.1|;gi|815007682|gb|AKE45458.1|	51.59	67.52	157	76	0	1	157	1	157	4e-55	175	putative anaerobic NTP reductase small subunit [Escherichia phage 2 JES-2013]
ORF109	gi|448260489|ref|YP_007348589.1|;gi|408385361|gb|AFU62792.1|	47.71	67.97	153	80	0	1	153	1	153	6e-50	162	ribonucleotide reductase of class III (anaerobic) activating protein [Escherichia phage phAPEC8]
ORF109	gi|448244886|ref|YP_007392606.1|;gi|374717211|gb|AEZ66310.1|	45.1	64.71	153	84	0	1	153	1	153	3e-45	149	anaerobic NTP reductase small subunit [Pectobacterium phage phiTE]
ORF109	gi|363539664|ref|YP_004893949.1|;gi|310660283|gb|ADP02538.1|;gi|408386815|gb|AFU63825.1|	44.52	63.87	155	86	0	1	155	1	155	3e-44	147	143 gene product [Salmonella phage PVP-SE1]
ORF109	gi|726647125|ref|YP_009012523.1|;gi|396577000|emb|CBY99620.1|	43.79	62.75	153	86	0	1	153	1	153	2e-42	142	Phi92_gp191 [Enterobacteria phage phi92]
ORF109	gi|639438727|ref|YP_009030684.1|;gi|628971555|gb|AHY83277.1|	43.59	63.46	156	86	2	1	155	1	155	3e-42	142	anaerobic NTP reductase small subunit [Escherichia phage e11/2]
ORF109	gi|729030668|gb|AIZ02421.1|	43.51	64.29	154	85	2	1	153	1	153	6e-42	141	anaerobic ribonucleoside-triphosphate reductase-activating protein [Enterobacteria phage vB_EcoM_VR25]
ORF110	gi|194172969|ref|YP_002003613.1|;gi|114796007|gb|ABI79181.1|;gi|815007901|gb|AKE45676.1|	93.59	96.15	78	5	0	1	78	1	78	3e-49	154	putative minor capsid protein [Escherichia phage rv5]
ORF110	gi|414087691|ref|YP_006987875.1|;gi|383396121|gb|AFH19938.1|	68.42	75.44	57	18	0	5	61	6	62	1e-20	80.5	hypothetical protein ACG-M12_0056 [Enterobacteria phage vB_EcoS_ACG-M12]
ORF110	gi|81343985|ref|YP_399001.1|;gi|80750708|emb|CAJ42261.1|	60.66	73.77	61	23	1	1	61	1	60	6e-19	76.3	hypothetical protein rtp57 [Escherichia phage Rtp] [Enterobacteria phage RTP]
ORF110	gi|308814384|ref|YP_003934658.1|;gi|308205976|gb|ADO19375.1|	32	56	50	34	0	12	61	13	62	6e-05	38.9	hypothetical protein SP18_gp033 [Shigella phage SP18]
ORF110	gi|729030336|gb|AIZ02090.1|	32	56	50	34	0	12	61	13	62	8e-05	38.5	hypothetical protein VR20_032 [Enterobacteria phage vB_EcoM_VR20]
ORF110	gi|314121598|ref|YP_004063717.1|;gi|313151355|gb|ADR32411.1|;gi|729030626|gb|AIZ02379.1|;gi|729030920|gb|AIZ02672.1|	32	56	50	34	0	12	61	13	62	0.0001	38.1	VR7ORF036c hypothetical protein [Enterobacteria phage vB_EcoM-VR7]
ORF110	gi|725949838|ref|YP_009100574.1|;gi|678223474|gb|AIM50614.1|	32	62	50	34	0	12	61	14	63	0.0003	37	hypothetical protein [Shigella phage Shf125875]
ORF110	gi|764161827|ref|YP_009126237.1|;gi|408386971|gb|AFU63980.1|;gi|586881464|gb|AHJ86884.1|	30	48.33	60	41	1	3	61	4	63	0.0004	36.2	hypothetical protein D26_00103 [Salmonella phage STP4-a]
ORF110	gi|441463097|gb|AGC35382.1|	32.26	45.16	62	41	1	1	61	19	80	0.0007	35.8	putative minor capsid protein [Enterobacteria phage phiJLA23]
ORF110	gi|428782499|ref|YP_007112255.1|;gi|682123777|ref|YP_009056094.1|;gi|682124244|ref|YP_009056557.1|;gi|392506316|gb|AFM76605.1|;gi|462904724|gb|AGH25197.1|;gi|583927289|gb|AHI60587.1|;gi|583927448|gb|AHI60742.1|	32.26	45.16	62	41	1	1	61	2	63	0.0008	35.4	hypothetical protein Rogue1_0053 [Enterobacteria phage vB_EcoS_Rogue1]
ORF111	gi|543170285|ref|YP_008530353.1|;gi|640883561|ref|YP_009031017.1|;gi|505834107|gb|AGM12497.1|;gi|601129601|gb|AHN83696.1|	94.74	97.37	38	2	0	1	38	1	38	2e-20	78.2	hypothetical protein Ec2_00108 [Escherichia phage 2 JES-2013]
ORF111	gi|408385449|gb|AFU62879.1|	32.26	41.94	31	15	1	11	35	183	213	0.58	28.1	packaging terminase large subunit gpA [Acidithiobacillus phage AcaML1]
ORF111	gi|701946931|gb|AIW03989.1|	41.18	70.59	17	10	0	4	20	52	68	2	25.8	hypothetical protein CPT_Stitch38 [Salmonella phage Stitch]
ORF111	gi|182682841|ref|YP_001836965.1|;gi|182630553|gb|ACB97485.1|	41.18	70.59	17	10	0	4	20	52	68	2	25.8	hypothetical protein AGC_0042 [Escherichia phage Eps7] [Enterobacteria phage EPS7]
ORF111	gi|422936975|ref|YP_007007240.1|;gi|375281165|gb|AFA44358.1|	29.41	50	34	22	1	4	35	197	230	2.7	26.2	hypothetical protein RaK2_00085 [Enterobacteria phage vB_KleM-RaK2]
ORF111	gi|734703619|dbj|BAQ02800.1|	29.41	50	34	22	1	4	35	197	230	2.8	25.8	hypothetical protein [Klebsiella phage K64-1]
ORF111	gi|675218296|emb|CDN90800.1|	37.5	46.88	32	16	2	7	37	320	348	3.4	25.8	Transposase ISEc46, IS605 family [Escherichia phage RCS47]
ORF111	gi|394774785|gb|AFN37457.1|	77.78	77.78	9	2	0	29	37	138	146	6.6	24.6	hypothetical protein pp2_224 [Vibriophage phi-pp2]
ORF111	gi|768215398|gb|AJT60858.1|	77.78	77.78	9	2	0	29	37	138	146	6.7	24.6	hypothetical protein [Vibrio phage ValKK3]
ORF111	gi|34419460|ref|NP_899473.1|;gi|34333141|gb|AAQ64296.1|	77.78	77.78	9	2	0	29	37	138	146	6.7	24.6	hypothetical protein KVP40.0227 [Vibrio phage KVP40]
ORF112	gi|543170284|ref|YP_008530352.1|;gi|505834106|gb|AGM12496.1|;gi|815007681|gb|AKE45457.1|	99.43	99.58	707	4	0	1	707	1	707	0	1469	putative anaerobic ribonucleoside-triposphate reductase [Escherichia phage 2 JES-2013]
ORF112	gi|194172966|ref|YP_002003610.1|;gi|114796004|gb|ABI79178.1|	99.29	99.43	707	5	0	1	707	1	707	0	1466	anaerobic ribonucleoside-triphosphate reductase [Escherichia phage rv5]
ORF112	gi|363539663|ref|YP_004893948.1|;gi|310660282|gb|ADP02537.1|;gi|408386816|gb|AFU63826.1|	65.29	79.23	703	231	7	1	701	1	692	0	931	142 gene product [Salmonella phage PVP-SE1]
ORF112	gi|448244887|ref|YP_007392607.1|;gi|374717212|gb|AEZ66311.1|	64.22	78.89	682	234	8	24	701	2	677	0	900	anaerobic ribonucleoside-triphosphate reductase [Pectobacterium phage phiTE]
ORF112	gi|726647126|ref|YP_009012524.1|;gi|396577001|emb|CCF23320.1|	66.67	81.85	606	190	5	99	702	4	599	0	852	Phi92_gp192A [Enterobacteria phage phi92]
ORF112	gi|448260490|ref|YP_007348590.1|;gi|408385362|gb|AFU62793.1|	66.45	82.15	605	197	4	100	702	4	604	0	851	ribonucleotide reductase of class III (anaerobic) large subunit [Escherichia phage phAPEC8]
ORF112	gi|422936429|ref|YP_007006279.1|;gi|374716025|gb|AEZ65244.1|	96.19	97.86	420	15	1	288	707	9	427	0	844	anaerobic ribonucleoside-triphosphate reductase [Enterobacteria phage vB_EcoM-FV3]
ORF112	gi|640883559|ref|YP_009031016.1|;gi|601129599|gb|AHN83694.1|	98.72	99.49	391	5	0	317	707	1	391	0	812	anaerobic ribonucleoside triphosphate reductase [Escherichia phage vB_EcoM_FFH2]
ORF112	gi|712914694|ref|YP_009102083.1|;gi|695256737|gb|AIT14386.1|	59.54	76.62	603	237	6	99	701	5	600	0	748	nucleotide reductase [Escherichia phage 121Q]
ORF112	gi|441462468|gb|AGC34756.1|	59.54	76.62	603	237	6	99	701	26	621	0	748	anaerobic NTP reductase large subunit [Escherichia phage PBECO 4]
ORF113	gi|422936426|ref|YP_007006276.1|;gi|374716022|gb|AEZ65241.1|	96.74	98.91	92	3	0	1	92	1	92	6e-61	185	glutaredoxin 1 [Enterobacteria phage vB_EcoM-FV3]
ORF113	gi|194172965|ref|YP_002003609.1|;gi|543170283|ref|YP_008530351.1|;gi|640883557|ref|YP_009031013.1|;gi|114796003|gb|ABI79177.1|;gi|505834105|gb|AGM12495.1|;gi|601129597|gb|AHN83692.1|;gi|815007680|gb|AKE45456.1|;gi|815007898|gb|AKE45673.1|;gi|815009316|gb|AKE47082.1|	95.65	98.91	92	4	0	1	92	1	92	1e-60	184	glutaredoxin 1 [Escherichia phage rv5]
ORF113	gi|414086787|ref|YP_006986975.1|;gi|378565621|gb|AFC21320.1|	59.3	77.91	86	34	1	1	86	1	85	3e-31	109	glutaredoxin 1 [Cronobacter phage vB_CsaM_GAP31]
ORF113	gi|563397588|ref|YP_008857352.1|;gi|555923879|gb|AGZ17610.1|	56.98	80.23	86	36	1	1	86	1	85	4e-31	108	glutaredoxin 1 [Enterobacteria phage 4MG]
ORF113	gi|363539662|ref|YP_004893947.1|;gi|310660281|gb|ADP02536.1|;gi|408386817|gb|AFU63827.1|	59.52	78.57	84	33	1	1	84	1	83	5e-31	108	141 gene product [Salmonella phage PVP-SE1]
ORF113	gi|726646996|ref|YP_009012394.1|;gi|396576871|emb|CBY99491.1|	38.46	55.13	78	45	1	10	84	4	81	1e-11	58.2	Phi92_gp063 [Enterobacteria phage phi92]
ORF113	gi|658310260|ref|YP_009042452.1|;gi|641468640|gb|AIA64745.1|	36.71	53.16	79	42	2	8	82	2	76	2e-09	52.4	glutaredoxin-related protein [Cronobacter phage CR8]
ORF113	gi|701946643|gb|AIW03754.1|	34.62	55.13	78	50	1	10	87	4	80	2e-09	52	hypothetical protein CPT_Moogle17 [Citrobacter phage Moogle]
ORF113	gi|725949176|ref|YP_009098769.1|;gi|529281471|gb|AGS80896.1|	42.67	57.33	75	31	4	10	80	6	72	4e-09	50.8	glutaredoxin [Caulobacter phage Cr30]
ORF113	gi|448244891|ref|YP_007392611.1|;gi|374717216|gb|AEZ66315.1|	35.44	53.16	79	43	2	8	82	2	76	7e-09	50.4	glutaredoxin [Pectobacterium phage phiTE]
ORF114	gi|543170282|ref|YP_008530350.1|;gi|505834104|gb|AGM12494.1|;gi|606569740|gb|EYW21821.1|;gi|815007679|gb|AKE45455.1|	99.17	99.45	362	3	0	1	362	1	362	0	742	putative ribonucleotide diphosphate reductase beta chain [Escherichia phage 2 JES-2013]
ORF114	gi|194172964|ref|YP_002003608.1|;gi|640883556|ref|YP_009031012.1|;gi|114796002|gb|ABI79176.1|;gi|601129596|gb|AHN83691.1|;gi|815007897|gb|AKE45672.1|	98.9	99.45	362	4	0	1	362	1	362	0	741	ribonucleoside diphosphate reductase beta chain [Escherichia phage rv5]
ORF114	gi|422936425|ref|YP_007006275.1|;gi|374716021|gb|AEZ65240.1|	98.07	99.45	362	7	0	1	362	1	362	0	737	ribonucleoside diphosphate reductase beta chain [Enterobacteria phage vB_EcoM-FV3]
ORF114	gi|363539660|ref|YP_004893945.1|;gi|310660279|gb|ADP02534.1|;gi|408386819|gb|AFU63829.1|	77.9	89.5	362	80	0	1	362	1	362	0	613	139 gene product [Salmonella phage PVP-SE1]
ORF114	gi|563397586|ref|YP_008857350.1|;gi|555923877|gb|AGZ17608.1|	77.35	88.95	362	82	0	1	362	1	362	0	612	ribonucleoside diphosphate reductase beta chain [Enterobacteria phage 4MG]
ORF114	gi|414086789|ref|YP_006986977.1|;gi|378565623|gb|AFC21322.1|	77.07	89.23	362	83	0	1	362	1	362	0	610	ribonucleoside diphosphate reductase beta chain [Cronobacter phage vB_CsaM_GAP31]
ORF114	gi|339507770|gb|AEJ81333.1|	54.78	74.72	356	160	1	2	357	4	358	7e-142	412	ribonucleoside triphosphate reductase, beta chain [Erwinia phage vB_EamM-M7]
ORF114	gi|219681363|ref|YP_002456127.1|;gi|327198492|ref|YP_004327080.1|;gi|199580630|gb|ACH89017.1|;gi|311875188|emb|CBX44448.1|	54.21	74.44	356	162	1	2	357	4	358	8e-141	409	putative ribonucleoside diphosphate reductase beta chain [Erwinia phage phiEa21-4]
ORF114	gi|726647006|ref|YP_009012404.1|;gi|396576881|emb|CBY99501.1|	50.84	69.27	358	174	2	1	358	1	356	1e-126	373	Phi92_gp073 [Enterobacteria phage phi92]
ORF114	gi|325171172|ref|YP_004251147.1|;gi|323512567|gb|ADX88022.1|;gi|323513935|gb|ADX89384.1|;gi|323514163|gb|ADX89611.1|	50.28	71.07	356	177	0	3	358	6	361	2e-125	373	ribonucleoside diphosphate reductase, beta chain [Vibrio phage ICP1]
ORF115	gi|543170281|ref|YP_008530349.1|;gi|505834103|gb|AGM12493.1|;gi|815007678|gb|AKE45454.1|	99.87	99.87	771	1	0	1	771	1	771	0	1606	putative ribonucleotide triphosphate reductase alpha chain [Escherichia phage 2 JES-2013]
ORF115	gi|640883555|ref|YP_009031011.1|;gi|601129595|gb|AHN83690.1|	99.35	99.74	771	5	0	1	771	1	771	0	1600	ribonucleoside triphosphate reductase alpha chain [Escherichia phage vB_EcoM_FFH2]
ORF115	gi|194172963|ref|YP_002003607.1|;gi|114796001|gb|ABI79175.1|;gi|815007896|gb|AKE45671.1|	99.22	99.61	771	6	0	1	771	1	771	0	1598	ribonucleoside triphosphate reductase alpha chain [Escherichia phage rv5]
ORF115	gi|422936424|ref|YP_007006274.1|;gi|374716020|gb|AEZ65239.1|	99.09	99.74	771	7	0	1	771	1	771	0	1597	ribonucleoside triphosphate reductase alpha chain [Enterobacteria phage vB_EcoM-FV3]
ORF115	gi|363539659|ref|YP_004893944.1|;gi|310660278|gb|ADP02533.1|;gi|408386820|gb|AFU63830.1|	83.66	92.48	771	126	0	1	771	1	771	0	1384	138 gene product [Salmonella phage PVP-SE1]
ORF115	gi|414086790|ref|YP_006986978.1|;gi|378565624|gb|AFC21323.1|	83.92	91.96	771	124	0	1	771	1	771	0	1383	ribonucleoside triphosphate reductase alpha chain [Cronobacter phage vB_CsaM_GAP31]
ORF115	gi|563397585|ref|YP_008857349.1|;gi|555923876|gb|AGZ17607.1|	83.27	92.22	771	129	0	1	771	1	771	0	1380	ribonucleoside triphosphate reductase alpha chain [Enterobacteria phage 4MG]
ORF115	gi|219681362|ref|YP_002456126.1|;gi|199580629|gb|ACH89016.1|	58.65	75.41	740	302	4	1	739	1	737	0	907	putative ribonucleoside triphosphate reductase alpha chain [Erwinia phage phiEa21-4]
ORF115	gi|327198491|ref|YP_004327079.1|;gi|311875187|emb|CBX44447.1|	58.51	75.41	740	303	4	1	739	1	737	0	907	ribonucleoside triphosphate reductase alpha chain [Erwinia phage phiEa104]
ORF115	gi|339507769|gb|AEJ81332.1|	58.24	74.73	740	305	4	1	739	1	737	0	894	ribonucleoside triphosphate reductase, alpha chain [Erwinia phage vB_EamM-M7]
ORF116	gi|194172962|ref|YP_002003606.1|;gi|114796000|gb|ABI79174.1|	98.68	100	76	1	0	1	76	1	76	3e-50	156	hypothetical protein [Escherichia phage rv5]
ORF116	gi|422936423|ref|YP_007006273.1|;gi|374716019|gb|AEZ65238.1|	98.68	100	76	1	0	1	76	25	100	5e-50	156	hypothetical protein FV3_00102 [Enterobacteria phage vB_EcoM-FV3]
ORF116	gi|757605431|ref|WP_042852525.1|;gi|543170280|ref|YP_008530348.1|;gi|505834102|gb|AGM12492.1|;gi|606569742|gb|EYW21823.1|;gi|815007677|gb|AKE45453.1|	98.68	100	76	1	0	1	76	1	76	6e-50	155	hypothetical protein Ec2_00103 [Escherichia phage 2 JES-2013]
ORF116	gi|640883554|ref|YP_009031010.1|;gi|601129594|gb|AHN83689.1|	97.37	98.68	76	2	0	1	76	1	76	7e-50	155	hypothetical protein [Escherichia phage vB_EcoM_FFH2]
ORF116	gi|563397584|ref|YP_008857348.1|;gi|555923875|gb|AGZ17606.1|	50.7	67.61	71	35	0	4	74	5	75	1e-19	78.2	hyphothetical protein [Enterobacteria phage 4MG]
ORF116	gi|414086791|ref|YP_006986979.1|;gi|378565625|gb|AFC21324.1|	50.7	67.61	71	35	0	4	74	5	75	1e-19	78.2	hypothetical protein GAP31_142 [Cronobacter phage vB_CsaM_GAP31]
ORF116	gi|363539658|ref|YP_004893943.1|;gi|310660277|gb|ADP02532.1|;gi|408386821|gb|AFU63831.1|	52.78	69.44	72	32	2	4	74	5	75	4e-19	77	137 gene product [Salmonella phage PVP-SE1]
ORF116	gi|593777349|ref|YP_009015194.1|;gi|383395691|gb|AFH21116.1|	42.86	62.5	56	32	0	4	59	12	67	2e-11	56.6	hypothetical protein CR9_232 [Cronobacter phage CR9]
ORF116	gi|389060079|ref|YP_006383232.1|;gi|658310266|ref|YP_009042458.1|;gi|383395958|gb|AFH21382.1|;gi|641468646|gb|AIA64751.1|	42.86	62.5	56	32	0	4	59	12	67	2e-11	56.6	hypothetical protein CR3_217 [Cronobacter phage CR3]
ORF116	gi|448244899|ref|YP_007392619.1|;gi|374717224|gb|AEZ66323.1|	42.86	60.71	56	32	0	4	59	12	67	3e-11	56.2	hypothetical protein phiTE_157 [Pectobacterium phage phiTE]
ORF117	gi|422936422|ref|YP_007006272.1|;gi|374716018|gb|AEZ65237.1|	99.4	100	166	1	0	1	166	1	166	5e-120	341	hypothetical protein FV3_00101 [Enterobacteria phage vB_EcoM-FV3]
ORF117	gi|640883553|ref|YP_009031009.1|;gi|601129593|gb|AHN83688.1|	98.8	100	166	2	0	1	166	1	166	2e-119	339	hypothetical protein [Escherichia phage vB_EcoM_FFH2]
ORF117	gi|757605432|ref|WP_042852526.1|;gi|543170279|ref|YP_008530347.1|;gi|505834101|gb|AGM12491.1|;gi|606569743|gb|EYW21824.1|;gi|815007676|gb|AKE45452.1|	100	100	153	0	0	14	166	1	153	8e-110	314	hypothetical protein Ec2_00102 [Escherichia phage 2 JES-2013]
ORF117	gi|194172961|ref|YP_002003605.1|;gi|114795999|gb|ABI79173.1|;gi|815007894|gb|AKE45669.1|;gi|815009312|gb|AKE47078.1|	98.69	100	153	2	0	14	166	1	153	8e-109	312	hypothetical protein [Escherichia phage rv5]
ORF117	gi|414086792|ref|YP_006986980.1|;gi|563397583|ref|YP_008857347.1|;gi|378565626|gb|AFC21325.1|;gi|555923874|gb|AGZ17605.1|	52.03	63.51	148	60	3	25	164	12	156	6e-41	139	hypothetical protein GAP31_143 [Cronobacter phage vB_CsaM_GAP31]
ORF117	gi|363539657|ref|YP_004893942.1|;gi|310660276|gb|ADP02531.1|;gi|408386822|gb|AFU63832.1|	51.35	63.51	148	61	3	25	164	12	156	7e-40	136	136 gene product [Salmonella phage PVP-SE1]
ORF117	gi|448244900|ref|YP_007392620.1|;gi|374717225|gb|AEZ66324.1|	36.73	57.82	147	73	6	26	155	11	154	3e-20	85.1	hypothetical protein phiTE_158 [Pectobacterium phage phiTE]
ORF117	gi|389060080|ref|YP_006383233.1|;gi|658310267|ref|YP_009042459.1|;gi|383395959|gb|AFH21383.1|;gi|641468647|gb|AIA64752.1|	36.73	57.82	147	73	6	26	155	11	154	3e-20	85.1	hypothetical protein CR3_218 [Cronobacter phage CR3]
ORF117	gi|593777350|ref|YP_009015195.1|;gi|383395692|gb|AFH21117.1|	38.3	56.03	141	68	5	26	149	11	149	2e-19	83.2	hypothetical protein CR9_233 [Cronobacter phage CR9]
ORF117	gi|726647010|ref|YP_009012408.1|;gi|396576885|emb|CBY99505.1|	35	53.33	60	37	2	46	103	43	102	0.01	35.8	Phi92_gp077 [Enterobacteria phage phi92]
ORF118	gi|757605433|ref|WP_042852527.1|;gi|640883552|ref|YP_009031008.1|;gi|601129592|gb|AHN83687.1|;gi|606569744|gb|EYW21825.1|;gi|815009311|gb|AKE47077.1|	99.39	99.69	327	2	0	1	327	1	327	0	691	thymidylate synthase [Escherichia phage vB_EcoM_FFH2]
ORF118	gi|194172960|ref|YP_002003604.1|;gi|114795998|gb|ABI79172.1|;gi|815007893|gb|AKE45668.1|	99.08	99.69	327	3	0	1	327	1	327	0	689	thymidylate synthase [Escherichia phage rv5]
ORF118	gi|543170278|ref|YP_008530346.1|;gi|505834100|gb|AGM12490.1|;gi|815007675|gb|AKE45451.1|	99.08	99.39	327	3	0	1	327	1	327	0	689	putative thymidylate synthase [Escherichia phage 2 JES-2013]
ORF118	gi|422936421|ref|YP_007006271.1|;gi|374716017|gb|AEZ65236.1|	96.33	98.17	327	12	0	1	327	1	327	0	672	thymidylate synthase [Enterobacteria phage vB_EcoM-FV3]
ORF118	gi|414086793|ref|YP_006986981.1|;gi|378565627|gb|AFC21326.1|	53.71	72.11	337	141	4	1	327	1	332	1e-127	373	thymidylate synthase [Cronobacter phage vB_CsaM_GAP31]
ORF118	gi|363539655|ref|YP_004893940.1|;gi|310660274|gb|ADP02529.1|;gi|408386824|gb|AFU63834.1|	54.35	71.47	333	138	3	1	327	1	325	5e-126	369	134 gene product [Salmonella phage PVP-SE1]
ORF118	gi|563397582|ref|YP_008857346.1|;gi|555923873|gb|AGZ17604.1|	54.01	70.33	337	129	5	1	327	1	321	1e-118	350	putative thymidylate synthase [Enterobacteria phage 4MG]
ORF118	gi|448260383|ref|YP_007348481.1|;gi|408385255|gb|AFU62686.1|	53.39	68.44	339	132	6	1	323	1	329	4e-118	349	putative thymidylate synthase [Escherichia phage phAPEC8]
ORF118	gi|658310268|ref|YP_009042460.1|;gi|641468648|gb|AIA64753.1|	51.52	66.16	328	149	3	7	326	12	337	3e-111	332	putative thymidylate synthase [Cronobacter phage CR8]
ORF118	gi|726647011|ref|YP_009012409.1|;gi|396576886|emb|CBY99506.1|	52.45	67.18	326	146	4	1	323	1	320	6e-111	330	Phi92_gp078 [Enterobacteria phage phi92]
ORF119	gi|506524709|ref|WP_015991802.1|;gi|194172959|ref|YP_002003603.1|;gi|422936420|ref|YP_007006270.1|;gi|543170277|ref|YP_008530345.1|;gi|640883551|ref|YP_009031007.1|;gi|114795997|gb|ABI79171.1|;gi|374716016|gb|AEZ65235.1|;gi|505834099|gb|AGM12489.1|;gi|601129591|gb|AHN83686.1|;gi|606569745|gb|EYW21826.1|;gi|815007674|gb|AKE45450.1|;gi|815007892|gb|AKE45667.1|;gi|815009310|gb|AKE47076.1|	100	100	66	0	0	1	66	1	66	1e-43	139	hypothetical protein [Escherichia phage rv5]
ORF119	gi|414086795|ref|YP_006986983.1|;gi|378565629|gb|AFC21328.1|	47.62	63.49	63	32	1	1	63	1	62	1e-14	64.7	hypothetical protein GAP31_146 [Cronobacter phage vB_CsaM_GAP31]
ORF119	gi|363539653|ref|YP_004893938.1|;gi|310660272|gb|ADP02527.1|;gi|408386826|gb|AFU63836.1|	46.03	61.9	63	33	1	1	63	1	62	1e-13	62.4	132 gene product [Salmonella phage PVP-SE1]
ORF119	gi|389060082|ref|YP_006383235.1|;gi|658310269|ref|YP_009042461.1|;gi|383395961|gb|AFH21385.1|;gi|641468649|gb|AIA64754.1|	45	65	60	31	2	3	61	2	60	5e-09	49.7	hypothetical protein CR3_220 [Cronobacter phage CR3]
ORF119	gi|593777353|ref|YP_009015198.1|;gi|383395695|gb|AFH21120.1|	43.33	63.33	60	32	2	3	61	2	60	1e-08	48.9	hypothetical protein CR9_236 [Cronobacter phage CR9]
ORF119	gi|448244903|ref|YP_007392623.1|;gi|374717228|gb|AEZ66327.1|	45	65	60	31	2	3	61	9	67	1e-08	48.9	hypothetical protein phiTE_161 [Pectobacterium phage phiTE]
ORF119	gi|563397580|ref|YP_008857344.1|;gi|555923871|gb|AGZ17602.1|	41.3	60.87	46	27	0	18	63	1	46	2e-07	45.1	hyphothetical protein [Enterobacteria phage 4MG]
ORF119	gi|726647015|ref|YP_009012413.1|;gi|396576890|emb|CBY99510.1|	40.38	57.69	52	25	3	13	59	7	57	0.01	32	Phi92_gp082 [Enterobacteria phage phi92]
ORF119	gi|448260386|ref|YP_007348484.1|;gi|408385258|gb|AFU62689.1|	38.64	50	44	23	1	19	58	12	55	0.046	30.4	hypothetical protein phAPEC8_00116 [Escherichia phage phAPEC8]
ORF119	gi|640885373|ref|YP_009032582.1|;gi|631065833|gb|AHZ10877.1|	23.64	56.36	55	38	1	8	62	129	179	0.22	30	encapsidation protein [Lactoccocus phage WP-2]
ORF120	gi|422936419|ref|YP_007006269.1|;gi|640883550|ref|YP_009031006.1|;gi|374716015|gb|AEZ65234.1|;gi|601129590|gb|AHN83685.1|;gi|815009309|gb|AKE47075.1|	100	100	197	0	0	1	197	1	197	4e-145	407	hypothetical protein FV3_00098 [Enterobacteria phage vB_EcoM-FV3]
ORF120	gi|194172958|ref|YP_002003602.1|;gi|114795996|gb|ABI79170.1|;gi|815007891|gb|AKE45666.1|	98.98	98.98	197	2	0	1	197	1	197	1e-143	403	conserved hypothetical protein [Escherichia phage rv5]
ORF120	gi|543170276|ref|YP_008530344.1|;gi|505834098|gb|AGM12488.1|	99.13	100	115	1	0	83	197	1	115	1e-79	237	hypothetical protein Ec2_0099 [Escherichia phage 2 JES-2013]
ORF120	gi|414086796|ref|YP_006986984.1|;gi|378565630|gb|AFC21329.1|	52.06	68.04	194	87	4	3	194	7	196	7e-59	187	hypothetical protein GAP31_147 [Cronobacter phage vB_CsaM_GAP31]
ORF120	gi|363539652|ref|YP_004893937.1|;gi|310660271|gb|ADP02526.1|;gi|408386827|gb|AFU63837.1|	50.76	67.01	197	91	4	3	197	7	199	2e-58	186	131 gene product [Salmonella phage PVP-SE1]
ORF120	gi|563397579|ref|YP_008857343.1|;gi|555923870|gb|AGZ17601.1|	51.27	67.51	197	90	4	3	197	7	199	2e-57	184	putative 5'(3')-deoxyribonucleotidase [Enterobacteria phage 4MG]
ORF120	gi|593777354|ref|YP_009015199.1|;gi|383395696|gb|AFH21121.1|	49.49	63.27	196	91	5	3	194	8	199	4e-52	170	hypothetical protein CR9_237 [Cronobacter phage CR9]
ORF120	gi|448244904|ref|YP_007392624.1|;gi|374717229|gb|AEZ66328.1|	48.98	64.29	196	92	5	3	194	8	199	2e-51	168	hypothetical protein phiTE_162 [Pectobacterium phage phiTE]
ORF120	gi|543170275|ref|YP_008530343.1|;gi|505834097|gb|AGM12487.1|;gi|815007672|gb|AKE45448.1|	97.47	97.47	79	2	0	1	79	1	79	1e-50	162	hypothetical protein Ec2_0098 [Escherichia phage 2 JES-2013]
ORF120	gi|389060083|ref|YP_006383236.1|;gi|383395962|gb|AFH21386.1|	47.96	62.76	196	94	5	3	194	8	199	1e-49	164	hypothetical protein CR3_221 [Cronobacter phage CR3]
ORF121	gi|640883549|ref|YP_009031005.1|;gi|601129589|gb|AHN83684.1|	98.53	100	204	3	0	1	204	1	204	6e-150	420	hypothetical protein [Escherichia phage vB_EcoM_FFH2]
ORF121	gi|506524707|ref|WP_015991800.1|;gi|194172957|ref|YP_002003601.1|;gi|543170274|ref|YP_008530342.1|;gi|114795995|gb|ABI79169.1|;gi|505834096|gb|AGM12486.1|;gi|606569747|gb|EYW21828.1|;gi|815007671|gb|AKE45447.1|;gi|815007890|gb|AKE45665.1|;gi|815009308|gb|AKE47074.1|	98.04	99.51	204	4	0	1	204	1	204	2e-149	419	conserved hypothetical protein [Escherichia phage rv5]
ORF121	gi|422936418|ref|YP_007006268.1|;gi|374716014|gb|AEZ65233.1|	95	97	200	10	0	1	200	1	200	2e-140	395	hypothetical protein FV3_0097 [Enterobacteria phage vB_EcoM-FV3]
ORF121	gi|563397578|ref|YP_008857342.1|;gi|555923869|gb|AGZ17600.1|	61.78	76.96	191	70	2	1	191	1	188	1e-79	241	hyphothetical protein [Enterobacteria phage 4MG]
ORF121	gi|414086797|ref|YP_006986985.1|;gi|378565631|gb|AFC21330.1|	61.26	76.96	191	71	2	1	191	1	188	1e-79	241	hypothetical protein GAP31_148 [Cronobacter phage vB_CsaM_GAP31]
ORF121	gi|363539651|ref|YP_004893936.1|;gi|310660270|gb|ADP02525.1|;gi|408386828|gb|AFU63838.1|	59.16	75.39	191	75	2	1	191	1	188	3e-76	232	130 gene product [Salmonella phage PVP-SE1]
ORF121	gi|593777355|ref|YP_009015200.1|;gi|383395697|gb|AFH21122.1|	45.41	63.27	196	90	6	1	181	1	194	6e-46	155	hypothetical protein CR9_238 [Cronobacter phage CR9]
ORF121	gi|448244905|ref|YP_007392625.1|;gi|374717230|gb|AEZ66329.1|	44.9	62.76	196	91	6	1	181	1	194	2e-45	154	hypothetical protein phiTE_163 [Pectobacterium phage phiTE]
ORF121	gi|389060084|ref|YP_006383237.1|;gi|658310271|ref|YP_009042463.1|;gi|383395963|gb|AFH21387.1|;gi|641468651|gb|AIA64756.1|	43.37	60.2	196	94	5	1	181	1	194	4e-42	145	hypothetical protein CR3_222 [Cronobacter phage CR3]
ORF121	gi|730966576|ref|YP_009110735.1|;gi|555924020|gb|AGZ17750.1|	39.47	56.84	190	99	6	3	191	4	178	2e-30	114	hypothetical protein [Vibrio phage phi-A318]
ORF122	gi|640883548|ref|YP_009031004.1|;gi|601129588|gb|AHN83683.1|	96.83	100	63	2	0	1	63	1	63	3e-39	127	hypothetical protein [Escherichia phage vB_EcoM_FFH2]
ORF122	gi|194172956|ref|YP_002003600.1|;gi|114795994|gb|ABI79168.1|;gi|815007889|gb|AKE45664.1|	95.24	98.41	63	3	0	1	63	1	63	1e-38	126	hypothetical protein [Escherichia phage rv5]
ORF122	gi|543170273|ref|YP_008530341.1|;gi|505834095|gb|AGM12485.1|;gi|815007670|gb|AKE45446.1|	93.65	98.41	63	4	0	1	63	1	63	2e-38	125	hypothetical protein Ec2_0096 [Escherichia phage 2 JES-2013]
ORF122	gi|422936417|ref|YP_007006267.1|;gi|374716013|gb|AEZ65232.1|	95.24	98.41	63	3	0	1	63	1	63	4e-38	124	hypothetical protein FV3_00096 [Enterobacteria phage vB_EcoM-FV3]
ORF122	gi|356870823|ref|YP_004934629.1|;gi|310697372|gb|ADP06634.1|	33.87	51.61	62	32	3	1	57	19	76	0.54	27.7	unnamed protein product [Synechococcus phage S-CBS1]
ORF122	gi|363539650|ref|YP_004893935.1|;gi|310660269|gb|ADP02524.1|;gi|408386829|gb|AFU63839.1|	25	53.33	60	42	1	2	61	4	60	0.75	26.9	129 gene product [Salmonella phage PVP-SE1]
ORF122	gi|422935127|ref|YP_007005084.1|;gi|399498135|emb|CCH63476.1|	34.21	55.26	38	25	0	9	46	39	76	0.96	28.1	hypothetical protein [Campylobacter phage CP21]
ORF122	gi|333494554|gb|AEF56792.1|	34.21	55.26	38	25	0	9	46	39	76	0.98	28.1	hypothetical protein [Campylobacter phage IBB35] [Campylobacter phage vB_CcoM-IBB_35]
ORF122	gi|294338071|emb|CBJ93909.1|	31.58	55.26	38	26	0	9	46	39	76	1.4	27.7	hypothetical phage protein [Campylobacter phage CP220]
ORF122	gi|399528658|ref|YP_006560645.1|;gi|392284373|gb|AFM54803.1|	26.92	50	52	38	0	10	61	598	649	1.9	27.3	hypothetical protein P2559S_25 [Croceibacter phage P2559S]
ORF123	gi|506524705|ref|WP_015991798.1|;gi|194172955|ref|YP_002003599.1|;gi|640883547|ref|YP_009031003.1|;gi|114795993|gb|ABI79167.1|;gi|601129587|gb|AHN83682.1|;gi|606569749|gb|EYW21830.1|;gi|815007888|gb|AKE45663.1|;gi|815009306|gb|AKE47072.1|	100	100	152	0	0	1	152	1	152	2e-108	310	hypothetical protein [Escherichia phage rv5]
ORF123	gi|543170272|ref|YP_008530340.1|;gi|505834094|gb|AGM12484.1|;gi|815007669|gb|AKE45445.1|	99.34	100	152	1	0	1	152	1	152	9e-108	308	hypothetical protein Ec2_0095 [Escherichia phage 2 JES-2013]
ORF123	gi|422936416|ref|YP_007006266.1|;gi|374716012|gb|AEZ65231.1|	98.03	99.34	152	3	0	1	152	1	152	1e-106	305	hypothetical protein FV3_00095 [Enterobacteria phage vB_EcoM-FV3]
ORF123	gi|448260457|ref|YP_007348557.1|;gi|408385329|gb|AFU62760.1|	29.79	57.45	94	58	3	1	93	1	87	6e-08	50.1	hypothetical protein phAPEC8_00189 [Escherichia phage phAPEC8]
ORF123	gi|410493324|ref|YP_006908390.1|;gi|364087899|gb|AEW47390.1|;gi|374716829|gb|AEZ65954.1|	33.33	57.58	33	22	0	31	63	231	263	2.2	29.6	hypothetical protein BCB4_0161 [Bacillus phage B4]
ORF123	gi|643218384|ref|YP_009036628.1|;gi|631064969|gb|AHZ10197.1|	31.11	55.56	45	31	0	101	145	56	100	3.5	28.5	hypothetical protein [Bacillus phage Hakuna]
ORF123	gi|670140519|gb|AII27368.1|	26.83	56.1	41	30	0	84	124	86	126	6.2	27.7	hypothetical protein [Listeria phage LMTA-34]
ORF124	gi|543170271|ref|YP_008530339.1|;gi|505834093|gb|AGM12483.1|;gi|815007668|gb|AKE45444.1|	98.9	100	272	3	0	1	272	1	272	0	558	putative DNA N6-adenine methyltransferase [Escherichia phage 2 JES-2013]
ORF124	gi|194172954|ref|YP_002003598.1|;gi|114795992|gb|ABI79166.1|;gi|815007887|gb|AKE45662.1|	98.9	99.63	272	3	0	1	272	1	272	0	557	putative DNA N6-adenine methyltransferase [Escherichia phage rv5]
ORF124	gi|640883546|ref|YP_009031002.1|;gi|601129586|gb|AHN83681.1|	97.79	100	272	6	0	1	272	1	272	0	553	putative DNA N6-adenine methyltransferase [Escherichia phage vB_EcoM_FFH2]
ORF124	gi|422936415|ref|YP_007006265.1|;gi|374716011|gb|AEZ65230.1|	94.78	98.51	268	14	0	1	268	1	268	0	527	putative DNA N6-adenine methyltransferase [Enterobacteria phage vB_EcoM-FV3]
ORF124	gi|448260456|ref|YP_007348556.1|;gi|408385328|gb|AFU62759.1|	54.37	69.58	263	110	4	1	258	1	258	3e-93	281	putative DNA N6-adenine methyltransferase [Escherichia phage phAPEC8]
ORF124	gi|414087447|ref|YP_006987634.1|;gi|378566281|gb|AFC21979.1|	37.05	55.4	278	151	9	1	258	1	274	4e-45	157	putative DNA N6-adenine methyltransferase [Cronobacter phage vB_CsaM_GAP32]
ORF124	gi|723038535|gb|AIX42272.1|;gi|723039981|gb|AIX43692.1|	30.17	49.16	179	114	5	78	253	62	232	2e-18	84.3	hypothetical protein Syn7803C16_53 [Synechococcus phage ACG-2014f]
ORF124	gi|472341053|ref|YP_007674573.1|;gi|468641867|gb|AGH31721.1|	26.45	40.65	155	97	5	60	203	239	387	8e-05	45.1	hypothetical protein SWZG_00215 [Synechococcus phage S-SKS1]
ORF124	gi|61805908|ref|YP_214268.1|;gi|61374417|gb|AAX44414.1|;gi|265525115|gb|ACY75912.1|;gi|508551904|gb|AGN12237.1|	24.59	38.8	183	116	4	83	253	7	179	0.0005	41.6	hypothetical protein PSSM2_036 [Prochlorococcus phage P-SSM2]
ORF124	gi|56692909|ref|YP_164273.1|;gi|48527495|gb|AAT45870.1|	27.27	41.56	154	85	9	11	146	8	152	0.0007	41.6	DNA adenine methyltransferase [Pseudomonas phage F116]
ORF125	gi|194172953|ref|YP_002003597.1|;gi|114795991|gb|ABI79165.1|;gi|815007886|gb|AKE45661.1|;gi|815009304|gb|AKE47070.1|	99.29	100	280	2	0	1	280	48	327	0	597	conserved hypothetical protein [Escherichia phage rv5]
ORF125	gi|543170270|ref|YP_008530338.1|;gi|505834092|gb|AGM12482.1|;gi|815007667|gb|AKE45443.1|	98.93	100	280	3	0	1	280	48	327	0	595	putative DNA polymerase/exonuclease [Escherichia phage 2 JES-2013]
ORF125	gi|640883545|ref|YP_009031001.1|;gi|601129585|gb|AHN83680.1|	98.93	99.29	280	3	0	1	280	48	327	0	593	putative DNA polymerase/exonuclease [Escherichia phage vB_EcoM_FFH2]
ORF125	gi|422936414|ref|YP_007006264.1|;gi|374716010|gb|AEZ65229.1|	98.93	99.29	280	3	0	1	280	48	327	0	592	hypothetical protein FV3_00093 [Enterobacteria phage vB_EcoM-FV3]
ORF125	gi|563397577|ref|YP_008857341.1|;gi|555923868|gb|AGZ17599.1|	51.85	70	270	128	2	13	280	55	324	5e-101	303	putative DNA polymerase/exonuclease [Enterobacteria phage 4MG]
ORF125	gi|414086798|ref|YP_006986986.1|;gi|378565632|gb|AFC21331.1|	49.47	69.4	281	136	3	2	280	48	324	3e-99	298	hypothetical protein GAP31_149 [Cronobacter phage vB_CsaM_GAP31]
ORF125	gi|363539649|ref|YP_004893934.1|;gi|310660268|gb|ADP02523.1|;gi|408386830|gb|AFU63840.1|	49.47	68.68	281	136	3	2	280	48	324	3e-98	296	128 gene product [Salmonella phage PVP-SE1]
ORF125	gi|658310273|ref|YP_009042465.1|;gi|641468653|gb|AIA64758.1|	48.94	66.31	282	141	3	1	280	80	360	1e-91	280	putative DNA polymerase 2 [Cronobacter phage CR8]
ORF125	gi|389060086|ref|YP_006383239.1|;gi|383395965|gb|AFH21389.1|	48.58	66.31	282	142	3	1	280	69	349	3e-91	279	putative DNA polymerase 2 [Cronobacter phage CR3]
ORF125	gi|593777357|ref|YP_009015202.1|;gi|383395699|gb|AFH21124.1|	47.87	66.67	282	144	3	1	280	69	349	1e-90	277	putative DNA polymerase/exonuclease [Cronobacter phage CR9]
ORF126	gi|640883544|ref|YP_009031000.1|;gi|601129584|gb|AHN83679.1|	100	100	57	0	0	1	57	1	57	2e-37	122	hypothetical protein [Escherichia phage vB_EcoM_FFH2]
ORF126	gi|757605439|ref|WP_042852533.1|;gi|543170269|ref|YP_008530337.1|;gi|505834091|gb|AGM12481.1|;gi|606569752|gb|EYW21833.1|;gi|815007666|gb|AKE45442.1|;gi|815009303|gb|AKE47069.1|	100	100	57	0	0	1	57	17	73	2e-37	123	hypothetical protein Ec2_0092 [Escherichia phage 2 JES-2013]
ORF126	gi|194172952|ref|YP_002003596.1|;gi|114795990|gb|ABI79164.1|;gi|815007885|gb|AKE45660.1|	98.25	98.25	57	1	0	1	57	17	73	1e-36	120	hypothetical protein [Escherichia phage rv5]
ORF126	gi|422936413|ref|YP_007006263.1|;gi|374716009|gb|AEZ65228.1|	92.98	98.25	57	4	0	1	57	17	73	5e-35	117	hypothetical protein FV3_00092 [Enterobacteria phage vB_EcoM-FV3]
ORF126	gi|363539648|ref|YP_004893933.1|;gi|310660267|gb|ADP02522.1|	55.56	77.78	54	24	0	3	56	13	66	5e-18	73.2	127 gene product [Salmonella phage PVP-SE1]
ORF126	gi|414086799|ref|YP_006986987.1|;gi|378565633|gb|AFC21332.1|	51.85	77.78	54	26	0	3	56	13	66	5e-17	70.9	hypothetical protein GAP31_150 [Cronobacter phage vB_CsaM_GAP31]
ORF126	gi|563397576|ref|YP_008857340.1|;gi|555923867|gb|AGZ17598.1|	50	77.78	54	27	0	3	56	13	66	1e-16	69.7	hyphothetical protein [Enterobacteria phage 4MG]
ORF126	gi|414087538|ref|YP_006987725.1|;gi|378566372|gb|AFC22069.1|	51.92	75	52	25	0	3	54	20	71	5e-16	68.2	hypothetical protein GAP52_075 [Cronobacter phage vB_CsaP_GAP52]
ORF126	gi|345461204|ref|YP_004782472.1|;gi|341584909|gb|AEK82012.1|	52.83	75.47	53	25	0	1	53	18	70	1e-15	67	hypothetical protein SaPh711_gp097 [Salmonella phage 7-11]
ORF126	gi|408386831|gb|AFU63841.1|	60	85	40	16	0	17	56	2	41	2e-13	60.8	hypothetical protein [Salmonella phage SSE-121]
ORF127	gi|640883543|ref|YP_009030999.1|;gi|601129583|gb|AHN83678.1|	98.01	99	201	4	0	1	201	1	201	4e-147	412	EndoVII packaging and recombination endonuclease [Escherichia phage vB_EcoM_FFH2]
ORF127	gi|506524701|ref|WP_015991794.1|;gi|194172951|ref|YP_002003595.1|;gi|114795989|gb|ABI79163.1|	97.92	98.44	192	4	0	10	201	1	192	1e-139	393	EndoVII packaging and recombination endonuclease [Escherichia phage rv5]
ORF127	gi|422936412|ref|YP_007006262.1|;gi|374716008|gb|AEZ65227.1|	97.91	98.95	191	4	0	1	191	1	191	1e-138	390	EndoVII packaging and recombination endonuclease [Enterobacteria phage vB_EcoM-FV3]
ORF127	gi|363539647|ref|YP_004893932.1|;gi|310660266|gb|ADP02521.1|	62.13	76.33	169	63	1	12	179	11	179	5e-74	226	126 gene product [Salmonella phage PVP-SE1]
ORF127	gi|414086800|ref|YP_006986988.1|;gi|378565634|gb|AFC21333.1|	61.76	75.88	170	64	1	11	179	10	179	7e-74	226	EndoVII packaging and recombination endonuclease [Cronobacter phage vB_CsaM_GAP31]
ORF127	gi|408386832|gb|AFU63842.1|	63.06	77.71	157	57	1	24	179	2	158	9e-71	217	hypothetical protein [Salmonella phage SSE-121]
ORF127	gi|563397575|ref|YP_008857339.1|;gi|555923866|gb|AGZ17597.1|	63.58	78.81	151	55	0	29	179	9	159	4e-70	215	EndoVII packaging and recombination endonuclease [Enterobacteria phage 4MG]
ORF127	gi|543170268|ref|YP_008530336.1|;gi|505834090|gb|AGM12480.1|	98.91	98.91	92	1	0	110	201	1	92	8e-61	189	putative Endo VII packaging and recombination endonuclease [Escherichia phage 2 JES-2013]
ORF127	gi|389060088|ref|YP_006383241.1|;gi|383395967|gb|AFH21391.1|	42.33	57.06	163	93	1	21	182	7	169	7e-38	132	putative packaging and recombination endonuclease VII [Cronobacter phage CR3]
ORF127	gi|448244909|ref|YP_007392629.1|;gi|374717234|gb|AEZ66333.1|	41.72	56.44	163	94	1	21	182	26	188	4e-37	131	EndoVII packaging and recombination endonuclease [Pectobacterium phage phiTE]
ORF128	gi|194172950|ref|YP_002003594.1|;gi|543170267|ref|YP_008530335.1|;gi|114795988|gb|ABI79162.1|;gi|505834089|gb|AGM12479.1|;gi|815007664|gb|AKE45440.1|;gi|815007883|gb|AKE45658.1|;gi|815009301|gb|AKE47067.1|	100	100	209	0	0	1	209	1	209	3e-154	431	hypothetical protein [Escherichia phage rv5]
ORF128	gi|640883542|ref|YP_009030998.1|;gi|601129582|gb|AHN83677.1|	99.04	99.52	209	2	0	1	209	1	209	6e-153	427	hypothetical protein [Escherichia phage vB_EcoM_FFH2]
ORF128	gi|422936411|ref|YP_007006261.1|;gi|374716007|gb|AEZ65226.1|	99.04	99.52	209	2	0	1	209	1	209	9e-153	427	hypothetical protein FV3_00090 [Enterobacteria phage vB_EcoM-FV3]
ORF128	gi|563397574|ref|YP_008857338.1|;gi|555923865|gb|AGZ17596.1|	48.53	64.22	204	98	3	5	205	27	226	2e-50	167	hyphothetical protein [Enterobacteria phage 4MG]
ORF128	gi|414086801|ref|YP_006986989.1|;gi|378565635|gb|AFC21334.1|	48.04	64.22	204	99	3	5	205	8	207	2e-50	167	hypothetical protein GAP31_152 [Cronobacter phage vB_CsaM_GAP31]
ORF128	gi|363539646|ref|YP_004893931.1|;gi|310660265|gb|ADP02520.1|;gi|408386833|gb|AFU63843.1|	45.32	61.08	203	106	2	4	205	2	200	3e-49	163	125 gene product [Salmonella phage PVP-SE1]
ORF128	gi|593777361|ref|YP_009015206.1|;gi|383395703|gb|AFH21128.1|	40.48	54.76	210	95	6	4	202	2	192	3e-35	127	hypothetical protein CR9_244 [Cronobacter phage CR9]
ORF128	gi|448244911|ref|YP_007392631.1|;gi|374717236|gb|AEZ66335.1|	41.75	55.34	206	98	6	4	202	2	192	4e-35	127	hypothetical protein phiTE_169 [Pectobacterium phage phiTE]
ORF128	gi|658310277|ref|YP_009042469.1|;gi|641468657|gb|AIA64762.1|	41.26	54.85	206	99	6	4	202	2	192	2e-34	125	hypothetical protein CR8_232 [Cronobacter phage CR8]
ORF128	gi|389060090|ref|YP_006383243.1|;gi|383395969|gb|AFH21393.1|	40.78	54.85	206	100	6	4	202	2	192	5e-34	124	hypothetical protein CR3_228 [Cronobacter phage CR3]
ORF129	gi|194172949|ref|YP_002003593.1|;gi|114795987|gb|ABI79161.1|;gi|815007882|gb|AKE45657.1|	99.08	100	109	1	0	1	109	1	109	1e-74	221	hypothetical protein [Escherichia phage rv5]
ORF129	gi|543170266|ref|YP_008530334.1|;gi|505834088|gb|AGM12478.1|;gi|815007663|gb|AKE45439.1|	98.18	99.09	110	2	0	1	110	1	110	3e-74	220	hypothetical protein Ec2_0089 [Escherichia phage 2 JES-2013]
ORF129	gi|640883541|ref|YP_009030997.1|;gi|601129581|gb|AHN83676.1|	97.27	99.09	110	3	0	1	110	1	110	8e-74	219	hypothetical protein [Escherichia phage vB_EcoM_FFH2]
ORF129	gi|422936410|ref|YP_007006260.1|;gi|374716006|gb|AEZ65225.1|	96.19	99.05	105	4	0	1	105	1	105	5e-70	209	hypothetical protein FV3_00089 [Enterobacteria phage vB_EcoM-FV3]
ORF129	gi|363539645|ref|YP_004893930.1|;gi|310660264|gb|ADP02519.1|;gi|408386834|gb|AFU63844.1|	45.19	61.54	104	52	2	6	108	2	101	1e-22	88.2	124 gene product [Salmonella phage PVP-SE1]
ORF129	gi|563397573|ref|YP_008857337.1|;gi|555923864|gb|AGZ17595.1|	44.68	62.77	94	51	1	6	98	2	95	1e-21	85.5	hyphothetical protein [Enterobacteria phage 4MG]
ORF129	gi|414086802|ref|YP_006986990.1|;gi|378565636|gb|AFC21335.1|	44.68	62.77	94	51	1	6	98	2	95	2e-21	84.7	hypothetical protein GAP31_153 [Cronobacter phage vB_CsaM_GAP31]
ORF129	gi|712914705|ref|YP_009102094.1|;gi|441462457|gb|AGC34745.1|;gi|695256748|gb|AIT14397.1|	48	68	25	13	0	12	36	3	27	0.18	29.6	hypothetical protein PBI_121Q_507 [Escherichia phage 121Q]
ORF129	gi|374531635|ref|YP_005098194.1|;gi|372001337|gb|AEX65876.1|	37.29	50.85	59	34	2	43	100	729	785	0.32	31.2	tail tuber protein B [Pseudomonas phage Bf7]
ORF129	gi|586881661|gb|AHJ87080.1|;gi|656633431|gb|AID17728.1|	22.97	43.24	74	56	1	13	85	17	90	1.5	28.5	hypothetical protein BCP8-2_042 [Bacillus phage BCP8-2]
ORF130	gi|194172948|ref|YP_002003592.1|;gi|543170265|ref|YP_008530333.1|;gi|640883540|ref|YP_009030996.1|;gi|114795986|gb|ABI79160.1|;gi|505834087|gb|AGM12477.1|;gi|601129580|gb|AHN83675.1|;gi|815007662|gb|AKE45438.1|;gi|815007881|gb|AKE45656.1|	99.21	100	379	3	0	1	379	1	379	0	787	putative exodeoxyribonuclease [Escherichia phage rv5]
ORF130	gi|422936409|ref|YP_007006259.1|;gi|374716005|gb|AEZ65224.1|	97.36	98.94	379	10	0	1	379	1	379	0	774	putative exodeoxyribonuclease [Enterobacteria phage vB_EcoM-FV3]
ORF130	gi|363539644|ref|YP_004893929.1|;gi|310660263|gb|ADP02518.1|;gi|408386835|gb|AFU63845.1|	54.72	71.11	360	160	3	21	379	16	373	5e-145	421	123 gene product [Salmonella phage PVP-SE1]
ORF130	gi|389060092|ref|YP_006383245.1|;gi|658310279|ref|YP_009042471.1|;gi|383395971|gb|AFH21395.1|;gi|641468659|gb|AIA64764.1|	54.52	70.48	376	162	6	5	379	3	370	1e-144	420	putative exodeoxyribonuclease [Cronobacter phage CR3]
ORF130	gi|593777363|ref|YP_009015208.1|;gi|383395705|gb|AFH21130.1|	54.26	69.95	376	163	6	5	379	3	370	6e-142	413	putative exodeoxyribonuclease [Cronobacter phage CR9]
ORF130	gi|448244913|ref|YP_007392633.1|;gi|374717238|gb|AEZ66337.1|	53.72	70.48	376	166	6	5	379	12	380	6e-136	398	exonuclease [Pectobacterium phage phiTE]
ORF130	gi|414086803|ref|YP_006986991.1|;gi|378565637|gb|AFC21336.1|	54.44	70	360	161	3	21	379	16	373	7e-135	395	putative exodeoxyribonuclease [Cronobacter phage vB_CsaM_GAP31]
ORF130	gi|563397572|ref|YP_008857336.1|;gi|555923863|gb|AGZ17594.1|	54.44	70.28	360	161	3	21	379	16	373	1e-134	394	putative exodeoxyribonuclease [Enterobacteria phage 4MG]
ORF130	gi|726647018|ref|YP_009012416.1|;gi|396576893|emb|CBY99513.1|	38.79	60.34	348	196	8	31	374	1	335	6e-78	248	Phi92_gp085 [Enterobacteria phage phi92]
ORF130	gi|448260390|ref|YP_007348488.1|;gi|408385262|gb|AFU62693.1|	38.5	58.85	226	131	5	153	375	1	221	3e-45	159	putative exonuclease [Escherichia phage phAPEC8]
ORF131	gi|640883539|ref|YP_009030995.1|;gi|601129579|gb|AHN83674.1|	99.02	100	102	1	0	1	102	1	102	2e-72	214	hypothetical protein [Escherichia phage vB_EcoM_FFH2]
ORF131	gi|543170264|ref|YP_008530332.1|;gi|505834086|gb|AGM12476.1|;gi|815007661|gb|AKE45437.1|	98.04	99.02	102	2	0	1	102	1	102	3e-71	212	hypothetical protein Ec2_0087 [Escherichia phage 2 JES-2013]
ORF131	gi|422936408|ref|YP_007006258.1|;gi|374716004|gb|AEZ65223.1|	98.04	99.02	102	2	0	1	102	1	102	4e-71	211	hypothetical protein FV3_00087 [Enterobacteria phage vB_EcoM-FV3]
ORF131	gi|194172947|ref|YP_002003591.1|;gi|114795985|gb|ABI79159.1|;gi|815007880|gb|AKE45655.1|	97.06	99.02	102	3	0	1	102	1	102	7e-71	211	hypothetical protein [Escherichia phage rv5]
ORF131	gi|588498658|ref|YP_009003169.1|;gi|566001856|gb|AHC30429.1|	34.04	57.45	47	30	1	51	96	24	70	0.041	33.1	hypothetical protein L338C_012 [Rhizobium phage vB_RleS_L338C]
ORF131	gi|402762218|gb|AFQ97331.1|	30.77	42.31	52	34	1	18	69	33	82	1.1	28.9	gp21 [Mycobacterium phage Rebeuca]
ORF131	gi|557478899|ref|YP_008770071.1|;gi|552946090|gb|AGY47015.1|	26.14	35.23	88	31	3	32	87	66	151	2.4	28.1	hypothetical protein CampHawk_137 [Bacillus phage CampHawk]
ORF131	gi|472340052|ref|YP_007673580.1|;gi|468643720|gb|AGH32161.1|	31.51	39.73	73	33	2	10	81	22	78	3.1	27.7	hypothetical protein VPHG_00094 [Vibrio phage 11895-B1]
ORF131	gi|701946056|gb|AIW03231.1|	27.27	49.09	55	35	2	41	92	14	66	4.4	26.6	hypothetical protein CPT_Mater74 [Bacillus phage Mater]
ORF131	gi|593774050|ref|YP_009011673.1|;gi|312262668|gb|ADQ52963.1|	41.94	67.74	31	18	0	6	36	320	350	4.6	27.7	gp30 DNA ligase [Aeromonas phage PX29]
ORF132	gi|640883538|ref|YP_009030994.1|;gi|601129578|gb|AHN83673.1|;gi|815009297|gb|AKE47063.1|	98.96	98.96	96	1	0	1	96	1	96	2e-65	196	transposase-like protein [Escherichia phage vB_EcoM_FFH2]
ORF132	gi|422936407|ref|YP_007006257.1|;gi|374716003|gb|AEZ65222.1|	96.88	98.96	96	3	0	1	96	1	96	2e-64	194	transposase-like protein [Enterobacteria phage vB_EcoM-FV3]
ORF132	gi|194172946|ref|YP_002003590.1|;gi|114795984|gb|ABI79158.1|;gi|815007879|gb|AKE45654.1|	96.88	97.92	96	3	0	1	96	1	96	6e-64	192	transposase-like protein [Escherichia phage rv5]
ORF132	gi|543170263|ref|YP_008530331.1|;gi|505834085|gb|AGM12475.1|;gi|815007660|gb|AKE45436.1|	95.83	96.88	96	4	0	1	96	1	96	2e-62	189	putative transposase [Escherichia phage 2 JES-2013]
ORF132	gi|363539623|ref|YP_004893908.1|;gi|310660242|gb|ADP02497.1|;gi|408386856|gb|AFU63866.1|	52.5	71.25	80	35	1	3	79	6	85	3e-23	89	102 gene product [Salmonella phage PVP-SE1]
ORF132	gi|563397550|ref|YP_008857314.1|;gi|555923841|gb|AGZ17572.1|	46.25	68.75	80	40	1	3	79	6	85	2e-20	81.3	putative transposase-like protein [Enterobacteria phage 4MG]
ORF132	gi|414086824|ref|YP_006987012.1|;gi|378565658|gb|AFC21357.1|	46.25	68.75	80	40	1	3	79	6	85	4e-20	80.9	transposase-like protein [Cronobacter phage vB_CsaM_GAP31]
ORF132	gi|448260404|ref|YP_007348503.1|;gi|408385276|gb|AFU62707.1|	46.75	66.23	77	38	1	7	80	32	108	6e-20	80.9	putative transposase-like protein [Escherichia phage phAPEC8]
ORF132	gi|726647036|ref|YP_009012434.1|;gi|396576911|emb|CBY99531.1|	45.68	65.43	81	41	2	10	87	29	109	2e-19	79.3	Phi92_gp103 [Enterobacteria phage phi92]
ORF132	gi|359802406|ref|YP_004935871.1|;gi|356471441|gb|AET09889.1|	40	55	40	23	1	46	84	759	798	0.32	30.8	unnamed protein product [Gordonia phage GRU1]
ORF133	gi|194172945|ref|YP_002003589.1|;gi|640883537|ref|YP_009030993.1|;gi|114795983|gb|ABI79157.1|;gi|601129577|gb|AHN83672.1|;gi|815007878|gb|AKE45653.1|;gi|815009296|gb|AKE47062.1|	98.65	100	148	2	0	1	148	7	154	1e-107	308	putative HNH endonuclease [Escherichia phage rv5]
ORF133	gi|543170262|ref|YP_008530330.1|;gi|505834084|gb|AGM12474.1|;gi|815007659|gb|AKE45435.1|	97.97	99.32	148	3	0	1	148	7	154	7e-107	306	putative HNH endonuclease [Escherichia phage 2 JES-2013]
ORF133	gi|422936406|ref|YP_007006256.1|;gi|374716002|gb|AEZ65221.1|	97.3	100	148	4	0	1	148	1	148	9e-107	305	putative HNH endonuclease [Enterobacteria phage vB_EcoM-FV3]
ORF133	gi|363539643|ref|YP_004893928.1|;gi|310660262|gb|ADP02517.1|;gi|408386836|gb|AFU63846.1|	51.41	70.42	142	69	0	6	147	2	143	3e-50	162	122 gene product [Salmonella phage PVP-SE1]
ORF133	gi|414086804|ref|YP_006986992.1|;gi|378565638|gb|AFC21337.1|	51.41	70.42	142	69	0	6	147	2	143	7e-50	160	putative HNH endonuclease [Cronobacter phage vB_CsaM_GAP31]
ORF133	gi|563397571|ref|YP_008857335.1|;gi|555923862|gb|AGZ17593.1|	50.7	70.42	142	70	0	6	147	2	143	1e-49	160	putative NHN endonuclease [Enterobacteria phage 4MG]
ORF133	gi|658310280|ref|YP_009042472.1|;gi|641468660|gb|AIA64765.1|	51.8	69.06	139	63	2	11	146	9	146	7e-47	154	putative HNH endonuclease [Cronobacter phage CR8]
ORF133	gi|389060093|ref|YP_006383246.1|;gi|383395972|gb|AFH21396.1|	51.8	69.06	139	63	2	11	146	9	146	1e-46	153	putative HNH endonuclease 1 [Cronobacter phage CR3]
ORF133	gi|448244915|ref|YP_007392635.1|;gi|374717240|gb|AEZ66339.1|	48.92	64.75	139	67	2	11	146	9	146	1e-42	143	HNH endonuclease [Pectobacterium phage phiTE]
ORF133	gi|593777364|ref|YP_009015209.1|;gi|383395706|gb|AFH21131.1|	49.57	67.52	117	55	2	33	146	1	116	5e-36	125	putative HNH endonuclease [Cronobacter phage CR9]
ORF134	gi|506524694|ref|WP_015991787.1|;gi|194172944|ref|YP_002003588.1|;gi|543170261|ref|YP_008530329.1|;gi|640883536|ref|YP_009030992.1|;gi|114795982|gb|ABI79156.1|;gi|505834083|gb|AGM12473.1|;gi|601129576|gb|AHN83671.1|;gi|606545359|gb|EYV98842.1|;gi|606569760|gb|EYW21841.1|;gi|815007658|gb|AKE45434.1|;gi|815007877|gb|AKE45652.1|;gi|815009295|gb|AKE47061.1|	100	100	68	0	0	1	68	1	68	1e-44	141	putative membrane protein [Escherichia phage rv5]
ORF134	gi|422936405|ref|YP_007006255.1|;gi|374716001|gb|AEZ65220.1|	98.53	100	68	1	0	1	68	1	68	2e-44	140	putative membrane protein [Enterobacteria phage vB_EcoM-FV3]
ORF134	gi|563397569|ref|YP_008857333.1|;gi|555923860|gb|AGZ17591.1|	36.07	44.26	61	37	1	8	68	6	64	0.0002	37	putative membrane protein [Enterobacteria phage 4MG]
ORF134	gi|414086806|ref|YP_006986994.1|;gi|378565640|gb|AFC21339.1|	33.85	44.62	65	40	2	4	67	1	63	0.0006	35.8	putative membrane protein [Cronobacter phage vB_CsaM_GAP31]
ORF134	gi|408386839|gb|AFU63849.1|	36.07	44.26	61	36	2	9	68	6	64	0.001	35	hypothetical protein [Salmonella phage SSE-121]
ORF134	gi|363539640|ref|YP_004893925.1|;gi|310660259|gb|ADP02514.1|	36.07	44.26	61	36	2	9	68	20	78	0.001	35	119 gene product [Salmonella phage PVP-SE1]
ORF134	gi|448244921|ref|YP_007392641.1|;gi|374717246|gb|AEZ66345.1|	32.35	44.12	68	37	3	1	63	1	64	0.005	33.1	putative membrane protein [Pectobacterium phage phiTE]
ORF134	gi|658310288|ref|YP_009042480.1|;gi|641468668|gb|AIA64773.1|	27.27	40.91	66	43	2	1	63	1	64	0.063	30	hypothetical protein CR8_243 [Cronobacter phage CR8]
ORF134	gi|389060101|ref|YP_006383254.1|;gi|383395980|gb|AFH21404.1|	34.15	46.34	41	25	1	22	62	24	62	0.34	28.1	hypothetical protein CR3_239 [Cronobacter phage CR3]
ORF134	gi|593777372|ref|YP_009015217.1|;gi|383395714|gb|AFH21139.1|	31.82	45.45	44	28	1	22	65	24	65	0.35	28.1	hypothetical protein CR9_255 [Cronobacter phage CR9]
ORF135	gi|194172943|ref|YP_002003587.1|;gi|114795981|gb|ABI79155.1|;gi|815007876|gb|AKE45651.1|	98.72	99.36	156	2	0	1	156	1	156	1e-111	318	lysozyme [Escherichia phage rv5]
ORF135	gi|543170260|ref|YP_008530328.1|;gi|640883535|ref|YP_009030991.1|;gi|505834082|gb|AGM12472.1|;gi|601129575|gb|AHN83670.1|;gi|815007657|gb|AKE45433.1|	98.08	99.36	156	3	0	1	156	1	156	5e-111	317	putative phage lysozyme [Escherichia phage 2 JES-2013]
ORF135	gi|422936403|ref|YP_007006253.1|;gi|374715999|gb|AEZ65218.1|	85.09	91.3	161	19	2	1	156	1	161	7e-97	281	lysozyme [Enterobacteria phage vB_EcoM-FV3]
ORF135	gi|170676283|ref|YP_001742044.1|;gi|170321593|emb|CAM33112.1|	68.39	80.65	155	46	2	1	154	1	153	5e-72	218	lysozyme [Salmonella phage E1] [Salmonella phage Vi II-E1]
ORF135	gi|447071278|ref|WP_001148534.1|;gi|19549037|ref|NP_599082.1|;gi|218704118|ref|YP_002411637.1|;gi|19483781|gb|AAL89452.1|;gi|218431215|emb|CAR12092.1|;gi|298279521|gb|EFI21029.1|;gi|388401385|gb|EIL62034.1|;gi|430877626|gb|ELC01060.1|;gi|430927531|gb|ELC48094.1|;gi|430958222|gb|ELC76816.1|;gi|431008357|gb|ELD23158.1|;gi|431010635|gb|ELD24979.1|;gi|431072374|gb|ELD80125.1|;gi|431184472|gb|ELE84229…	65.77	77.18	149	51	0	6	154	5	153	2e-65	201	lysin [Enterobacteria phage SfV]
ORF135	gi|447071280|ref|WP_001148536.1|;gi|526244686|ref|YP_008318530.1|;gi|476340169|gb|EMX57592.1|;gi|523473890|gb|AGQ45542.1|;gi|684117436|gb|KFZ98959.1|	65.1	77.18	149	52	0	6	154	5	153	6e-65	200	lysin [Shigella phage SfII]
ORF135	gi|486279450|ref|WP_001570151.1|;gi|428782583|ref|YP_007112338.1|;gi|383395057|gb|AFH20500.1|;gi|431214019|gb|ELF11874.1|;gi|558727147|gb|EST77626.1|	64.43	77.18	149	53	0	6	154	5	153	6e-64	197	lysozyme [Enterobacteria phage HK633]
ORF135	gi|447120495|ref|WP_001197751.1|;gi|557307577|ref|YP_008766915.1|;gi|397901388|gb|EJL17734.1|;gi|551733246|gb|AGY37102.1|	64.43	76.51	149	53	0	6	154	5	153	7e-64	197	lysin [Shigella phage SfIV]
ORF135	gi|428783341|ref|YP_007151732.1|;gi|383395311|gb|AFH20750.1|	64.43	77.18	149	53	0	6	154	5	153	9e-64	197	lysin [Enterobacteria phage HK106]
ORF135	gi|9634154|ref|NP_037696.1|;gi|6863146|gb|AAF30387.1|AF069308_35	64.43	75.84	149	53	0	6	154	5	153	1e-62	194	lysin [Enterobacteria phage HK022]
ORF136	gi|640883534|ref|YP_009030990.1|;gi|601129574|gb|AHN83669.1|	99.06	99.77	427	4	0	1	427	1	427	0	879	ATP-dependent DNA ligase [Escherichia phage vB_EcoM_FFH2]
ORF136	gi|422936402|ref|YP_007006252.1|;gi|374715998|gb|AEZ65217.1|	96.72	98.36	427	14	0	1	427	1	427	0	862	ATP-dependent DNA ligase [Enterobacteria phage vB_EcoM-FV3]
ORF136	gi|543170259|ref|YP_008530327.1|;gi|505834081|gb|AGM12471.1|;gi|815007656|gb|AKE45432.1|	96.72	98.59	427	14	0	1	427	1	427	0	862	putative ATP-dependent DNA ligase [Escherichia phage 2 JES-2013]
ORF136	gi|194172942|ref|YP_002003586.1|;gi|114795980|gb|ABI79154.1|;gi|815007875|gb|AKE45650.1|	56.07	69.16	428	180	3	1	427	1	421	1e-160	464	ATP-dependent DNA ligase [Escherichia phage rv5]
ORF136	gi|363539631|ref|YP_004893916.1|;gi|310660250|gb|ADP02505.1|;gi|408386848|gb|AFU63858.1|	53.32	67.3	422	193	3	7	424	9	430	1e-147	432	110 gene product [Salmonella phage PVP-SE1]
ORF136	gi|414086815|ref|YP_006987003.1|;gi|378565649|gb|AFC21348.1|	51.54	68.09	423	200	4	7	424	9	431	2e-143	421	DNA ligase [Cronobacter phage vB_CsaM_GAP31]
ORF136	gi|563397560|ref|YP_008857324.1|;gi|555923851|gb|AGZ17582.1|	50.59	68.32	423	204	4	7	424	9	431	4e-141	415	ATP-dependent DNA ligase [Enterobacteria phage 4MG]
ORF136	gi|472339985|ref|YP_007673513.1|;gi|468643653|gb|AGH32094.1|	39.86	54.42	419	180	6	1	416	1	350	1e-84	268	DNA ligase [Vibrio phage 11895-B1]
ORF136	gi|345461150|ref|YP_004782418.1|;gi|341584855|gb|AEK81958.1|	36.65	51.46	412	195	6	8	416	4	352	6e-75	243	ATP-dependent DNA ligase [Salmonella phage 7-11]
ORF136	gi|414087501|ref|YP_006987687.1|;gi|378566335|gb|AFC22032.1|	35.66	50.6	415	202	5	4	416	1	352	3e-74	241	ATP-dependent DNA ligase [Cronobacter phage vB_CsaP_GAP52]
ORF137	gi|194172941|ref|YP_002003585.1|;gi|543170258|ref|YP_008530326.1|;gi|114795979|gb|ABI79153.1|;gi|505834080|gb|AGM12470.1|;gi|815007655|gb|AKE45431.1|;gi|815007874|gb|AKE45649.1|	98.88	98.88	89	1	0	1	89	1	89	2e-60	183	hypothetical protein [Escherichia phage rv5]
ORF137	gi|640883533|ref|YP_009030989.1|;gi|601129573|gb|AHN83668.1|	97.75	98.88	89	2	0	1	89	1	89	4e-60	182	hypothetical protein [Escherichia phage vB_EcoM_FFH2]
ORF137	gi|422936401|ref|YP_007006251.1|;gi|374715997|gb|AEZ65216.1|	97.75	98.88	89	2	0	1	89	1	89	1e-59	181	hypothetical protein FV3_00080 [Enterobacteria phage vB_EcoM-FV3]
ORF137	gi|414086814|ref|YP_006987002.1|;gi|378565648|gb|AFC21347.1|	33.33	53.57	84	49	2	4	85	3	81	1e-08	50.4	hypothetical protein GAP31_166 [Cronobacter phage vB_CsaM_GAP31]
ORF137	gi|563397561|ref|YP_008857325.1|;gi|555923852|gb|AGZ17583.1|	32.14	53.57	84	50	2	4	85	3	81	3e-08	49.3	hyphothetical protein [Enterobacteria phage 4MG]
ORF137	gi|363539632|ref|YP_004893917.1|;gi|310660251|gb|ADP02506.1|;gi|408386847|gb|AFU63857.1|	32.14	53.57	84	50	2	4	85	3	81	4e-08	48.9	111 gene product [Salmonella phage PVP-SE1]
ORF137	gi|701909800|gb|AIW02747.1|	31.17	53.25	77	49	4	7	81	13	87	0.003	34.7	hypothetical protein BPABA577_00130 [Acinetobacter phage YMC13/03/R2096]
ORF137	gi|418489326|ref|YP_007003146.1|;gi|316995393|gb|ADU79174.1|	24.36	47.44	78	58	1	10	86	81	158	0.14	31.2	hypothetical protein EcP1_gp23 [Enterobacter phage EcP1]
ORF137	gi|282598634|ref|YP_003358731.1|;gi|589890051|ref|YP_009005586.1|;gi|589890335|ref|YP_009005867.1|;gi|589890978|ref|YP_009007221.1|;gi|609252522|ref|YP_009018814.1|;gi|640884564|ref|YP_009031888.1|;gi|255928161|gb|ACU41779.1|;gi|302858541|gb|ADL71287.1|;gi|333495746|gb|AEF57338.1|;gi|342239776|gb|AEL19783.1|;gi|343197893|gb|AEM05895.1|;gi|354998543|gb|AER49869.1|;gi|390013541|gb|AFL46635.1|;gi|39…	27.5	47.5	40	29	0	15	54	83	122	1.5	28.1	gp28 [Mycobacterium phage Peaches]
ORF137	gi|563397035|ref|YP_008856802.1|;gi|563399297|ref|YP_008859139.1|;gi|339782959|gb|AEK08678.1|;gi|560221727|gb|AHB29822.1|;gi|560221935|gb|AHB30027.1|	31.43	48.57	35	24	0	15	49	85	119	1.7	28.1	hypothetical protein CLOUDWANG3_32 [Mycobacterium phage CloudWang3]
ORF138	gi|543170257|ref|YP_008530325.1|;gi|505834079|gb|AGM12469.1|	99.02	100	102	1	0	1	102	8	109	4e-69	206	hypothetical protein Ec2_0080 [Escherichia phage 2 JES-2013]
ORF138	gi|640883532|ref|YP_009030988.1|;gi|601129572|gb|AHN83667.1|	100	100	102	0	0	1	102	1	102	4e-69	206	hypothetical protein [Escherichia phage vB_EcoM_FFH2]
ORF138	gi|194172940|ref|YP_002003584.1|;gi|114795978|gb|ABI79152.1|;gi|815007873|gb|AKE45648.1|	99.02	100	102	1	0	1	102	1	102	1e-68	205	hypothetical protein [Escherichia phage rv5]
ORF138	gi|422936400|ref|YP_007006250.1|;gi|374715996|gb|AEZ65215.1|	98.04	100	102	2	0	1	102	1	102	4e-68	204	hypothetical protein FV3_00079 [Enterobacteria phage vB_EcoM-FV3]
ORF138	gi|363539622|ref|YP_004893907.1|;gi|310660241|gb|ADP02496.1|	36.56	56.99	93	58	1	1	92	1	93	2e-13	63.2	101 gene product [Salmonella phage PVP-SE1]
ORF138	gi|408386857|gb|AFU63867.1|	37.8	60.98	82	50	1	12	92	11	92	3e-13	62.8	hypothetical protein [Salmonella phage SSE-121]
ORF138	gi|414086825|ref|YP_006987013.1|;gi|378565659|gb|AFC21358.1|	33.73	61.45	83	54	1	10	92	9	90	1e-11	58.5	hypothetical protein GAP31_177 [Cronobacter phage vB_CsaM_GAP31]
ORF138	gi|563397549|ref|YP_008857313.1|;gi|555923840|gb|AGZ17571.1|	35.71	55.95	84	53	1	9	92	8	90	2e-11	57.8	hyphothetical protein [Enterobacteria phage 4MG]
ORF138	gi|516812856|ref|WP_018112674.1|;gi|531192956|gb|EQE95425.1|;gi|531242894|gb|EQF42473.1|;gi|531258908|gb|EQF57086.1|;gi|531267868|gb|EQF64810.1|;gi|531501952|gb|EQH87515.1|;gi|531882868|gb|EQL11874.1|;gi|549360207|emb|CCL66969.1|;gi|732169689|emb|CEK40571.1|	39.47	55.26	38	22	1	32	69	289	325	0.81	29.6	conserved protein of unknown function [Clostridium phage phiCD211]
ORF138	gi|658307399|ref|YP_009043097.1|;gi|658607541|ref|YP_009044559.1|;gi|589627863|gb|AHL19310.1|;gi|589627975|gb|AHL19421.1|;gi|641468349|gb|AIA64455.1|;gi|656632500|gb|AID17013.1|;gi|656632712|gb|AID17187.1|;gi|656633227|gb|AID17583.1|	27.5	46.25	80	54	1	19	98	158	233	1.1	29.3	hypothetical protein [Listeria phage LMSP-25]
ORF139	gi|506524689|ref|WP_015991782.1|;gi|194172939|ref|YP_002003583.1|;gi|422936399|ref|YP_007006249.1|;gi|640883531|ref|YP_009030987.1|;gi|114795977|gb|ABI79151.1|;gi|374715995|gb|AEZ65214.1|;gi|601129571|gb|AHN83666.1|;gi|606569765|gb|EYW21846.1|;gi|815007872|gb|AKE45647.1|;gi|815009290|gb|AKE47056.1|	99.16	99.58	237	2	0	1	237	1	237	4e-175	486	hypothetical protein [Escherichia phage rv5]
ORF139	gi|543170256|ref|YP_008530324.1|;gi|505834078|gb|AGM12468.1|;gi|815007653|gb|AKE45429.1|	98.73	99.58	237	3	0	1	237	1	237	9e-175	485	hypothetical protein Ec2_0079 [Escherichia phage 2 JES-2013]
ORF139	gi|363539634|ref|YP_004893919.1|;gi|310660253|gb|ADP02508.1|	34.38	54.46	224	138	4	8	230	8	223	5e-35	128	113 gene product [Salmonella phage PVP-SE1]
ORF139	gi|408386845|gb|AFU63855.1|	33.93	53.57	224	139	4	8	230	8	223	2e-32	121	hypothetical protein [Salmonella phage SSE-121]
ORF139	gi|563397563|ref|YP_008857327.1|;gi|555923854|gb|AGZ17585.1|	34.89	52.77	235	133	10	4	231	2	223	5e-25	101	phosphoribosyl-ATP pyrophosphohydrolase-like protein [Enterobacteria phage 4MG]
ORF139	gi|414086812|ref|YP_006987000.1|;gi|378565646|gb|AFC21345.1|	33.19	50.21	235	137	8	4	231	2	223	1e-23	97.4	hypothetical protein GAP31_164 [Cronobacter phage vB_CsaM_GAP31]
ORF139	gi|726647022|ref|YP_009012420.1|;gi|396576897|emb|CBY99517.1|	30.17	45.04	242	140	12	6	230	1	230	7e-13	67	Phi92_gp089 [Enterobacteria phage phi92]
ORF139	gi|448260393|ref|YP_007348492.1|;gi|408385265|gb|AFU62696.1|	30.91	42.73	220	133	9	22	230	19	230	8e-11	61.2	hypothetical protein phAPEC8_00124 [Escherichia phage phAPEC8]
ORF139	gi|746947196|gb|AJD82617.1|	28.3	41.51	106	61	4	45	150	36	126	0.1	34.3	tail assembly chaperone [Mycobacterium phage Chandler]
ORF139	gi|194303222|ref|YP_002014636.1|;gi|593773634|ref|YP_009011259.1|;gi|194150954|gb|ACF33989.1|;gi|339754686|gb|AEJ94699.1|;gi|354996003|gb|AER47352.1|;gi|354997206|gb|AER48544.1|;gi|354998835|gb|AER50158.1|;gi|601130300|gb|AHN83935.1|;gi|817036678|gb|AKF14955.1|	28.3	41.51	106	61	4	45	150	49	139	0.12	34.3	gp25 [Mycobacterium phage Phaedrus]
ORF140	gi|422936398|ref|YP_007006248.1|;gi|374715994|gb|AEZ65213.1|	96.84	98.02	253	8	0	1	253	1	253	0	508	putative Sir2-like protein [Enterobacteria phage vB_EcoM-FV3]
ORF140	gi|640883530|ref|YP_009030986.1|;gi|601129570|gb|AHN83665.1|	93.68	96.44	253	16	0	1	253	1	253	4e-177	493	putative Sir2-like protein [Escherichia phage vB_EcoM_FFH2]
ORF140	gi|543170255|ref|YP_008530323.1|;gi|505834077|gb|AGM12467.1|;gi|815007652|gb|AKE45428.1|	93.68	96.44	253	16	0	1	253	1	253	7e-177	492	putative Sir2-like protein (NAD-dependent deacetylase) [Escherichia phage 2 JES-2013]
ORF140	gi|194172938|ref|YP_002003582.1|;gi|114795976|gb|ABI79150.1|;gi|815007871|gb|AKE45646.1|;gi|815009289|gb|AKE47055.1|	93.28	96.44	253	17	0	1	253	1	253	8e-177	492	putative Sir2-like protein [Escherichia phage rv5]
ORF140	gi|46401838|ref|YP_006930.1|;gi|45775016|gb|AAS77148.1|;gi|51512040|gb|AAU05239.1|	57.63	72.9	262	101	5	1	252	1	262	1e-105	311	putative Sir2-like protein [Escherichia phage T5] [Enterobacteria phage T5]
ORF140	gi|59897238|gb|AAX12033.1|	58.02	72.14	262	100	5	1	252	1	262	2e-105	311	putative transferase [Escherichia phage T5] [Enterobacteria phage T5]
ORF140	gi|640884374|ref|YP_009031724.1|;gi|601129396|gb|AHN83535.1|	58.02	72.9	262	100	5	1	252	1	262	9e-105	310	putative Sir2-like protein [Escherichia phage vB_EcoS_FFH1]
ORF140	gi|388570465|ref|YP_006382404.1|;gi|356601383|gb|AET24717.1|	58.4	72.14	262	99	5	1	252	1	262	2e-104	309	Sir2-like protein [Escherichia phage Akfv33] [Escherichia phage bV_EcoS_AKFV33]
ORF140	gi|326632988|ref|YP_004306577.1|;gi|321272182|gb|ADW80074.1|	57.63	71.76	262	101	5	1	252	1	262	4e-103	305	putative Sir2-like protein [Salmonella phage Spc35] [Enterobacteria phage SPC35]
ORF140	gi|735997992|gb|AJA41732.1|	57.63	71.76	262	101	5	1	252	1	262	5e-103	305	putative Sir2-like protein [Enterobacteria phage DT571/2]
ORF141	gi|422936397|ref|YP_007006247.1|;gi|374715993|gb|AEZ65212.1|	93.1	95.69	116	8	0	1	116	1	116	8e-76	224	hypothetical protein FV3_00076 [Enterobacteria phage vB_EcoM-FV3]
ORF141	gi|543170254|ref|YP_008530322.1|;gi|505834076|gb|AGM12466.1|;gi|815007651|gb|AKE45427.1|	92.24	95.69	116	9	0	1	116	1	116	2e-75	223	hypothetical protein Ec2_0077 [Escherichia phage 2 JES-2013]
ORF141	gi|194172937|ref|YP_002003581.1|;gi|640883529|ref|YP_009030985.1|;gi|114795975|gb|ABI79149.1|;gi|601129569|gb|AHN83664.1|;gi|815007870|gb|AKE45645.1|;gi|815009288|gb|AKE47054.1|	87.07	93.1	116	15	0	1	116	1	116	6e-71	212	hypothetical protein [Escherichia phage rv5]
ORF141	gi|563397557|ref|YP_008857321.1|;gi|555923848|gb|AGZ17579.1|	61.74	76.52	115	41	2	4	116	1	114	8e-45	145	hyphothetical protein [Enterobacteria phage 4MG]
ORF141	gi|414086818|ref|YP_006987006.1|;gi|378565652|gb|AFC21351.1|	60.87	74.78	115	42	2	4	116	1	114	7e-43	140	hypothetical protein GAP31_170 [Cronobacter phage vB_CsaM_GAP31]
ORF141	gi|363539628|ref|YP_004893913.1|;gi|310660247|gb|ADP02502.1|;gi|408386851|gb|AFU63861.1|	60	74.78	115	43	2	4	116	1	114	2e-42	139	107 gene product [Salmonella phage PVP-SE1]
ORF141	gi|448260399|ref|YP_007348498.1|;gi|408385271|gb|AFU62702.1|	54.63	71.3	108	46	2	6	111	3	109	2e-35	121	hypothetical protein phAPEC8_00130 [Escherichia phage phAPEC8]
ORF141	gi|726647033|ref|YP_009012431.1|;gi|396576908|emb|CBY99528.1|	47.27	69.09	110	54	3	5	113	4	110	6e-27	99.8	Phi92_gp100 [Enterobacteria phage phi92]
ORF141	gi|358356702|ref|YP_004934453.1|;gi|353228021|emb|CCE26242.1|	36.07	49.18	122	67	4	1	116	1	117	2e-12	61.6	g219 [Yersinia phage phiR1-37]
ORF141	gi|414087341|ref|YP_006987528.1|;gi|378566175|gb|AFC21873.1|	27.59	45.69	116	74	5	6	114	3	115	0.0007	37.7	hypothetical protein GAP32_420 [Cronobacter phage vB_CsaM_GAP32]
ORF142	gi|640883528|ref|YP_009030984.1|;gi|601129568|gb|AHN83663.1|	98.69	99.67	305	4	0	1	305	7	311	0	631	putative RNA ligase and tail attachment protein [Escherichia phage vB_EcoM_FFH2]
ORF142	gi|543170253|ref|YP_008530321.1|;gi|505834075|gb|AGM12465.1|;gi|815007650|gb|AKE45426.1|	98.68	99.67	304	4	0	2	305	1	304	0	628	putative RNA ligase and tail attachment protein [Escherichia phage 2 JES-2013]
ORF142	gi|194172936|ref|YP_002003580.1|;gi|114795974|gb|ABI79148.1|	98.03	99.34	305	6	0	1	305	7	311	0	627	RNA ligase 1 and tail attachment protein [Escherichia phage rv5]
ORF142	gi|422936396|ref|YP_007006246.1|;gi|374715992|gb|AEZ65211.1|	98.36	98.69	305	5	0	1	305	7	311	0	624	RNA ligase 1 and tail attachment protein [Enterobacteria phage vB_EcoM-FV3]
ORF142	gi|363539627|ref|YP_004893912.1|;gi|310660246|gb|ADP02501.1|;gi|408386852|gb|AFU63862.1|	48.54	66.02	309	148	5	5	302	3	311	1e-95	290	106 gene product [Salmonella phage PVP-SE1]
ORF142	gi|726647029|ref|YP_009012427.1|;gi|396576904|emb|CBY99524.1|	46.43	64.94	308	154	5	2	298	1	308	5e-89	273	Phi92_gp096 [Enterobacteria phage phi92]
ORF142	gi|414086820|ref|YP_006987008.1|;gi|378565654|gb|AFC21353.1|	45.89	61.39	316	151	5	5	300	3	318	3e-86	266	RNA ligase 1 and tail attachment protein [Cronobacter phage vB_CsaM_GAP31]
ORF142	gi|563397555|ref|YP_008857319.1|;gi|555923846|gb|AGZ17577.1|	47.06	61.44	306	148	7	5	300	3	304	6e-79	247	putative RNA ligase 1/tail attachment protein [Enterobacteria phage 4MG]
ORF142	gi|589287247|ref|YP_009009331.1|;gi|586881873|gb|AHJ87291.1|	43.67	61	300	149	8	8	299	3	290	2e-70	224	hypothetical protein [Pseudomonas phage phiPsa374]
ORF142	gi|326804363|ref|YP_004327167.1|;gi|290873776|gb|ADD64979.1|	40.13	55.92	304	153	10	9	298	12	300	8e-56	187	putative RNA ligase/tail attachment protein [Pseudomonas phage PAK_P1]
ORF143	gi|693225933|ref|WP_032340282.1|;gi|640883527|ref|YP_009030983.1|;gi|601129567|gb|AHN83662.1|;gi|606545328|gb|EYV98827.1|;gi|606569769|gb|EYW21850.1|	100	100	136	0	0	1	136	1	136	3e-99	286	hypothetical protein [Escherichia phage vB_EcoM_FFH2]
ORF143	gi|543170252|ref|YP_008530320.1|;gi|505834074|gb|AGM12464.1|;gi|815007649|gb|AKE45425.1|	98.53	100	136	2	0	1	136	1	136	3e-98	283	hypothetical protein Ec2_0075 [Escherichia phage 2 JES-2013]
ORF143	gi|194172935|ref|YP_002003579.1|;gi|114795973|gb|ABI79147.1|;gi|815007868|gb|AKE45643.1|;gi|815009286|gb|AKE47052.1|	97.79	100	136	3	0	1	136	1	136	9e-98	282	conserved hypothetical protein [Escherichia phage rv5]
ORF143	gi|422936395|ref|YP_007006245.1|;gi|374715991|gb|AEZ65210.1|	96.32	100	136	5	0	1	136	1	136	9e-97	279	hypothetical protein FV3_00074 [Enterobacteria phage vB_EcoM-FV3]
ORF143	gi|363539629|ref|YP_004893914.1|;gi|310660248|gb|ADP02503.1|;gi|408386850|gb|AFU63860.1|	48.53	63.97	136	69	1	1	136	1	135	3e-40	135	108 gene product [Salmonella phage PVP-SE1]
ORF143	gi|414086817|ref|YP_006987005.1|;gi|378565651|gb|AFC21350.1|	47.06	66.18	136	71	1	1	136	1	135	9e-40	134	hypothetical protein GAP31_169 [Cronobacter phage vB_CsaM_GAP31]
ORF143	gi|563397558|ref|YP_008857322.1|;gi|555923849|gb|AGZ17580.1|	47.79	65.44	136	70	1	1	136	1	135	1e-39	134	AAA domain-containing protein [Enterobacteria phage 4MG]
ORF143	gi|472340099|ref|YP_007673627.1|;gi|468643767|gb|AGH32208.1|	43.17	63.31	139	74	2	1	136	1	137	9e-35	121	hypothetical protein VPHG_00143 [Vibrio phage 11895-B1]
ORF143	gi|726647028|ref|YP_009012426.1|;gi|396576903|emb|CBY99523.1|	42.54	64.18	134	76	1	3	136	2	134	2e-34	120	Phi92_gp095 [Enterobacteria phage phi92]
ORF143	gi|736339400|ref|WP_034365751.1|;gi|563397422|ref|YP_008857187.1|;gi|663463622|ref|YP_007236432.2|;gi|526776238|gb|AGR89267.1|;gi|657330982|gb|KEH12955.1|;gi|663089916|gb|AEK21561.2|	44.09	61.42	127	67	1	3	125	4	130	9e-31	111	hypothetical protein PAK_P200146c [Pseudomonas phage PAK_P2]
ORF144	gi|757605452|ref|WP_042852546.1|;gi|640883526|ref|YP_009030982.1|;gi|601129566|gb|AHN83661.1|;gi|606569770|gb|EYW21851.1|	99.46	100	184	1	0	1	184	1	184	6e-138	387	putative phosphoesterase [Escherichia phage vB_EcoM_FFH2]
ORF144	gi|422936394|ref|YP_007006244.1|;gi|374715990|gb|AEZ65209.1|	97.83	97.83	184	4	0	1	184	1	184	2e-135	381	putative phosphoesterase [Enterobacteria phage vB_EcoM-FV3]
ORF144	gi|543170251|ref|YP_008530319.1|;gi|505834073|gb|AGM12463.1|;gi|815007648|gb|AKE45424.1|	96.74	97.28	184	6	0	1	184	1	184	4e-134	378	putative phosphoesterase [Escherichia phage 2 JES-2013]
ORF144	gi|194172934|ref|YP_002003578.1|;gi|114795972|gb|ABI79146.1|;gi|815007867|gb|AKE45642.1|	95.65	96.2	184	8	0	1	184	1	184	3e-132	373	putative phosphoesterase [Escherichia phage rv5]
ORF144	gi|563397552|ref|YP_008857316.1|;gi|555923843|gb|AGZ17574.1|	46.63	58.03	193	90	3	5	184	5	197	5e-49	162	putative phosphoesterase [Enterobacteria phage 4MG]
ORF144	gi|414086822|ref|YP_006987010.1|;gi|378565656|gb|AFC21355.1|	45.6	56.48	193	92	4	5	184	5	197	4e-47	157	putative phosphoesterase [Cronobacter phage vB_CsaM_GAP31]
ORF144	gi|363539624|ref|YP_004893909.1|;gi|310660243|gb|ADP02498.1|;gi|408386855|gb|AFU63865.1|	46.24	57.53	186	90	3	5	180	7	192	7e-47	156	103 gene product [Salmonella phage PVP-SE1]
ORF144	gi|726647030|ref|YP_009012428.1|;gi|396576905|emb|CBY99525.1|	35.26	56.07	173	101	6	4	174	2	165	1e-30	113	Phi92_gp097 [Enterobacteria phage phi92]
ORF144	gi|643655132|ref|YP_009037210.1|;gi|612404804|gb|AHX01085.1|	30.73	50.52	192	111	4	1	182	1	180	4e-27	105	putative phosphoesterase [Nitrincola phage 1M3-16]
ORF144	gi|418488253|ref|YP_007002502.1|;gi|294998936|gb|ADF58250.1|	32.93	50.61	164	97	5	1	160	1	155	2e-21	89.4	putative phosphoesterase [Pseudomonas phage JG004]
ORF145	gi|757605453|ref|WP_042852547.1|;gi|640883525|ref|YP_009030981.1|;gi|601129565|gb|AHN83660.1|;gi|606569771|gb|EYW21852.1|	99.14	100	116	1	0	1	116	1	116	3e-80	236	putative transcriptional regulator [Escherichia phage vB_EcoM_FFH2]
ORF145	gi|543170250|ref|YP_008530318.1|;gi|505834072|gb|AGM12462.1|;gi|815007647|gb|AKE45423.1|;gi|815009284|gb|AKE47050.1|	98.28	99.14	116	2	0	1	116	1	116	1e-79	234	putative transcriptional regulator [Escherichia phage 2 JES-2013]
ORF145	gi|422936393|ref|YP_007006243.1|;gi|374715989|gb|AEZ65208.1|	98.28	99.14	116	2	0	1	116	1	116	4e-79	233	putative transcriptional regulator [Enterobacteria phage vB_EcoM-FV3]
ORF145	gi|194172933|ref|YP_002003577.1|;gi|114795971|gb|ABI79145.1|;gi|815007866|gb|AKE45641.1|	97.41	99.14	116	3	0	1	116	1	116	7e-79	232	putative transcriptional regulator [Escherichia phage rv5]
ORF145	gi|712913675|ref|YP_009100541.1|;gi|587757614|gb|AHK11346.1|	33.33	45.98	87	39	3	33	109	36	113	0.005	36.2	hypothetical protein S14_237 [Shewanella sp. phage 1/4]
ORF145	gi|414086827|ref|YP_006987015.1|;gi|378565661|gb|AFC21360.1|	37.5	47.92	48	28	1	37	82	28	75	0.44	30	hypothetical protein GAP31_179 [Cronobacter phage vB_CsaM_GAP31]
ORF145	gi|563397546|ref|YP_008857310.1|;gi|555923837|gb|AGZ17568.1|	37.5	47.92	48	28	1	37	82	28	75	0.7	29.6	helix-turn-helix DNA-binding domain-containing protein [Enterobacteria phage 4MG]
ORF145	gi|762082575|gb|AJQ20903.1|	28.57	48.98	49	35	0	28	76	23	71	1.2	29.6	ribonucleotide-diphosphate reductase beta subunit [Salmonella phage Det7]
ORF145	gi|602259580|ref|YP_009021293.1|;gi|589243711|gb|AHK61398.1|	28.57	48.98	49	35	0	28	76	23	71	1.2	29.6	ribonucleotide diphosphate reductase beta subunit [Salmonella phage vB_SalM_SJ2]
ORF145	gi|568191959|ref|YP_008771743.1|;gi|609216975|ref|YP_008770952.1|;gi|552946737|gb|AGY47642.1|;gi|552946947|gb|AGY47847.1|	28.57	48.98	49	35	0	28	76	23	71	1.2	29.6	ribonucleotide reductase beta subunit [Salmonella phage Marshall]
ORF146	gi|194172931|ref|YP_002003575.1|;gi|114795969|gb|ABI79143.1|;gi|815007864|gb|AKE45639.1|	95.31	97.92	192	9	0	1	192	1	192	4e-136	384	hypothetical protein [Escherichia phage rv5]
ORF146	gi|757605454|ref|WP_042852548.1|;gi|640883524|ref|YP_009030980.1|;gi|601129564|gb|AHN83659.1|;gi|606569772|gb|EYW21853.1|	94.79	96.88	192	10	0	1	192	1	192	8e-135	380	hypothetical protein [Escherichia phage vB_EcoM_FFH2]
ORF146	gi|543170249|ref|YP_008530317.1|;gi|505834071|gb|AGM12461.1|;gi|815007646|gb|AKE45422.1|	94.27	96.35	192	11	0	1	192	1	192	4e-134	379	hypothetical protein Ec2_0072 [Escherichia phage 2 JES-2013]
ORF146	gi|422936392|ref|YP_007006242.1|;gi|374715988|gb|AEZ65207.1|	93.75	96.35	192	12	0	1	192	1	192	2e-133	377	hypothetical protein FV3_00071 [Enterobacteria phage vB_EcoM-FV3]
ORF147	gi|194172930|ref|YP_002003574.1|;gi|114795968|gb|ABI79142.1|;gi|815007863|gb|AKE45638.1|;gi|815009281|gb|AKE47047.1|	98.39	100	62	1	0	1	62	1	62	2e-39	128	hypothetical protein [Escherichia phage rv5]
ORF147	gi|543170248|ref|YP_008530316.1|;gi|505834070|gb|AGM12460.1|;gi|815007645|gb|AKE45421.1|	96.77	98.39	62	2	0	1	62	1	62	2e-38	125	hypothetical protein Ec2_0071 [Escherichia phage 2 JES-2013]
ORF147	gi|422936391|ref|YP_007006241.1|;gi|374715987|gb|AEZ65206.1|	95.16	96.77	62	3	0	1	62	1	62	2e-37	122	hypothetical protein FV3_00070 [Enterobacteria phage vB_EcoM-FV3]
ORF147	gi|640883523|ref|YP_009030979.1|;gi|601129563|gb|AHN83658.1|	91.94	93.55	62	5	0	1	62	1	62	2e-36	120	hypothetical protein [Escherichia phage vB_EcoM_FFH2]
ORF147	gi|563397541|ref|YP_008857305.1|;gi|555923832|gb|AGZ17563.1|	38.03	60.56	71	33	2	1	62	1	69	6e-08	47	hyphothetical protein [Enterobacteria phage 4MG]
ORF147	gi|414086832|ref|YP_006987020.1|;gi|378565666|gb|AFC21365.1|	38.03	59.15	71	33	2	1	62	1	69	1e-07	45.8	hypothetical protein GAP31_184 [Cronobacter phage vB_CsaM_GAP31]
ORF147	gi|363539614|ref|YP_004893899.1|;gi|310660233|gb|ADP02488.1|	48.65	78.38	37	17	1	1	37	1	35	1e-06	43.1	93 gene product [Salmonella phage PVP-SE1]
ORF147	gi|658310306|ref|YP_009042498.1|;gi|641468686|gb|AIA64791.1|	48.08	57.69	52	22	2	1	52	1	47	3e-06	42	hypothetical protein CR8_261 [Cronobacter phage CR8]
ORF147	gi|730985004|ref|YP_009111089.1|;gi|670141147|gb|AII27558.1|	31.03	55.17	58	32	1	13	62	6	63	0.0007	35	hypothetical protein Av05_0015 [Escherichia phage Av-05]
ORF147	gi|422937671|ref|YP_007007874.1|;gi|378408970|gb|AFB83908.1|	39.47	55.26	38	23	0	2	39	4	41	0.009	32.3	hypothetical protein pVp-1_0051 [Vibrio phage pVp-1]
ORF148	gi|506524679|ref|WP_015991772.1|;gi|194172929|ref|YP_002003573.1|;gi|422936390|ref|YP_007006240.1|;gi|543170247|ref|YP_008530315.1|;gi|114795967|gb|ABI79141.1|;gi|374715986|gb|AEZ65205.1|;gi|505834069|gb|AGM12459.1|;gi|606569774|gb|EYW21855.1|;gi|815007644|gb|AKE45420.1|;gi|815007862|gb|AKE45637.1|;gi|815009280|gb|AKE47046.1|	100	100	80	0	0	1	80	1	80	4e-54	166	hypothetical protein [Escherichia phage rv5]
ORF148	gi|640883522|ref|YP_009030978.1|;gi|601129562|gb|AHN83657.1|	100	100	70	0	0	11	80	1	70	2e-46	147	hypothetical protein [Escherichia phage vB_EcoM_FFH2]
ORF148	gi|563397539|ref|YP_008857304.1|;gi|555923830|gb|AGZ17561.1|	42.86	58.44	77	43	1	1	76	1	77	6e-14	63.9	hyphothetical protein [Enterobacteria phage 4MG]
ORF148	gi|363539613|ref|YP_004893898.1|;gi|310660232|gb|ADP02487.1|	41.56	58.44	77	44	1	1	76	1	77	1e-13	63.2	92 gene product [Salmonella phage PVP-SE1]
ORF148	gi|414086833|ref|YP_006987021.1|;gi|378565667|gb|AFC21366.1|	41.56	58.44	77	44	1	1	76	1	77	2e-13	62.4	hypothetical protein GAP31_185 [Cronobacter phage vB_CsaM_GAP31]
ORF148	gi|408386864|gb|AFU63874.1|	40.26	58.44	77	45	1	1	76	1	77	3e-13	61.6	hypothetical protein [Salmonella phage SSE-121]
ORF148	gi|730985003|ref|YP_009111088.1|;gi|670141146|gb|AII27557.1|	37.18	57.69	78	48	1	1	77	1	78	3e-11	56.6	hypothetical protein Av05_0014 [Escherichia phage Av-05]
ORF148	gi|712913334|ref|YP_009100135.1|;gi|397133637|gb|AFO10148.1|	34.92	46.03	63	29	4	14	68	24	82	0.69	28.9	gp23 [Mycobacterium phage Taj]
ORF148	gi|514231592|ref|YP_008130267.1|;gi|510135567|gb|AGN34371.1|	25.58	46.51	86	46	4	2	80	20	94	1.9	27.7	hypothetical protein VPSG_00052 [Vibrio phage pYD38-B]
ORF148	gi|206600205|ref|YP_002241811.1|;gi|206287293|gb|ACI12636.1|;gi|339752088|gb|AEJ92123.1|;gi|402762306|gb|AFQ97418.1|	33.33	46.03	63	30	4	14	68	24	82	3.4	26.9	gp24 [Mycobacterium phage Ramsey]
ORF149	gi|506524678|ref|WP_015991771.1|;gi|194172928|ref|YP_002003572.1|;gi|543170246|ref|YP_008530314.1|;gi|114795966|gb|ABI79140.1|;gi|505834068|gb|AGM12458.1|;gi|606569775|gb|EYW21856.1|;gi|815007643|gb|AKE45419.1|;gi|815007861|gb|AKE45636.1|;gi|815009279|gb|AKE47045.1|	99.11	99.11	112	1	0	1	112	1	112	4e-76	225	hypothetical protein [Escherichia phage rv5]
ORF149	gi|640883521|ref|YP_009030977.1|;gi|601129561|gb|AHN83656.1|	98.21	99.11	112	2	0	1	112	1	112	1e-75	224	hypothetical protein [Escherichia phage vB_EcoM_FFH2]
ORF149	gi|422936389|ref|YP_007006239.1|;gi|374715985|gb|AEZ65204.1|	99.12	99.12	113	0	1	1	112	1	113	5e-75	222	hypothetical protein FV3_00068 [Enterobacteria phage vB_EcoM-FV3]
ORF149	gi|730984999|ref|YP_009111084.1|;gi|670141142|gb|AII27553.1|	55.66	76.42	106	40	3	5	106	7	109	2e-31	110	hypothetical protein Av05_0010 [Escherichia phage Av-05]
ORF149	gi|363539603|ref|YP_004893888.1|;gi|310660222|gb|ADP02477.1|;gi|408386634|gb|AFU63644.1|	53.21	72.48	109	46	2	5	108	8	116	4e-30	108	82 gene product [Salmonella phage PVP-SE1]
ORF149	gi|563397531|ref|YP_008857295.1|;gi|555923822|gb|AGZ17553.1|	60.81	82.43	74	29	0	5	78	8	81	1e-26	99.4	hyphothetical protein [Enterobacteria phage 4MG]
ORF149	gi|414086839|ref|YP_006987027.1|;gi|378565673|gb|AFC21372.1|	60.81	82.43	74	29	0	5	78	8	81	1e-26	99.4	hypothetical protein GAP31_191 [Cronobacter phage vB_CsaM_GAP31]
ORF149	gi|448244944|ref|YP_007392664.1|;gi|658310310|ref|YP_009042502.1|;gi|374717269|gb|AEZ66368.1|;gi|641468690|gb|AIA64795.1|	37.5	59.72	72	43	1	9	80	9	78	4e-09	52.4	hypothetical protein phiTE_202 [Pectobacterium phage phiTE]
ORF149	gi|389060123|ref|YP_006383276.1|;gi|383396002|gb|AFH21426.1|	37.5	59.72	72	43	1	9	80	9	78	4e-09	52.4	hypothetical protein CR3_261 [Cronobacter phage CR3]
ORF149	gi|593777396|ref|YP_009015241.1|;gi|383395738|gb|AFH21163.1|	29.36	52.29	109	65	2	9	107	9	115	8e-09	51.2	hypothetical protein CR9_279 [Cronobacter phage CR9]
ORF150	gi|543170245|ref|YP_008530313.1|;gi|640883520|ref|YP_009030976.1|;gi|505834067|gb|AGM12457.1|;gi|601129560|gb|AHN83655.1|	100	100	113	0	0	1	113	1	113	2e-80	236	hypothetical protein Ec2_0068 [Escherichia phage 2 JES-2013]
ORF150	gi|506524677|ref|WP_015991770.1|;gi|194172927|ref|YP_002003571.1|;gi|422936388|ref|YP_007006238.1|;gi|114795965|gb|ABI79139.1|;gi|374715984|gb|AEZ65203.1|;gi|606569776|gb|EYW21857.1|;gi|815007642|gb|AKE45418.1|;gi|815007860|gb|AKE45635.1|	100	100	89	0	0	25	113	1	89	3e-60	184	hypothetical protein [Escherichia phage rv5]
ORF150	gi|726647048|ref|YP_009012446.1|;gi|396576923|emb|CBY99543.1|	30.34	55.06	89	58	3	25	110	1	88	4e-06	43.1	Phi92_gp114 [Enterobacteria phage phi92]
ORF150	gi|333798237|ref|YP_004508510.1|;gi|331035466|gb|AEC53023.1|	27.4	49.32	73	45	2	1	73	120	184	0.48	30.4	phosphate-starvation inducible protein [Synechococcus phage S-CRM01]
ORF150	gi|593777886|ref|YP_009015734.1|;gi|347449648|gb|AEO93689.1|	29.51	50.82	61	36	2	36	93	691	747	0.84	30	gp431 [Bacillus phage G]
ORF150	gi|589893154|ref|YP_009004479.1|;gi|574094405|gb|AHG24251.1|	42.11	57.89	38	21	1	27	63	41	78	1.3	28.9	minor tail protein [Mycobacterium phage Echild]
ORF150	gi|593776071|ref|YP_009013926.1|;gi|342221174|gb|AEL17769.1|	42.11	57.89	38	21	1	27	63	44	81	1.4	28.9	gp32 [Mycobacterium phage Turbido]
ORF150	gi|695255689|gb|AIT13348.1|	42.11	57.89	38	21	1	27	63	41	78	1.8	28.5	hypothetical protein PBI_EQUEMIOH13_32 [Mycobacterium phage Equemioh13]
ORF150	gi|326782020|ref|YP_004322422.1|;gi|310003210|gb|ADO97608.1|	22.97	48.65	74	49	2	1	74	124	189	3.4	28.1	P-starvation inducible protein [Synechococcus phage S-SM2]
ORF150	gi|589893630|ref|YP_009009867.1|;gi|586880968|gb|AHJ86397.1|	38.24	55.88	34	21	0	30	63	46	79	5.3	26.9	hypothetical protein 40AC_33 [Mycobacterium phage 40AC]
ORF151	gi|422936387|ref|YP_007006237.1|;gi|374715983|gb|AEZ65202.1|	99.24	100	132	1	0	1	132	1	132	1e-91	266	hypothetical protein FV3_00066 [Enterobacteria phage vB_EcoM-FV3]
ORF151	gi|640883519|ref|YP_009030975.1|;gi|601129559|gb|AHN83654.1|	98.46	100	130	2	0	1	130	1	130	1e-89	261	hypothetical protein [Escherichia phage vB_EcoM_FFH2]
ORF151	gi|543170244|ref|YP_008530312.1|;gi|505834066|gb|AGM12456.1|;gi|815007641|gb|AKE45417.1|	94.7	100	132	7	0	1	132	1	132	1e-88	258	hypothetical protein Ec2_0067 [Escherichia phage 2 JES-2013]
ORF151	gi|506524676|ref|WP_015991769.1|;gi|194172926|ref|YP_002003570.1|;gi|114795964|gb|ABI79138.1|;gi|606569777|gb|EYW21858.1|;gi|815007859|gb|AKE45634.1|	94.7	98.48	132	7	0	1	132	1	132	2e-87	255	hypothetical protein [Escherichia phage rv5]
ORF151	gi|730984992|ref|YP_009111077.1|;gi|670141135|gb|AII27546.1|	31.5	54.33	127	83	3	3	127	6	130	4e-11	58.5	hypothetical protein Av05_003 [Escherichia phage Av-05]
ORF151	gi|363539599|ref|YP_004893884.1|;gi|310660218|gb|ADP02473.1|;gi|408386641|gb|AFU63651.1|	31.2	52.8	125	82	2	5	127	8	130	1e-10	57	78 gene product [Salmonella phage PVP-SE1]
ORF151	gi|563397528|ref|YP_008857292.1|;gi|555923819|gb|AGZ17550.1|	32.87	46.85	143	68	6	1	127	1	131	1e-09	53.9	putative membrane protein [Enterobacteria phage 4MG]
ORF151	gi|414086842|ref|YP_006987030.1|;gi|378565676|gb|AFC21375.1|	35.71	48.41	126	53	6	18	127	18	131	3e-09	53.1	putative membrane protein [Cronobacter phage vB_CsaM_GAP31]
ORF151	gi|593777397|ref|YP_009015242.1|;gi|383395739|gb|AFH21164.1|	28	51.2	125	81	3	6	127	3	121	3e-06	44.3	hypothetical protein CR9_280 [Cronobacter phage CR9]
ORF151	gi|658310313|ref|YP_009042505.1|;gi|641468693|gb|AIA64798.1|	25.58	51.16	129	83	5	4	127	1	121	0.0001	40	hypothetical protein CR8_268 [Cronobacter phage CR8]
ORF152	gi|506524675|ref|WP_015991768.1|;gi|194172925|ref|YP_002003569.1|;gi|114795963|gb|ABI79137.1|;gi|606569778|gb|EYW21859.1|;gi|815007858|gb|AKE45633.1|	100	100	95	0	0	1	95	1	95	3e-64	193	hypothetical protein [Escherichia phage rv5]
ORF152	gi|422936386|ref|YP_007006236.1|;gi|374715982|gb|AEZ65201.1|	98.95	98.95	95	1	0	1	95	1	95	1e-63	192	hypothetical protein FV3_00065 [Enterobacteria phage vB_EcoM-FV3]
ORF152	gi|543170243|ref|YP_008530311.1|;gi|505834065|gb|AGM12455.1|;gi|815007640|gb|AKE45416.1|	96.84	96.84	95	3	0	1	95	1	95	3e-62	188	hypothetical protein Ec2_0066 [Escherichia phage 2 JES-2013]
ORF152	gi|640883518|ref|YP_009030974.1|;gi|601129558|gb|AHN83653.1|	96.84	97.89	95	3	0	1	95	1	95	4e-62	188	hypothetical protein [Escherichia phage vB_EcoM_FFH2]
ORF152	gi|363539598|ref|YP_004893883.1|;gi|310660217|gb|ADP02472.1|;gi|408386642|gb|AFU63652.1|	40	60	85	51	0	6	90	8	92	2e-16	70.9	77 gene product [Salmonella phage PVP-SE1]
ORF152	gi|563397527|ref|YP_008857291.1|;gi|555923818|gb|AGZ17549.1|	40.91	57.95	88	52	0	3	90	5	92	3e-16	70.5	hyphothetical protein [Enterobacteria phage 4MG]
ORF152	gi|414086843|ref|YP_006987031.1|;gi|378565677|gb|AFC21376.1|	39.77	57.95	88	53	0	3	90	5	92	2e-15	68.9	hypothetical protein GAP31_195 [Cronobacter phage vB_CsaM_GAP31]
ORF152	gi|730984991|ref|YP_009111076.1|;gi|670141134|gb|AII27545.1|	31.76	54.12	85	57	1	11	94	13	97	2e-08	49.7	hypothetical protein Av05_002 [Escherichia phage Av-05]
ORF152	gi|658310314|ref|YP_009042506.1|;gi|641468694|gb|AIA64799.1|	26.09	43.48	92	66	1	1	90	1	92	0.2	30.4	hypothetical protein CR8_269 [Cronobacter phage CR8]
ORF152	gi|448244947|ref|YP_007392667.1|;gi|374717272|gb|AEZ66371.1|	30	46.67	60	42	0	31	90	33	92	0.36	29.6	hypothetical protein phiTE_205 [Pectobacterium phage phiTE]
ORF153	gi|543170242|ref|YP_008530310.1|;gi|505834064|gb|AGM12454.1|;gi|815007639|gb|AKE45415.1|;gi|815007857|gb|AKE45632.1|;gi|815009275|gb|AKE47041.1|	98.59	100	142	2	0	4	145	1	142	9e-103	295	putative large terminase subunit [Escherichia phage 2 JES-2013]
ORF153	gi|640883517|ref|YP_009030973.1|;gi|601129557|gb|AHN83652.1|	99.3	100	142	1	0	4	145	1	142	8e-99	298	terminase large subunit [Escherichia phage vB_EcoM_FFH2]
ORF153	gi|194173092|ref|YP_002003567.1|;gi|114796130|gb|ABI79304.1|	98.59	100	142	2	0	4	145	1	142	3e-98	296	terminase large subunit [Escherichia phage rv5]
ORF153	gi|422936385|ref|YP_007006235.1|;gi|374715981|gb|AEZ65200.1|	98.59	100	142	2	0	4	145	1	142	3e-98	296	terminase large subunit [Enterobacteria phage vB_EcoM-FV3]
ORF153	gi|563397526|ref|YP_008857290.1|;gi|555923817|gb|AGZ17548.1|	59.86	71.83	142	44	1	4	145	1	129	1e-49	169	terminase large subunit [Enterobacteria phage 4MG]
ORF153	gi|363539597|ref|YP_004893882.1|;gi|310660216|gb|ADP02471.1|	59.86	71.83	142	44	1	4	145	1	129	1e-49	169	76 gene product [Salmonella phage PVP-SE1]
ORF153	gi|414086844|ref|YP_006987032.1|;gi|378565678|gb|AFC21377.1|	59.86	71.83	142	44	1	4	145	1	129	2e-49	169	terminase large subunit [Cronobacter phage vB_CsaM_GAP31]
ORF153	gi|408386643|gb|AFU63653.1|	59.86	71.83	142	44	1	4	145	1	129	2e-49	169	terminase, large subunit [Salmonella phage SSE-121]
ORF153	gi|448244948|ref|YP_007392668.1|;gi|374717273|gb|AEZ66372.1|	50.71	67.14	140	56	1	4	143	1	127	5e-44	145	terminase large subunit [Pectobacterium phage phiTE]
ORF153	gi|389059863|ref|YP_006383016.1|;gi|383395742|gb|AFH21166.1|	50.7	67.61	142	57	1	4	145	1	129	8e-42	147	putative terminase large subunit [Cronobacter phage CR3]
ORF154	gi|543170241|ref|YP_008530309.1|;gi|505834063|gb|AGM12453.1|	99.37	100	159	1	0	38	196	1	159	1e-112	323	putative recombinase endonuclease [Escherichia phage 2 JES-2013]
ORF154	gi|414087494|ref|YP_006987680.1|;gi|378566328|gb|AFC22025.1|	40	52.63	95	56	1	102	196	7	100	4e-16	73.2	endonuclease VII [Cronobacter phage vB_CsaP_GAP52]
ORF154	gi|712915349|ref|YP_009102831.1|;gi|676401943|gb|AIM40379.1|	38.1	50.79	126	56	4	66	191	23	126	1e-14	69.3	hypothetical protein vBYenPAB5_0036 [Yersinia phage vB_YenP_AP5]
ORF154	gi|394775201|gb|AFN37663.1|	31.85	45.19	135	75	3	71	193	6	135	2e-14	69.7	gp61 [Mycobacteriophage ElTiger69]
ORF154	gi|372449777|ref|YP_005087003.1|;gi|359472236|gb|AEV52125.1|	41.24	54.64	97	49	3	97	191	35	125	3e-14	68.9	recombination endonuclease [Rhodococcus phage RGL3]
ORF154	gi|281416181|ref|YP_003347916.1|;gi|237701488|gb|ACR16481.1|	34.48	64.37	87	56	1	105	191	10	95	5e-14	67	putative 13.5 kDa protein [Vibrio phage N4]
ORF154	gi|339753431|gb|AEJ93455.1|	32.33	45.11	133	73	3	71	191	6	133	6e-14	68.2	gp62 [Mycobacterium phage Benedict]
ORF154	gi|339753524|gb|AEJ93547.1|	32.33	45.11	133	73	3	71	191	6	133	8e-14	67.8	gp59 [Mycobacterium phage Airmid]
ORF154	gi|530787027|ref|YP_008430715.1|;gi|340396752|gb|AEK32648.1|;gi|529677821|gb|AGT11940.1|;gi|673940206|gb|AIK68924.1|	41.67	59.52	84	43	2	109	191	55	133	1e-13	67.4	Endo VII protein [Mycobacterium phage LittleCherry]
ORF154	gi|589893745|ref|YP_009010037.1|;gi|380886178|gb|AFF28362.1|;gi|402762253|gb|AFQ97366.1|;gi|586908152|gb|AHJ88717.1|	40.91	55.68	88	42	3	105	191	62	140	2e-13	67	EndoVII [Mycobacterium phage RhynO]
ORF155	gi|422936385|ref|YP_007006235.1|;gi|374715981|gb|AEZ65200.1|	100	100	349	0	0	1	349	167	515	0	721	terminase large subunit [Enterobacteria phage vB_EcoM-FV3]
ORF155	gi|194173092|ref|YP_002003567.1|;gi|114796130|gb|ABI79304.1|	99.71	100	349	1	0	1	349	167	515	0	720	terminase large subunit [Escherichia phage rv5]
ORF155	gi|640883517|ref|YP_009030973.1|;gi|601129557|gb|AHN83652.1|	99.71	100	349	1	0	1	349	167	515	0	720	terminase large subunit [Escherichia phage vB_EcoM_FFH2]
ORF155	gi|543170240|ref|YP_008530308.1|;gi|505834062|gb|AGM12452.1|	100	100	338	0	0	12	349	1	338	0	694	putative large terminase subunit [Escherichia phage 2 JES-2013]
ORF155	gi|414086844|ref|YP_006987032.1|;gi|378565678|gb|AFC21377.1|	71.55	83.05	348	97	1	1	348	154	499	0	523	terminase large subunit [Cronobacter phage vB_CsaM_GAP31]
ORF155	gi|563397526|ref|YP_008857290.1|;gi|555923817|gb|AGZ17548.1|	71.26	83.05	348	98	1	1	348	154	499	0	522	terminase large subunit [Enterobacteria phage 4MG]
ORF155	gi|363539597|ref|YP_004893882.1|;gi|310660216|gb|ADP02471.1|	70.98	83.05	348	99	1	1	348	154	499	0	520	76 gene product [Salmonella phage PVP-SE1]
ORF155	gi|408386643|gb|AFU63653.1|	70.69	83.05	348	100	1	1	348	154	499	0	519	terminase, large subunit [Salmonella phage SSE-121]
ORF155	gi|658310046|ref|YP_009042238.1|;gi|641468426|gb|AIA64531.1|	60	75.65	345	130	1	1	345	154	490	4e-148	432	putative terminase large subunit [Cronobacter phage CR8]
ORF155	gi|448244950|ref|YP_007392670.1|;gi|374717275|gb|AEZ66374.1|	59.13	74.78	345	133	1	1	345	15	351	6e-148	427	terminase large subunit [Pectobacterium phage phiTE]
ORF156	gi|194172923|ref|YP_002003566.1|;gi|543170239|ref|YP_008530307.1|;gi|640883516|ref|YP_009030972.1|;gi|114795961|gb|ABI79135.1|;gi|505834061|gb|AGM12451.1|;gi|601129556|gb|AHN83651.1|;gi|815007636|gb|AKE45412.1|;gi|815007853|gb|AKE45628.1|	100	100	518	0	0	1	518	1	518	0	1066	conserved hypothetical protein [Escherichia phage rv5]
ORF156	gi|422936384|ref|YP_007006234.1|;gi|374715980|gb|AEZ65199.1|	99.81	100	518	1	0	1	518	1	518	0	1065	hypothetical protein FV3_00063 [Enterobacteria phage vB_EcoM-FV3]
ORF156	gi|363539596|ref|YP_004893881.1|;gi|310660215|gb|ADP02470.1|;gi|408386644|gb|AFU63654.1|	70.65	82.39	511	147	2	11	518	6	516	0	743	75 gene product [Salmonella phage PVP-SE1]
ORF156	gi|563397525|ref|YP_008857289.1|;gi|555923816|gb|AGZ17547.1|	70.45	82.58	511	148	2	11	518	6	516	0	743	hyphothetical protein [Enterobacteria phage 4MG]
ORF156	gi|414086845|ref|YP_006987033.1|;gi|378565679|gb|AFC21378.1|	70.45	82.39	511	148	2	11	518	6	516	0	742	hypothetical protein GAP31_197 [Cronobacter phage vB_CsaM_GAP31]
ORF156	gi|730985196|ref|YP_009111281.1|;gi|670141339|gb|AII27750.1|	69.94	82.71	509	151	2	11	518	6	513	0	738	hypothetical protein Av05_00207 [Escherichia phage Av-05]
ORF156	gi|658310047|ref|YP_009042239.1|;gi|641468427|gb|AIA64532.1|	57.45	73.69	517	206	6	3	518	4	507	0	585	hypothetical protein CR8_002 [Cronobacter phage CR8]
ORF156	gi|593777119|ref|YP_009014964.1|;gi|383395461|gb|AFH20886.1|	56.78	72.67	516	211	5	3	518	4	507	0	582	hypothetical protein CR9_002 [Cronobacter phage CR9]
ORF156	gi|448244951|ref|YP_007392671.1|;gi|374717276|gb|AEZ66375.1|	57.06	73.11	517	208	6	3	518	4	507	0	582	hypothetical protein phiTE_209 [Pectobacterium phage phiTE]
ORF156	gi|389059864|ref|YP_006383017.1|;gi|383395743|gb|AFH21167.1|	57.06	73.31	517	208	6	3	518	4	507	0	581	hypothetical protein CR3_002 [Cronobacter phage CR3]
ORF157	gi|543170238|ref|YP_008530306.1|;gi|505834060|gb|AGM12450.1|	100	100	139	0	0	1	139	52	190	6e-96	279	hypothetical protein Ec2_0061 [Escherichia phage 2 JES-2013]
ORF157	gi|422936383|ref|YP_007006233.1|;gi|374715979|gb|AEZ65198.1|	100	100	139	0	0	1	139	52	190	7e-96	279	hypothetical protein FV3_00062 [Enterobacteria phage vB_EcoM-FV3]
ORF157	gi|194172922|ref|YP_002003565.1|;gi|640883515|ref|YP_009030971.1|;gi|114795960|gb|ABI79134.1|;gi|601129555|gb|AHN83650.1|	100	100	139	0	0	1	139	52	190	7e-96	279	conserved hypothetical protein [Escherichia phage rv5]
ORF157	gi|563397524|ref|YP_008857288.1|;gi|555923815|gb|AGZ17546.1|	73.53	87.5	136	36	0	4	139	73	208	2e-70	215	hyphothetical protein [Enterobacteria phage 4MG]
ORF157	gi|730985195|ref|YP_009111280.1|;gi|670141338|gb|AII27749.1|	74.81	87.79	131	33	0	4	134	72	202	1e-68	211	hypothetical protein Av05_00206 [Escherichia phage Av-05]
ORF157	gi|363539595|ref|YP_004893880.1|;gi|310660214|gb|ADP02469.1|;gi|408386645|gb|AFU63655.1|	72.06	86.76	136	38	0	4	139	73	208	1e-68	210	74 gene product [Salmonella phage PVP-SE1]
ORF157	gi|414086846|ref|YP_006987034.1|;gi|378565680|gb|AFC21379.1|	71.32	87.5	136	39	0	4	139	73	208	2e-68	210	hypothetical protein GAP31_198 [Cronobacter phage vB_CsaM_GAP31]
ORF157	gi|593777120|ref|YP_009014965.1|;gi|383395462|gb|AFH20887.1|	61.65	75.94	133	50	1	4	136	57	188	1e-50	164	hypothetical protein CR9_003 [Cronobacter phage CR9]
ORF157	gi|448244952|ref|YP_007392672.1|;gi|374717277|gb|AEZ66376.1|	58.21	76.12	134	55	1	3	136	56	188	2e-48	158	hypothetical protein phiTE_210 [Pectobacterium phage phiTE]
ORF157	gi|389059865|ref|YP_006383018.1|;gi|658310048|ref|YP_009042240.1|;gi|383395744|gb|AFH21168.1|;gi|641468428|gb|AIA64533.1|	58.21	75.37	134	55	1	3	136	56	188	7e-48	157	hypothetical protein CR3_003 [Cronobacter phage CR3]
ORF158	gi|194172921|ref|YP_002003564.1|;gi|114795959|gb|ABI79133.1|;gi|815007851|gb|AKE45626.1|	99.38	99.38	325	2	0	1	325	1	325	0	650	conserved hypothetical protein [Escherichia phage rv5]
ORF158	gi|422936382|ref|YP_007006232.1|;gi|374715978|gb|AEZ65197.1|	99.38	99.38	325	2	0	1	325	1	325	0	650	hypothetical protein FV3_00061 [Enterobacteria phage vB_EcoM-FV3]
ORF158	gi|640883514|ref|YP_009030970.1|;gi|601129554|gb|AHN83649.1|	98.77	98.77	325	4	0	1	325	1	325	0	645	hypothetical protein [Escherichia phage vB_EcoM_FFH2]
ORF158	gi|543170237|ref|YP_008530305.1|;gi|505834059|gb|AGM12449.1|;gi|815007634|gb|AKE45410.1|	84.36	90.8	326	50	1	1	325	1	326	0	549	hypothetical protein Ec2_0060 [Escherichia phage 2 JES-2013]
ORF158	gi|363539594|ref|YP_004893879.1|;gi|310660213|gb|ADP02468.1|;gi|408386646|gb|AFU63656.1|	54.92	70.79	315	136	1	4	312	5	319	1e-104	315	73 gene product [Salmonella phage PVP-SE1]
ORF158	gi|563397523|ref|YP_008857287.1|;gi|555923814|gb|AGZ17545.1|	54.17	71.15	312	135	2	8	312	9	319	1e-102	309	hyphothetical protein [Enterobacteria phage 4MG]
ORF158	gi|414086847|ref|YP_006987035.1|;gi|378565681|gb|AFC21380.1|	54.17	70.83	312	135	2	8	312	9	319	8e-101	305	hypothetical protein GAP31_199 [Cronobacter phage vB_CsaM_GAP31]
ORF158	gi|730985194|ref|YP_009111279.1|;gi|670141337|gb|AII27748.1|	55.24	70.79	315	126	3	8	312	9	318	6e-98	297	hypothetical protein Av05_00205 [Escherichia phage Av-05]
ORF158	gi|593777121|ref|YP_009014966.1|;gi|383395463|gb|AFH20888.1|	37.83	57.18	341	167	12	3	306	7	339	4e-53	182	hypothetical protein CR9_004 [Cronobacter phage CR9]
ORF158	gi|389059866|ref|YP_006383019.1|;gi|658310049|ref|YP_009042241.1|;gi|383395745|gb|AFH21169.1|;gi|641468429|gb|AIA64534.1|	37.54	58.06	341	170	11	3	306	7	341	2e-51	178	hypothetical protein CR3_004 [Cronobacter phage CR3]
ORF159	gi|506524670|ref|WP_015991763.1|;gi|194172920|ref|YP_002003563.1|;gi|640883513|ref|YP_009030969.1|;gi|114795958|gb|ABI79132.1|;gi|601129553|gb|AHN83648.1|;gi|606569784|gb|EYW21865.1|;gi|815007850|gb|AKE45625.1|	99.22	100	129	1	0	1	129	1	129	3e-87	254	head stabilization/decoration protein [Escherichia phage rv5]
ORF159	gi|422936381|ref|YP_007006231.1|;gi|374715977|gb|AEZ65196.1|	84.38	92.19	128	20	0	1	128	1	128	4e-73	218	head stabilization/decoration protein [Enterobacteria phage vB_EcoM-FV3]
ORF159	gi|543170236|ref|YP_008530304.1|;gi|505834058|gb|AGM12448.1|;gi|815007633|gb|AKE45409.1|	72.36	82.11	123	33	1	1	122	1	123	2e-47	153	putative head stabilization/decoration protein [Escherichia phage 2 JES-2013]
ORF159	gi|730985193|ref|YP_009111278.1|;gi|670141336|gb|AII27747.1|	47.54	59.02	122	59	3	2	121	5	123	3e-24	94	putative head stabilization/decoration protein [Escherichia phage Av-05]
ORF159	gi|563397522|ref|YP_008857286.1|;gi|555923813|gb|AGZ17544.1|	45.9	54.92	122	61	3	2	121	5	123	2e-19	81.6	putative head stabilization/decoration protein [Enterobacteria phage 4MG]
ORF159	gi|414086848|ref|YP_006987036.1|;gi|378565682|gb|AFC21381.1|	46.77	57.26	124	57	4	2	121	5	123	2e-19	81.3	head stabilization/decoration protein [Cronobacter phage vB_CsaM_GAP31]
ORF159	gi|389059867|ref|YP_006383020.1|;gi|658310050|ref|YP_009042242.1|;gi|383395746|gb|AFH21170.1|;gi|641468430|gb|AIA64535.1|	37.04	55.56	135	72	4	5	129	12	143	3e-15	70.1	putative head stabilization/decoration protein [Cronobacter phage CR3]
ORF159	gi|448244954|ref|YP_007392674.1|;gi|374717279|gb|AEZ66378.1|	37.04	55.56	135	72	4	5	129	12	143	5e-15	69.7	head stabilization/decoration protein [Pectobacterium phage phiTE]
ORF159	gi|363539593|ref|YP_004893878.1|;gi|310660212|gb|ADP02467.1|;gi|408386647|gb|AFU63657.1|	42.74	52.42	124	62	4	2	121	5	123	1e-14	68.6	72 gene product [Salmonella phage PVP-SE1]
ORF159	gi|593777122|ref|YP_009014967.1|;gi|383395464|gb|AFH20889.1|	34.31	52.55	137	76	4	5	129	12	146	1e-12	62.8	putative head stabilization/decoration protein [Cronobacter phage CR9]
ORF160	gi|757605460|ref|WP_042852554.1|;gi|640883512|ref|YP_009030968.1|;gi|601129552|gb|AHN83647.1|;gi|606569785|gb|EYW21866.1|	99.1	99.4	335	3	0	1	335	1	335	0	689	putative major head protein [Escherichia phage vB_EcoM_FFH2]
ORF160	gi|194172919|ref|YP_002003562.1|;gi|114795957|gb|ABI79131.1|;gi|815007849|gb|AKE45624.1|	99.1	99.4	334	3	0	1	334	1	334	0	688	putative major head protein [Escherichia phage rv5]
ORF160	gi|422936380|ref|YP_007006230.1|;gi|374715976|gb|AEZ65195.1|	98.8	99.7	334	4	0	1	334	1	334	0	686	putative major head protein [Enterobacteria phage vB_EcoM-FV3]
ORF160	gi|543170235|ref|YP_008530303.1|;gi|505834057|gb|AGM12447.1|;gi|815007632|gb|AKE45408.1|	87.99	94.29	333	40	0	3	335	4	336	0	603	putative major head protein [Escherichia phage 2 JES-2013]
ORF160	gi|730985192|ref|YP_009111277.1|;gi|670141335|gb|AII27746.1|	64.74	79.64	329	115	1	4	331	5	333	3e-158	452	putative major capsid protein [Escherichia phage Av-05]
ORF160	gi|363539592|ref|YP_004893877.1|;gi|310660211|gb|ADP02466.1|;gi|408386648|gb|AFU63658.1|	67.67	79.15	331	106	1	2	331	3	333	3e-155	444	71 gene product [Salmonella phage PVP-SE1]
ORF160	gi|563397521|ref|YP_008857285.1|;gi|555923812|gb|AGZ17543.1|	66.47	79.46	331	110	1	2	331	3	333	4e-154	441	putative major capsid protein [Enterobacteria phage 4MG]
ORF160	gi|414086849|ref|YP_006987037.1|;gi|378565683|gb|AFC21382.1|	66.47	79.46	331	110	1	2	331	3	333	7e-154	440	putative major head protein [Cronobacter phage vB_CsaM_GAP31]
ORF160	gi|593777123|ref|YP_009014968.1|;gi|383395465|gb|AFH20890.1|	51.52	67.38	328	155	2	7	333	5	329	1e-112	335	putative major capsid protein [Cronobacter phage CR9]
ORF160	gi|389059868|ref|YP_006383021.1|;gi|658310051|ref|YP_009042243.1|;gi|383395747|gb|AFH21171.1|;gi|641468431|gb|AIA64536.1|	50.61	67.07	328	158	2	7	333	5	329	4e-110	328	putative major capsid protein [Cronobacter phage CR3]
ORF161	gi|757605461|ref|WP_042852555.1|;gi|640883511|ref|YP_009030967.1|;gi|601129551|gb|AHN83646.1|;gi|606569786|gb|EYW21867.1|	96.44	97.86	281	10	0	1	281	1	281	0	557	hypothetical protein [Escherichia phage vB_EcoM_FFH2]
ORF161	gi|543170234|ref|YP_008530302.1|;gi|505834056|gb|AGM12446.1|;gi|815007631|gb|AKE45407.1|	91.55	95.07	284	21	1	1	281	1	284	1e-178	499	hypothetical protein Ec2_0057 [Escherichia phage 2 JES-2013]
ORF161	gi|422936379|ref|YP_007006229.1|;gi|374715975|gb|AEZ65194.1|	84.34	87.54	281	34	2	1	281	1	271	4e-163	459	hypothetical protein FV3_00058 [Enterobacteria phage vB_EcoM-FV3]
ORF161	gi|194172917|ref|YP_002003560.1|;gi|114795955|gb|ABI79129.1|	85.5	89	200	21	2	83	281	1	193	2e-101	299	hypothetical protein [Escherichia phage rv5]
ORF161	gi|194172918|ref|YP_002003561.1|;gi|114795956|gb|ABI79130.1|	97.06	97.06	68	2	0	1	68	1	68	2e-41	141	hypothetical protein [Escherichia phage rv5]
ORF161	gi|414086850|ref|YP_006987038.1|;gi|378565684|gb|AFC21383.1|	42.5	62.5	80	46	0	15	94	7	86	3e-17	79	hypothetical protein GAP31_202 [Cronobacter phage vB_CsaM_GAP31]
ORF161	gi|563397520|ref|YP_008857284.1|;gi|555923811|gb|AGZ17542.1|	41.25	62.5	80	47	0	15	94	7	86	1e-16	77.4	hyphothetical protein [Enterobacteria phage 4MG]
ORF161	gi|363539591|ref|YP_004893876.1|;gi|310660210|gb|ADP02465.1|;gi|408386649|gb|AFU63659.1|	38.96	63.64	77	47	0	15	91	7	83	6e-15	72.4	70 gene product [Salmonella phage PVP-SE1]
ORF161	gi|730985191|ref|YP_009111276.1|;gi|670141334|gb|AII27745.1|	36.25	61.25	80	51	0	15	94	7	86	2e-14	70.9	hypothetical protein Av05_00202 [Escherichia phage Av-05]
ORF161	gi|311993460|ref|YP_004010325.1|;gi|295917417|gb|ADG60088.1|	35.42	60.42	48	31	0	233	280	4	51	0.0005	41.6	gp21 Inh inhibitor of prohead protease [Acinetobacter phage Acj9]
ORF162	gi|640883510|ref|YP_009030966.1|;gi|601129550|gb|AHN83645.1|	99.51	99.51	206	1	0	1	206	1	206	2e-147	413	hypothetical protein [Escherichia phage vB_EcoM_FFH2]
ORF162	gi|194172916|ref|YP_002003559.1|;gi|114795954|gb|ABI79128.1|;gi|815007847|gb|AKE45622.1|;gi|815009266|gb|AKE47032.1|	99.03	99.03	206	2	0	1	206	1	206	4e-146	410	hypothetical protein [Escherichia phage rv5]
ORF162	gi|543170233|ref|YP_008530301.1|;gi|505834055|gb|AGM12445.1|;gi|815007630|gb|AKE45406.1|	98.54	99.03	206	3	0	1	206	1	206	2e-145	409	hypothetical protein Ec2_0056 [Escherichia phage 2 JES-2013]
ORF162	gi|422936378|ref|YP_007006228.1|;gi|374715974|gb|AEZ65193.1|	97.09	98.54	206	6	0	1	206	1	206	3e-144	405	hypothetical protein FV3_00057 [Enterobacteria phage vB_EcoM-FV3]
ORF162	gi|414086855|ref|YP_006987043.1|;gi|378565689|gb|AFC21388.1|	56.55	73.81	168	68	2	39	202	3	169	6e-60	189	hypothetical protein GAP31_207 [Cronobacter phage vB_CsaM_GAP31]
ORF162	gi|730985071|ref|YP_009111156.1|;gi|670141214|gb|AII27625.1|	54.17	73.81	168	74	1	39	203	3	170	1e-59	189	hypothetical protein Av05_0082 [Escherichia phage Av-05]
ORF162	gi|563397515|ref|YP_008857279.1|;gi|555923806|gb|AGZ17537.1|	56.55	73.21	168	68	2	39	202	3	169	2e-59	188	hyphothetical protein [Enterobacteria phage 4MG]
ORF162	gi|363539586|ref|YP_004893871.1|;gi|310660205|gb|ADP02460.1|;gi|408386654|gb|AFU63664.1|	56.29	70.66	167	70	1	39	202	3	169	1e-57	184	65 gene product [Salmonella phage PVP-SE1]
ORF162	gi|389059874|ref|YP_006383027.1|;gi|383395753|gb|AFH21177.1|	48.8	62.05	166	85	0	39	204	3	168	2e-46	155	hypothetical protein CR3_012 [Cronobacter phage CR3]
ORF162	gi|593777128|ref|YP_009014973.1|;gi|383395470|gb|AFH20895.1|	48.5	61.68	167	83	1	39	202	3	169	1e-45	153	hypothetical protein CR9_011 [Cronobacter phage CR9]
ORF163	gi|194172915|ref|YP_002003558.1|;gi|114795953|gb|ABI79127.1|;gi|815007846|gb|AKE45621.1|;gi|815009265|gb|AKE47031.1|	98.68	99.34	152	2	0	1	152	1	152	7e-111	316	conserved hypothetical protein [Escherichia phage rv5]
ORF163	gi|543170232|ref|YP_008530300.1|;gi|505834054|gb|AGM12444.1|;gi|815007629|gb|AKE45405.1|	98.03	98.68	152	3	0	1	152	1	152	6e-110	314	hypothetical protein Ec2_0055 [Escherichia phage 2 JES-2013]
ORF163	gi|640883509|ref|YP_009030965.1|;gi|601129549|gb|AHN83644.1|	98.03	98.68	152	3	0	1	152	1	152	8e-110	314	hypothetical protein [Escherichia phage vB_EcoM_FFH2]
ORF163	gi|422936377|ref|YP_007006227.1|;gi|374715973|gb|AEZ65192.1|	96.71	98.68	152	5	0	1	152	1	152	1e-109	313	hypothetical protein FV3_00056 [Enterobacteria phage vB_EcoM-FV3]
ORF163	gi|563397514|ref|YP_008857278.1|;gi|555923805|gb|AGZ17536.1|	46.05	63.82	152	81	1	2	152	1	152	7e-41	138	hyphothetical protein [Enterobacteria phage 4MG]
ORF163	gi|414086856|ref|YP_006987044.1|;gi|378565690|gb|AFC21389.1|	45.39	63.82	152	82	1	2	152	1	152	3e-40	136	hypothetical protein GAP31_208 [Cronobacter phage vB_CsaM_GAP31]
ORF163	gi|730985072|ref|YP_009111157.1|;gi|670141215|gb|AII27626.1|	43.33	65.33	150	84	1	2	150	1	150	2e-39	134	hypothetical protein Av05_0083 [Escherichia phage Av-05]
ORF163	gi|363539585|ref|YP_004893870.1|;gi|310660204|gb|ADP02459.1|;gi|408386655|gb|AFU63665.1|	42.67	66.67	150	85	1	2	150	1	150	2e-39	134	64 gene product [Salmonella phage PVP-SE1]
ORF163	gi|658310058|ref|YP_009042250.1|;gi|641468438|gb|AIA64543.1|	44.29	60	140	78	0	11	150	8	147	9e-37	127	hypothetical protein CR8_013 [Cronobacter phage CR8]
ORF163	gi|448244961|ref|YP_007392681.1|;gi|374717286|gb|AEZ66385.1|	44.29	60	140	78	0	11	150	8	147	9e-37	127	hypothetical protein phiTE_219 [Pectobacterium phage phiTE]
ORF164	gi|422936376|ref|YP_007006226.1|;gi|374715972|gb|AEZ65191.1|	99.29	100	141	1	0	1	141	1	141	9e-102	292	hypothetical protein FV3_00055 [Enterobacteria phage vB_EcoM-FV3]
ORF164	gi|543170231|ref|YP_008530299.1|;gi|505834053|gb|AGM12443.1|;gi|815007628|gb|AKE45404.1|	99.29	100	141	1	0	1	141	1	141	1e-101	292	hypothetical protein Ec2_0054 [Escherichia phage 2 JES-2013]
ORF164	gi|506524664|ref|WP_015991757.1|;gi|194172914|ref|YP_002003557.1|;gi|640883508|ref|YP_009030964.1|;gi|114795952|gb|ABI79126.1|;gi|601129548|gb|AHN83643.1|;gi|606569789|gb|EYW21870.1|;gi|815007845|gb|AKE45620.1|	99.29	100	141	1	0	1	141	1	141	2e-101	291	hypothetical protein [Escherichia phage rv5]
ORF164	gi|363539584|ref|YP_004893869.1|;gi|310660203|gb|ADP02458.1|;gi|408386656|gb|AFU63666.1|	62.86	78.57	140	51	1	3	141	2	141	8e-60	186	63 gene product [Salmonella phage PVP-SE1]
ORF164	gi|563397513|ref|YP_008857277.1|;gi|555923804|gb|AGZ17535.1|	60.56	78.17	142	55	1	1	141	1	142	1e-58	183	hyphothetical protein [Enterobacteria phage 4MG]
ORF164	gi|414086857|ref|YP_006987045.1|;gi|378565691|gb|AFC21390.1|	60.71	78.57	140	54	1	3	141	2	141	6e-58	181	hypothetical protein GAP31_209 [Cronobacter phage vB_CsaM_GAP31]
ORF164	gi|730985073|ref|YP_009111158.1|;gi|670141216|gb|AII27627.1|	61.43	77.14	140	53	1	3	141	2	141	1e-56	177	hypothetical protein Av05_0084 [Escherichia phage Av-05]
ORF164	gi|448244962|ref|YP_007392682.1|;gi|374717287|gb|AEZ66386.1|	43.26	61.7	141	78	2	1	139	1	141	5e-33	117	hypothetical protein phiTE_220 [Pectobacterium phage phiTE]
ORF164	gi|389059876|ref|YP_006383029.1|;gi|658310059|ref|YP_009042251.1|;gi|383395755|gb|AFH21179.1|;gi|641468439|gb|AIA64544.1|	42.55	61.7	141	79	2	1	139	1	141	8e-33	117	hypothetical protein CR3_014 [Cronobacter phage CR3]
ORF164	gi|593777130|ref|YP_009014975.1|;gi|383395472|gb|AFH20897.1|	41.13	60.99	141	81	2	1	139	3	143	2e-31	113	hypothetical protein CR9_013 [Cronobacter phage CR9]
ORF165	gi|543170230|ref|YP_008530298.1|;gi|640883507|ref|YP_009030963.1|;gi|505834052|gb|AGM12442.1|;gi|601129547|gb|AHN83642.1|;gi|815007627|gb|AKE45403.1|;gi|815009263|gb|AKE47029.1|	99.45	99.45	183	1	0	1	183	1	183	1e-133	376	hypothetical protein Ec2_0053 [Escherichia phage 2 JES-2013]
ORF165	gi|194172913|ref|YP_002003556.1|;gi|422936375|ref|YP_007006225.1|;gi|114795951|gb|ABI79125.1|;gi|374715971|gb|AEZ65190.1|;gi|815007844|gb|AKE45619.1|	97.81	98.91	183	4	0	1	183	1	183	2e-131	371	hypothetical protein [Escherichia phage rv5]
ORF165	gi|414086858|ref|YP_006987046.1|;gi|378565692|gb|AFC21391.1|	54.44	69.82	169	77	0	5	173	8	176	2e-60	190	hypothetical protein GAP31_210 [Cronobacter phage vB_CsaM_GAP31]
ORF165	gi|563397512|ref|YP_008857276.1|;gi|555923803|gb|AGZ17534.1|	54.44	69.23	169	77	0	5	173	8	176	3e-60	189	hyphothetical protein [Enterobacteria phage 4MG]
ORF165	gi|363539583|ref|YP_004893868.1|;gi|310660202|gb|ADP02457.1|;gi|408386657|gb|AFU63667.1|	53.29	69.46	167	78	0	5	171	8	174	1e-58	185	62 gene product [Salmonella phage PVP-SE1]
ORF165	gi|730985074|ref|YP_009111159.1|;gi|670141217|gb|AII27628.1|	53.53	67.65	170	77	2	5	173	8	176	2e-56	180	hypothetical protein Av05_0085 [Escherichia phage Av-05]
ORF165	gi|389059877|ref|YP_006383030.1|;gi|383395756|gb|AFH21180.1|	48.48	61.82	165	84	1	7	171	13	176	2e-46	156	hypothetical protein CR3_015 [Cronobacter phage CR3]
ORF165	gi|658310060|ref|YP_009042252.1|;gi|641468440|gb|AIA64545.1|	48.48	61.82	165	84	1	7	171	13	176	3e-46	155	hypothetical protein CR8_015 [Cronobacter phage CR8]
ORF165	gi|448244963|ref|YP_007392683.1|;gi|374717288|gb|AEZ66387.1|	46.67	61.21	165	87	1	7	171	13	176	8e-45	152	hypothetical protein phiTE_221 [Pectobacterium phage phiTE]
ORF165	gi|593777131|ref|YP_009014976.1|;gi|383395473|gb|AFH20898.1|	47.83	61.49	161	83	1	7	167	13	172	7e-44	149	hypothetical protein CR9_014 [Cronobacter phage CR9]
ORF166	gi|194172912|ref|YP_002003555.1|;gi|114795950|gb|ABI79124.1|;gi|815007843|gb|AKE45618.1|	99.34	99.78	458	3	0	1	458	1	458	0	951	structural protein [Escherichia phage rv5]
ORF166	gi|543170229|ref|YP_008530297.1|;gi|505834051|gb|AGM12441.1|;gi|815007626|gb|AKE45402.1|	99.13	99.56	458	4	0	1	458	1	458	0	947	putative phage stuctural protein [Escherichia phage 2 JES-2013]
ORF166	gi|422936374|ref|YP_007006224.1|;gi|374715970|gb|AEZ65189.1|	98.91	99.56	458	5	0	1	458	1	458	0	946	structural protein [Enterobacteria phage vB_EcoM-FV3]
ORF166	gi|640883506|ref|YP_009030962.1|;gi|601129546|gb|AHN83641.1|	98.69	99.56	458	6	0	1	458	1	458	0	944	tail sheath protein [Escherichia phage vB_EcoM_FFH2]
ORF166	gi|414086859|ref|YP_006987047.1|;gi|378565693|gb|AFC21392.1|	59.62	71.79	468	177	7	1	457	1	467	0	548	structural protein [Cronobacter phage vB_CsaM_GAP31]
ORF166	gi|730985075|ref|YP_009111160.1|;gi|670141218|gb|AII27629.1|	58.97	72.44	468	180	7	1	457	1	467	0	547	structural protein [Escherichia phage Av-05]
ORF166	gi|363539582|ref|YP_004893867.1|;gi|310660201|gb|ADP02456.1|;gi|408386658|gb|AFU63668.1|	59.28	73.56	469	177	8	1	457	1	467	0	545	61 gene product [Salmonella phage PVP-SE1]
ORF166	gi|563397511|ref|YP_008857275.1|;gi|555923802|gb|AGZ17533.1|	58.76	71.37	468	181	7	1	457	1	467	0	541	tail sheath protein [Enterobacteria phage 4MG]
ORF166	gi|389059878|ref|YP_006383031.1|;gi|383395757|gb|AFH21181.1|	53.23	66.16	464	203	7	3	455	4	464	2e-159	464	putative structural protein 1 [Cronobacter phage CR3]
ORF166	gi|658310061|ref|YP_009042253.1|;gi|641468441|gb|AIA64546.1|	53.23	66.16	464	203	7	3	455	4	464	4e-159	464	putative structural protein 1 [Cronobacter phage CR8]
ORF167	gi|506595226|ref|WP_016060497.1|;gi|422936373|ref|YP_007006223.1|;gi|543170228|ref|YP_008530296.1|;gi|640883505|ref|YP_009030961.1|;gi|374715969|gb|AEZ65188.1|;gi|505834050|gb|AGM12440.1|;gi|601129545|gb|AHN83640.1|;gi|606569792|gb|EYW21873.1|;gi|815007625|gb|AKE45401.1|;gi|815009261|gb|AKE47027.1|	100	100	157	0	0	1	157	1	157	1e-111	319	structural protein [Enterobacteria phage vB_EcoM-FV3]
ORF167	gi|194172911|ref|YP_002003554.1|;gi|114795949|gb|ABI79123.1|;gi|815007842|gb|AKE45617.1|	99.36	99.36	157	1	0	1	157	1	157	3e-111	318	structural protein [Escherichia phage rv5]
ORF167	gi|414086860|ref|YP_006987048.1|;gi|563397510|ref|YP_008857274.1|;gi|378565694|gb|AFC21393.1|;gi|555923801|gb|AGZ17532.1|	82.17	91.08	157	28	0	1	157	1	157	1e-91	268	structural protein [Cronobacter phage vB_CsaM_GAP31]
ORF167	gi|730985076|ref|YP_009111161.1|;gi|670141219|gb|AII27630.1|	81.53	91.08	157	29	0	1	157	1	157	3e-91	267	structural protein [Escherichia phage Av-05]
ORF167	gi|363539581|ref|YP_004893866.1|;gi|310660200|gb|ADP02455.1|;gi|408386659|gb|AFU63669.1|	81.53	91.08	157	29	0	1	157	1	157	3e-91	267	60 gene product [Salmonella phage PVP-SE1]
ORF167	gi|593777133|ref|YP_009014978.1|;gi|383395475|gb|AFH20900.1|	64.52	83.23	155	55	0	2	156	4	158	4e-71	216	hypothetical protein CR9_016 [Cronobacter phage CR9]
ORF167	gi|448244965|ref|YP_007392685.1|;gi|374717290|gb|AEZ66389.1|	63.23	82.58	155	57	0	2	156	4	158	1e-69	212	structural protein [Pectobacterium phage phiTE]
ORF167	gi|389059879|ref|YP_006383032.1|;gi|658310062|ref|YP_009042254.1|;gi|383395758|gb|AFH21182.1|;gi|641468442|gb|AIA64547.1|	62.58	82.58	155	58	0	2	156	4	158	1e-69	212	putative structural protein 2 [Cronobacter phage CR3]
ORF167	gi|448260427|ref|YP_007348527.1|;gi|408385299|gb|AFU62730.1|	44.22	61.22	147	82	0	10	156	10	156	5e-30	110	putative structural protein [Escherichia phage phAPEC8]
ORF167	gi|726647065|ref|YP_009012463.1|;gi|396576940|emb|CBY99560.1|	42.31	57.69	156	90	0	1	156	1	156	1e-29	109	Phi92_gp131 [Enterobacteria phage phi92]
ORF168	gi|422936372|ref|YP_007006222.1|;gi|374715968|gb|AEZ65187.1|	99.36	100	157	1	0	1	157	1	157	1e-111	318	hypothetical protein FV3_00051 [Enterobacteria phage vB_EcoM-FV3]
ORF168	gi|194172910|ref|YP_002003553.1|;gi|543170227|ref|YP_008530295.1|;gi|114795948|gb|ABI79122.1|;gi|505834049|gb|AGM12439.1|;gi|815007624|gb|AKE45400.1|;gi|815007841|gb|AKE45616.1|	99.36	100	157	1	0	1	157	1	157	3e-111	318	conserved hypothetical protein [Escherichia phage rv5]
ORF168	gi|757605466|ref|WP_042852560.1|;gi|640883504|ref|YP_009030960.1|;gi|601129544|gb|AHN83639.1|;gi|606569793|gb|EYW21874.1|	99.36	99.36	157	1	0	1	157	1	157	4e-111	317	hypothetical protein [Escherichia phage vB_EcoM_FFH2]
ORF168	gi|414086861|ref|YP_006987049.1|;gi|378565695|gb|AFC21394.1|	54.9	77.12	153	68	1	3	154	1	153	3e-61	191	hypothetical protein GAP31_213 [Cronobacter phage vB_CsaM_GAP31]
ORF168	gi|563397509|ref|YP_008857273.1|;gi|555923800|gb|AGZ17531.1|	54.25	77.12	153	69	1	3	154	1	153	9e-61	189	hyphothetical protein [Enterobacteria phage 4MG]
ORF168	gi|363539580|ref|YP_004893865.1|;gi|310660199|gb|ADP02454.1|;gi|408386660|gb|AFU63670.1|	53.59	77.78	153	70	1	3	154	1	153	2e-60	189	59 gene product [Salmonella phage PVP-SE1]
ORF168	gi|730985077|ref|YP_009111162.1|;gi|670141220|gb|AII27631.1|	52.26	78.06	155	73	1	3	156	1	155	3e-60	187	hypothetical protein Av05_0088 [Escherichia phage Av-05]
ORF168	gi|448244966|ref|YP_007392686.1|;gi|374717291|gb|AEZ66390.1|	41.56	66.23	154	87	3	6	157	5	157	1e-39	135	hypothetical protein phiTE_224 [Pectobacterium phage phiTE]
ORF168	gi|389059880|ref|YP_006383033.1|;gi|383395759|gb|AFH21183.1|	40.26	66.23	154	89	3	6	157	5	157	3e-39	134	hypothetical protein CR3_018 [Cronobacter phage CR3]
ORF168	gi|658310063|ref|YP_009042255.1|;gi|641468443|gb|AIA64548.1|	40.26	65.58	154	89	3	6	157	5	157	7e-39	133	hypothetical protein CR8_018 [Cronobacter phage CR8]
ORF169	gi|422936371|ref|YP_007006221.1|;gi|640883503|ref|YP_009030959.1|;gi|374715967|gb|AEZ65186.1|;gi|601129543|gb|AHN83638.1|;gi|815007623|gb|AKE45399.1|	100	100	82	0	0	1	82	1	82	2e-53	165	hypothetical protein FV3_00050 [Enterobacteria phage vB_EcoM-FV3]
ORF169	gi|194172909|ref|YP_002003552.1|;gi|543170226|ref|YP_008530294.1|;gi|114795947|gb|ABI79121.1|;gi|505834048|gb|AGM12438.1|	98.78	100	82	1	0	1	82	41	122	2e-53	166	hypothetical protein [Escherichia phage rv5]
ORF169	gi|363539579|ref|YP_004893864.1|;gi|310660198|gb|ADP02453.1|	60.24	74.7	83	32	1	1	82	6	88	1e-28	102	58 gene product [Salmonella phage PVP-SE1]
ORF169	gi|408386661|gb|AFU63671.1|	60.76	74.68	79	30	1	5	82	2	80	4e-27	98.2	hypothetical protein [Salmonella phage SSE-121]
ORF169	gi|414086862|ref|YP_006987050.1|;gi|378565696|gb|AFC21395.1|	61.45	78.31	83	31	1	1	82	6	88	1e-24	91.7	hypothetical protein GAP31_214 [Cronobacter phage vB_CsaM_GAP31]
ORF169	gi|730985078|ref|YP_009111163.1|;gi|670141221|gb|AII27632.1|	68.63	80.39	51	16	0	13	63	1	51	2e-19	78.2	hypothetical protein Av05_0089 [Escherichia phage Av-05]
ORF169	gi|563397508|ref|YP_008857272.1|;gi|555923799|gb|AGZ17530.1|	58	74	50	20	1	34	82	2	51	2e-06	43.1	hyphothetical protein [Enterobacteria phage 4MG]
ORF169	gi|389059881|ref|YP_006383034.1|;gi|658310064|ref|YP_009042256.1|;gi|383395760|gb|AFH21184.1|;gi|641468444|gb|AIA64549.1|	35.59	62.71	59	38	0	24	82	1	59	1e-05	40.8	hypothetical protein CR3_019 [Cronobacter phage CR3]
ORF169	gi|448244967|ref|YP_007392687.1|;gi|374717292|gb|AEZ66391.1|	35.59	62.71	59	38	0	24	82	1	59	1e-05	40.8	hypothetical protein phiTE_225 [Pectobacterium phage phiTE]
ORF169	gi|593777135|ref|YP_009014980.1|;gi|383395477|gb|AFH20902.1|	32.2	61.02	59	40	0	24	82	1	59	8e-05	38.5	hypothetical protein CR9_018 [Cronobacter phage CR9]
ORF170	gi|194172908|ref|YP_002003551.1|;gi|114795946|gb|ABI79120.1|;gi|815007840|gb|AKE45615.1|	99.87	99.87	778	1	0	1	778	1	778	0	1597	conserved hypothetical protein [Escherichia phage rv5]
ORF170	gi|757605468|ref|WP_042852562.1|;gi|640883502|ref|YP_009030958.1|;gi|601129542|gb|AHN83637.1|;gi|606569795|gb|EYW21876.1|	99.87	100	778	1	0	1	778	1	778	0	1597	putative tape measure protein [Escherichia phage vB_EcoM_FFH2]
ORF170	gi|543170225|ref|YP_008530293.1|;gi|505834047|gb|AGM12437.1|;gi|815007622|gb|AKE45398.1|	99.61	100	778	3	0	1	778	1	778	0	1592	putative tape measure protein [Escherichia phage 2 JES-2013]
ORF170	gi|422936370|ref|YP_007006220.1|;gi|374715966|gb|AEZ65185.1|	97.95	99.1	780	13	2	1	778	1	779	0	1565	hypothetical protein FV3_00049 [Enterobacteria phage vB_EcoM-FV3]
ORF170	gi|363539578|ref|YP_004893863.1|;gi|310660197|gb|ADP02452.1|	33.5	52.2	818	466	22	4	773	3	790	2e-101	335	57 gene product [Salmonella phage PVP-SE1]
ORF170	gi|730985079|ref|YP_009111164.1|;gi|670141222|gb|AII27633.1|	34.82	55.01	649	380	14	4	622	3	638	6e-98	325	putative tail tape measure protein [Escherichia phage Av-05]
ORF170	gi|408386662|gb|AFU63672.1|	31.59	49.7	823	475	20	4	773	3	790	1e-95	320	hypothetical protein [Salmonella phage SSE-121]
ORF170	gi|563397507|ref|YP_008857271.1|;gi|555923798|gb|AGZ17529.1|	32.15	50.55	815	483	20	4	773	3	792	6e-95	318	putative tail tape measure protein [Enterobacteria phage 4MG]
ORF170	gi|593777136|ref|YP_009014981.1|;gi|383395478|gb|AFH20903.1|	30.48	46.9	840	475	20	4	773	5	805	4e-94	315	putative tape measure protein [Cronobacter phage CR9]
ORF170	gi|414086863|ref|YP_006987051.1|;gi|378565697|gb|AFC21396.1|	31.83	50	820	479	21	4	773	3	792	8e-94	315	putative membrane protein [Cronobacter phage vB_CsaM_GAP31]
ORF171	gi|194172907|ref|YP_002003550.1|;gi|543170224|ref|YP_008530292.1|;gi|114795945|gb|ABI79119.1|;gi|505834046|gb|AGM12436.1|;gi|606569796|gb|EYW21877.1|;gi|815007621|gb|AKE45397.1|;gi|815007839|gb|AKE45614.1|;gi|815009258|gb|AKE47024.1|	99.66	99.66	294	1	0	1	294	1	294	0	607	hypothetical protein [Escherichia phage rv5]
ORF171	gi|422936369|ref|YP_007006219.1|;gi|374715965|gb|AEZ65184.1|	99.32	99.32	294	2	0	1	294	10	303	0	604	hypothetical protein FV3_00048 [Enterobacteria phage vB_EcoM-FV3]
ORF171	gi|640883501|ref|YP_009030957.1|;gi|601129541|gb|AHN83636.1|	97.96	99.32	294	6	0	1	294	10	303	0	598	hypothetical protein [Escherichia phage vB_EcoM_FFH2]
ORF171	gi|408386663|gb|AFU63673.1|	50.4	66	250	115	3	13	257	10	255	5e-77	241	hypothetical protein [Salmonella phage SSE-121]
ORF171	gi|363539577|ref|YP_004893862.1|;gi|310660196|gb|ADP02451.1|	55.45	73.93	211	89	2	13	218	10	220	1e-76	240	56 gene product [Salmonella phage PVP-SE1]
ORF171	gi|563397506|ref|YP_008857270.1|;gi|555923797|gb|AGZ17528.1|	55.71	73.33	210	88	2	13	217	10	219	1e-75	237	hyphothetical protein [Enterobacteria phage 4MG]
ORF171	gi|414086864|ref|YP_006987052.1|;gi|378565698|gb|AFC21397.1|	55.71	73.33	210	88	2	13	217	10	219	2e-75	237	hypothetical protein GAP31_216 [Cronobacter phage vB_CsaM_GAP31]
ORF171	gi|730985080|ref|YP_009111165.1|;gi|670141223|gb|AII27634.1|	55.81	74.42	215	91	1	13	223	10	224	1e-71	227	putative tail tape measure protein [Escherichia phage Av-05]
ORF171	gi|389059883|ref|YP_006383036.1|;gi|658310066|ref|YP_009042258.1|;gi|383395762|gb|AFH21186.1|;gi|641468446|gb|AIA64551.1|	41.33	58.22	225	116	5	32	249	45	260	2e-45	159	hypothetical protein CR3_021 [Cronobacter phage CR3]
ORF171	gi|448244971|ref|YP_007392691.1|;gi|374717296|gb|AEZ66395.1|	39.74	57.26	234	125	5	23	249	33	257	5e-45	157	hypothetical protein phiTE_229 [Pectobacterium phage phiTE]
ORF172	gi|194172906|ref|YP_002003549.1|;gi|422936368|ref|YP_007006218.1|;gi|114795944|gb|ABI79118.1|;gi|374715964|gb|AEZ65183.1|;gi|815007838|gb|AKE45613.1|	100	100	126	0	0	1	126	1	126	5e-89	259	hypothetical protein [Escherichia phage rv5]
ORF172	gi|757605473|ref|WP_042852567.1|;gi|543170223|ref|YP_008530291.1|;gi|640883500|ref|YP_009030956.1|;gi|505834045|gb|AGM12435.1|;gi|601129540|gb|AHN83635.1|;gi|606569797|gb|EYW21878.1|;gi|815007620|gb|AKE45396.1|;gi|815009257|gb|AKE47023.1|	99.21	99.21	126	1	0	1	126	1	126	1e-88	258	hypothetical protein Ec2_0046 [Escherichia phage 2 JES-2013]
ORF172	gi|563397505|ref|YP_008857269.1|;gi|555923796|gb|AGZ17527.1|	56.88	70.64	109	45	1	7	115	2	108	1e-38	130	hyphothetical protein [Enterobacteria phage 4MG]
ORF172	gi|363539576|ref|YP_004893861.1|;gi|310660195|gb|ADP02450.1|;gi|408386664|gb|AFU63674.1|	55.65	68.7	115	49	1	9	123	4	116	1e-38	130	55 gene product [Salmonella phage PVP-SE1]
ORF172	gi|414086865|ref|YP_006987053.1|;gi|378565699|gb|AFC21398.1|	56.88	70.64	109	45	1	7	115	2	108	1e-38	130	hypothetical protein GAP31_217 [Cronobacter phage vB_CsaM_GAP31]
ORF172	gi|730985081|ref|YP_009111166.1|;gi|670141224|gb|AII27635.1|	56.07	69.16	107	45	1	9	115	3	107	4e-36	124	hypothetical protein Av05_0092 [Escherichia phage Av-05]
ORF172	gi|593777138|ref|YP_009014983.1|;gi|383395480|gb|AFH20905.1|	42.98	64.04	114	62	2	10	122	10	121	2e-25	96.3	hypothetical protein CR9_021 [Cronobacter phage CR9]
ORF172	gi|658310067|ref|YP_009042259.1|;gi|641468447|gb|AIA64552.1|	42.86	63.39	112	61	2	7	117	9	118	5e-25	95.5	hypothetical protein CR8_022 [Cronobacter phage CR8]
ORF172	gi|448244972|ref|YP_007392692.1|;gi|374717297|gb|AEZ66396.1|	43.12	64.22	109	59	2	10	117	12	118	8e-25	95.1	hypothetical protein phiTE_230 [Pectobacterium phage phiTE]
ORF172	gi|389059884|ref|YP_006383037.1|;gi|383395763|gb|AFH21187.1|	41.38	62.93	116	65	2	7	121	9	122	2e-24	94	hypothetical protein CR3_022 [Cronobacter phage CR3]
ORF173	gi|194172905|ref|YP_002003548.1|;gi|114795943|gb|ABI79117.1|;gi|815007837|gb|AKE45612.1|	100	100	334	0	0	1	334	1	334	0	690	conserved hypothetical protein [Escherichia phage rv5]
ORF173	gi|757605474|ref|WP_042852568.1|;gi|543170222|ref|YP_008530290.1|;gi|640883499|ref|YP_009030955.1|;gi|505834044|gb|AGM12434.1|;gi|601129539|gb|AHN83634.1|;gi|606569798|gb|EYW21879.1|;gi|815007619|gb|AKE45395.1|	99.7	100	334	1	0	1	334	1	334	0	689	hypothetical protein Ec2_0045 [Escherichia phage 2 JES-2013]
ORF173	gi|422936367|ref|YP_007006217.1|;gi|374715963|gb|AEZ65182.1|	97.31	99.1	334	7	1	1	334	1	332	0	674	hypothetical protein FV3_00046 [Enterobacteria phage vB_EcoM-FV3]
ORF173	gi|363539575|ref|YP_004893860.1|;gi|310660194|gb|ADP02449.1|;gi|408386665|gb|AFU63675.1|	59.76	76.58	333	127	3	1	330	1	329	3e-141	408	54 gene product [Salmonella phage PVP-SE1]
ORF173	gi|563397504|ref|YP_008857268.1|;gi|555923795|gb|AGZ17526.1|	59.16	76.88	333	129	3	1	330	1	329	6e-141	407	hyphothetical protein [Enterobacteria phage 4MG]
ORF173	gi|730985082|ref|YP_009111167.1|;gi|670141225|gb|AII27636.1|	58.93	77.08	336	128	3	1	330	1	332	1e-140	406	hypothetical protein Av05_0093 [Escherichia phage Av-05]
ORF173	gi|414086866|ref|YP_006987054.1|;gi|378565700|gb|AFC21399.1|	58.86	78.38	333	130	3	1	330	1	329	2e-139	403	hypothetical protein GAP31_218 [Cronobacter phage vB_CsaM_GAP31]
ORF173	gi|593777139|ref|YP_009014984.1|;gi|383395481|gb|AFH20906.1|	56.13	71.78	326	127	5	7	325	6	322	8e-117	346	hypothetical protein CR9_022 [Cronobacter phage CR9]
ORF173	gi|448244973|ref|YP_007392693.1|;gi|374717298|gb|AEZ66397.1|	54.05	70.27	333	133	4	7	328	6	329	7e-112	333	hypothetical protein phiTE_231 [Pectobacterium phage phiTE]
ORF173	gi|389059885|ref|YP_006383038.1|;gi|658310068|ref|YP_009042260.1|;gi|383395764|gb|AFH21188.1|;gi|641468448|gb|AIA64553.1|	53.75	69.67	333	134	4	7	328	6	329	4e-111	331	hypothetical protein CR3_023 [Cronobacter phage CR3]
ORF174	gi|506524653|ref|WP_015991747.1|;gi|194172904|ref|YP_002003547.1|;gi|543170221|ref|YP_008530289.1|;gi|640883498|ref|YP_009030954.1|;gi|114795942|gb|ABI79116.1|;gi|505834043|gb|AGM12433.1|;gi|601129538|gb|AHN83633.1|;gi|606569799|gb|EYW21880.1|;gi|815007618|gb|AKE45394.1|;gi|815007836|gb|AKE45611.1|;gi|815009255|gb|AKE47021.1|	100	100	225	0	0	1	225	1	225	4e-168	467	conserved hypothetical protein [Escherichia phage rv5]
ORF174	gi|422936366|ref|YP_007006216.1|;gi|374715962|gb|AEZ65181.1|	99.56	100	225	1	0	1	225	1	225	1e-167	466	hypothetical protein FV3_00045 [Enterobacteria phage vB_EcoM-FV3]
ORF174	gi|563397503|ref|YP_008857267.1|;gi|555923794|gb|AGZ17525.1|	61.03	72.77	213	83	0	2	214	3	215	4e-93	277	putative baseplate assembly protein [Enterobacteria phage 4MG]
ORF174	gi|414086867|ref|YP_006987055.1|;gi|378565701|gb|AFC21400.1|	60.56	72.77	213	84	0	2	214	3	215	6e-93	277	conserved baseplate assembly protein [Cronobacter phage vB_CsaM_GAP31]
ORF174	gi|730985083|ref|YP_009111168.1|;gi|670141226|gb|AII27637.1|	58.48	72.32	224	89	1	2	221	3	226	1e-91	274	putative baseplate assembly protein [Escherichia phage Av-05]
ORF174	gi|363539574|ref|YP_004893859.1|;gi|310660193|gb|ADP02448.1|;gi|408386666|gb|AFU63676.1|	60.09	73.24	213	85	0	2	214	3	215	1e-91	274	53 gene product [Salmonella phage PVP-SE1]
ORF174	gi|389059886|ref|YP_006383039.1|;gi|658310069|ref|YP_009042261.1|;gi|383395765|gb|AFH21189.1|;gi|641468449|gb|AIA64554.1|	46.47	59.34	241	109	3	4	224	5	245	5e-66	209	hypothetical protein CR3_024 [Cronobacter phage CR3]
ORF174	gi|593777140|ref|YP_009014985.1|;gi|383395482|gb|AFH20907.1|	48.58	65.09	212	108	1	4	214	5	216	9e-66	207	putative baseplate assembly protein [Cronobacter phage CR9]
ORF174	gi|448244974|ref|YP_007392694.1|;gi|374717299|gb|AEZ66398.1|	47.6	59.83	229	102	2	4	214	5	233	1e-65	207	putative baseplate assembly protein [Pectobacterium phage phiTE]
ORF174	gi|726647072|ref|YP_009012470.1|;gi|396576947|emb|CBY99567.1|	27.2	45.61	239	139	8	8	223	8	234	1e-19	86.3	Phi92_gp138 [Enterobacteria phage phi92]
ORF175	gi|506524652|ref|WP_015991746.1|;gi|194172903|ref|YP_002003546.1|;gi|543170220|ref|YP_008530288.1|;gi|640883497|ref|YP_009030953.1|;gi|114795941|gb|ABI79115.1|;gi|505834042|gb|AGM12432.1|;gi|601129537|gb|AHN83632.1|;gi|606569800|gb|EYW21881.1|;gi|815007617|gb|AKE45393.1|;gi|815007835|gb|AKE45610.1|	100	100	238	0	0	1	238	1	238	2e-177	492	conserved hypothetical protein [Escherichia phage rv5]
ORF175	gi|422936365|ref|YP_007006215.1|;gi|374715961|gb|AEZ65180.1|	99.16	100	238	2	0	1	238	1	238	2e-176	490	hypothetical protein FV3_00044 [Enterobacteria phage vB_EcoM-FV3]
ORF175	gi|363539573|ref|YP_004893858.1|;gi|310660192|gb|ADP02447.1|;gi|408386667|gb|AFU63677.1|	71.08	82.84	204	59	0	1	204	1	204	1e-107	314	52 gene product [Salmonella phage PVP-SE1]
ORF175	gi|563397502|ref|YP_008857266.1|;gi|555923793|gb|AGZ17524.1|	70.1	82.84	204	61	0	1	204	1	204	5e-107	312	hyphothetical protein [Enterobacteria phage 4MG]
ORF175	gi|414086868|ref|YP_006987056.1|;gi|378565702|gb|AFC21401.1|	70.1	82.84	204	61	0	1	204	1	204	6e-107	312	hypothetical protein GAP31_220 [Cronobacter phage vB_CsaM_GAP31]
ORF175	gi|730985084|ref|YP_009111169.1|;gi|670141227|gb|AII27638.1|	73.14	85.71	175	47	0	1	175	1	175	4e-95	281	hypothetical protein Av05_0095 [Escherichia phage Av-05]
ORF175	gi|448244975|ref|YP_007392695.1|;gi|374717300|gb|AEZ66399.1|	56.82	69.32	176	71	2	1	171	1	176	1e-64	203	hypothetical protein phiTE_233 [Pectobacterium phage phiTE]
ORF175	gi|593777141|ref|YP_009014986.1|;gi|383395483|gb|AFH20908.1|	55.75	70.11	174	72	2	1	169	1	174	5e-64	201	hypothetical protein CR9_024 [Cronobacter phage CR9]
ORF175	gi|389059887|ref|YP_006383040.1|;gi|658310070|ref|YP_009042262.1|;gi|383395766|gb|AFH21190.1|;gi|641468450|gb|AIA64555.1|	56.9	68.97	174	70	2	1	169	1	174	6e-64	201	hypothetical protein CR3_025 [Cronobacter phage CR3]
ORF175	gi|726647073|ref|YP_009012471.1|;gi|396576948|emb|CBY99568.1|	25.14	45.14	175	125	5	7	176	6	179	1e-11	63.2	Phi92_gp139 [Enterobacteria phage phi92]
ORF176	gi|506524651|ref|WP_015991745.1|;gi|194172902|ref|YP_002003545.1|;gi|543170219|ref|YP_008530287.1|;gi|640883496|ref|YP_009030952.1|;gi|114795940|gb|ABI79114.1|;gi|505834041|gb|AGM12431.1|;gi|601129536|gb|AHN83631.1|;gi|606569801|gb|EYW21882.1|;gi|815007616|gb|AKE45392.1|;gi|815007834|gb|AKE45609.1|;gi|815009253|gb|AKE47019.1|	100	100	222	0	0	1	222	1	222	3e-160	447	conserved hypothetical protein [Escherichia phage rv5]
ORF176	gi|422936364|ref|YP_007006214.1|;gi|374715960|gb|AEZ65179.1|	98.65	99.1	222	3	0	1	222	1	222	7e-158	441	hypothetical protein FV3_00043 [Enterobacteria phage vB_EcoM-FV3]
ORF176	gi|414086869|ref|YP_006987057.1|;gi|378565703|gb|AFC21402.1|	44.5	65.6	218	121	0	3	220	4	221	4e-66	208	hypothetical protein GAP31_221 [Cronobacter phage vB_CsaM_GAP31]
ORF176	gi|563397501|ref|YP_008857265.1|;gi|555923792|gb|AGZ17523.1|	43.84	65.3	219	122	1	3	220	4	222	2e-62	198	putative tail fiber protein [Enterobacteria phage 4MG]
ORF176	gi|363539572|ref|YP_004893857.1|;gi|310660191|gb|ADP02446.1|;gi|408386668|gb|AFU63678.1|	40.64	62.1	219	129	1	3	220	4	222	2e-56	183	51 gene product [Salmonella phage PVP-SE1]
ORF176	gi|726647074|ref|YP_009012472.1|;gi|396576949|emb|CBY99569.1|	41.74	61.74	115	65	2	109	222	44	157	6e-24	96.7	Phi92_gp140 [Enterobacteria phage phi92]
ORF176	gi|448260436|ref|YP_007348536.1|;gi|408385308|gb|AFU62739.1|	42.61	60	115	64	2	109	222	44	157	2e-23	94.7	hypothetical protein phAPEC8_00168 [Escherichia phage phAPEC8]
ORF176	gi|408386670|gb|AFU63680.1|	43.69	56.31	103	58	0	1	103	1	103	3e-19	88.2	hypothetical protein [Salmonella phage SSE-121]
ORF176	gi|363539570|ref|YP_004893855.1|;gi|310660189|gb|ADP02444.1|	42.72	55.34	103	59	0	1	103	1	103	1e-18	86.7	49 gene product [Salmonella phage PVP-SE1]
ORF176	gi|563397499|ref|YP_008857263.1|;gi|555923790|gb|AGZ17521.1|	41.35	54.81	104	61	0	1	104	1	104	3e-18	85.1	putative colanic acid degrading protein [Enterobacteria phage 4MG]
ORF177	gi|194172901|ref|YP_002003544.1|;gi|114795939|gb|ABI79113.1|;gi|815007833|gb|AKE45608.1|	99.54	99.65	865	4	0	1	865	1	865	0	1801	hypothetical protein [Escherichia phage rv5]
ORF177	gi|640883495|ref|YP_009030951.1|;gi|601129535|gb|AHN83630.1|	99.42	99.42	865	5	0	1	865	1	865	0	1798	putative tail fiber protein [Escherichia phage vB_EcoM_FFH2]
ORF177	gi|543170218|ref|YP_008530286.1|;gi|505834040|gb|AGM12430.1|;gi|815007615|gb|AKE45391.1|	99.19	99.65	865	7	0	1	865	1	865	0	1796	putative phage tail protein [Escherichia phage 2 JES-2013]
ORF177	gi|422936363|ref|YP_007006213.1|;gi|374715959|gb|AEZ65178.1|	97.11	98.96	865	25	0	1	865	1	865	0	1770	hypothetical protein FV3_00042 [Enterobacteria phage vB_EcoM-FV3]
ORF177	gi|448260437|ref|YP_007348537.1|;gi|408385309|gb|AFU62740.1|	35.13	52.69	928	533	22	2	863	3	927	1e-174	535	putative structural protein [Escherichia phage phAPEC8]
ORF177	gi|726647075|ref|YP_009012473.1|;gi|396576950|emb|CBY99570.1|	35.17	51.89	927	534	20	2	863	3	927	2e-171	527	Phi92_gp141 [Enterobacteria phage phi92]
ORF177	gi|408386669|gb|AFU63679.1|	34.52	50.59	927	540	18	2	863	3	927	8e-167	514	tail fibers protein [Salmonella phage SSE-121]
ORF177	gi|363539571|ref|YP_004893856.1|;gi|310660190|gb|ADP02445.1|	33.87	50.7	927	546	18	2	863	3	927	2e-163	505	50 gene product [Salmonella phage PVP-SE1]
ORF177	gi|414086870|ref|YP_006987058.1|;gi|378565704|gb|AFC21403.1|	33.98	50.38	927	545	18	2	863	3	927	3e-161	499	hypothetical protein GAP31_222 [Cronobacter phage vB_CsaM_GAP31]
ORF177	gi|563397500|ref|YP_008857264.1|;gi|555923791|gb|AGZ17522.1|	33.87	50.38	927	546	18	2	863	3	927	6e-161	499	putative phage tail protein [Enterobacteria phage 4MG]
ORF178	gi|640883494|ref|YP_009030950.1|;gi|601129534|gb|AHN83629.1|	97.77	99.05	1479	33	0	1	1479	1	1479	0	3011	putative tail fiber protein [Escherichia phage vB_EcoM_FFH2]
ORF178	gi|422936362|ref|YP_007006212.1|;gi|374715958|gb|AEZ65177.1|	93.99	96.09	1048	61	1	1	1048	1	1046	0	2055	putative tail fiber protein [Enterobacteria phage vB_EcoM-FV3]
ORF178	gi|543170217|ref|YP_008530285.1|;gi|505834039|gb|AGM12429.1|	92.2	94.86	1051	78	2	1	1049	1	1049	0	2003	putative tail fiber protein [Escherichia phage 2 JES-2013]
ORF178	gi|194172900|ref|YP_002003543.1|;gi|114795938|gb|ABI79112.1|;gi|815007832|gb|AKE45607.1|	90.96	94.01	1051	91	2	1	1049	1	1049	0	1980	putative tail fiber protein [Escherichia phage rv5]
ORF178	gi|797192433|gb|AKA60889.1|	39.54	56.55	435	237	5	1060	1473	270	699	3e-94	323	tail fiber protein [Enterobacteria phage JenP1]
ORF178	gi|797192532|gb|AKA60976.1|	33.64	47.95	440	241	15	1060	1473	270	684	1e-55	209	tail fiber protein [Enterobacteria phage JenP2]
ORF178	gi|428782336|ref|YP_007112094.1|;gi|392505760|gb|AFM76057.1|	33.33	50.24	420	238	15	552	958	478	868	5e-48	189	side tail fiber protein [Enterobacteria phage mEp460]
ORF178	gi|388570497|ref|YP_006382436.1|;gi|356601415|gb|AET24749.1|	30.22	44.89	450	256	18	1060	1473	353	780	2e-36	150	putative tail fiber protein [Escherichia phage Akfv33] [Escherichia phage bV_EcoS_AKFV33]
ORF178	gi|701946792|gb|AIW03884.1|	33.1	51.03	290	169	6	382	660	269	544	2e-36	149	tail fiber protein [Escherichia phage Seurat]
ORF178	gi|640884404|ref|YP_009031754.1|;gi|601129426|gb|AHN83565.1|	26.81	42.13	470	247	17	1060	1473	384	812	9e-34	142	putative tail fiber protein [Escherichia phage vB_EcoS_FFH1]
ORF179	gi|640883493|ref|YP_009030949.1|;gi|601129533|gb|AHN83628.1|	98.18	98.18	110	2	0	1	110	1	110	2e-72	215	hypothetical protein [Escherichia phage vB_EcoM_FFH2]
ORF179	gi|797192434|gb|AKA60890.1|	35	58.75	80	43	2	1	80	1	71	1e-06	44.7	hypothetical protein [Enterobacteria phage JenP1]
ORF179	gi|797192533|gb|AKA60977.1|	27.5	53.75	80	49	1	1	80	1	71	6e-05	40	hypothetical protein [Enterobacteria phage JenP2]
ORF179	gi|62362396|ref|YP_224261.1|;gi|58220018|gb|AAW67530.1|	33.33	50.72	69	45	1	23	91	410	477	0.6	30.4	putative hemagglutinin protein [Listonella phage phiHSIC]
ORF179	gi|339783527|gb|AEK09241.1|	30	50	50	35	0	50	99	28	77	0.69	29.6	gp44 [Mycobacterium phage JC27]
ORF179	gi|414089706|ref|YP_006989853.1|;gi|408731995|gb|AFU88438.1|	39.02	53.66	41	14	2	42	71	351	391	4.3	27.7	putative T7-like Pol I DNA polymerase [Caulobacter phage swift] [Caulobacter phage CcrSwift]
ORF179	gi|414088630|ref|YP_006988803.1|;gi|414089353|ref|YP_006989505.1|;gi|408730845|gb|AFU87291.1|;gi|408731197|gb|AFU87642.1|	39.02	53.66	41	14	2	42	71	351	391	4.3	27.7	putative T7-like Pol I DNA polymerase [Caulobacter phage magneto] [Caulobacter phage CcrMagneto]
ORF179	gi|414087836|ref|YP_006988019.1|;gi|398256698|gb|AFO71712.1|;gi|408730508|gb|AFU86955.1|	39.02	53.66	41	14	2	42	71	351	391	4.3	27.7	putative T7-like Pol I DNA polymerase [Caulobacter phage phiCbK]
ORF179	gi|418488484|ref|YP_007002584.1|;gi|379697282|gb|AFD10622.1|	40.54	62.16	37	15	2	76	110	61	92	5.8	27.3	hypothetical protein I7A_038 [Pseudomonas phage NH-4]
ORF179	gi|218148577|ref|YP_002364345.1|;gi|218059773|emb|CAU13875.1|	40.54	62.16	37	15	2	76	110	61	92	5.9	27.3	hypothetical protein PP141_gp37 [Pseudomonas phage 14-1]
ORF180	gi|194172899|ref|YP_002003542.1|;gi|543170216|ref|YP_008530284.1|;gi|640883492|ref|YP_009030948.1|;gi|114795937|gb|ABI79111.1|;gi|505834038|gb|AGM12428.1|;gi|601129532|gb|AHN83627.1|;gi|815007612|gb|AKE45388.1|;gi|815007831|gb|AKE45606.1|;gi|815009250|gb|AKE47016.1|	99.49	99.49	196	1	0	1	196	1	196	6e-142	399	conserved hypothetical protein [Escherichia phage rv5]
ORF180	gi|422936361|ref|YP_007006211.1|;gi|374715957|gb|AEZ65176.1|	96.94	98.47	196	6	0	1	196	1	196	5e-139	391	hypothetical protein FV3_0040 [Enterobacteria phage vB_EcoM-FV3]
ORF180	gi|701946787|gb|AIW03879.1|	32.37	51.45	173	113	2	1	171	1	171	1e-23	96.3	hypothetical protein CPT_Seurat16 [Escherichia phage Seurat]
ORF180	gi|33770525|ref|NP_892062.1|;gi|33636108|emb|CAD91777.1|	36.63	51.16	172	101	3	4	171	7	174	4e-23	94.7	hypothetical protein PY54p16 [Yersinia phage PY54]
ORF180	gi|797192526|gb|AKA60970.1|	31.87	51.88	160	105	2	12	169	14	171	8e-18	79.7	hypothetical protein [Enterobacteria phage JenP2]
ORF180	gi|640885138|ref|YP_009032388.1|;gi|601131750|gb|AHN84581.1|	31.25	51.25	160	102	3	16	171	18	173	2e-17	78.6	hypothetical protein 9g_00065 [Enterobacteria phage 9g]
ORF180	gi|797192625|gb|AKA61057.1|	31.25	51.25	160	102	3	16	171	18	173	3e-17	78.2	hypothetical protein [Enterobacteria phage JenK1]
ORF180	gi|797192427|gb|AKA60883.1|	31.25	51.25	160	106	2	12	169	14	171	5e-17	77.4	hypothetical protein [Enterobacteria phage JenP1]
ORF180	gi|451937779|gb|AGF88075.1|	29.8	50.33	151	102	2	23	171	39	187	5e-16	74.7	hypothetical protein SP016_00100 [Salmonella phage FSL SP-016]
ORF180	gi|589890604|ref|YP_009006460.1|;gi|583928000|gb|AHI61256.1|	24.18	41.18	153	105	3	8	149	6	158	7e-07	48.9	hypothetical protein SHOU24_59 [Vibrio phage SHOU24]
ORF181	gi|506524647|ref|WP_015991741.1|;gi|194172898|ref|YP_002003541.1|;gi|422936360|ref|YP_007006210.1|;gi|543170215|ref|YP_008530283.1|;gi|640883491|ref|YP_009030947.1|;gi|114795936|gb|ABI79110.1|;gi|374715956|gb|AEZ65175.1|;gi|505834037|gb|AGM12427.1|;gi|601129531|gb|AHN83626.1|;gi|606569805|gb|EYW21886.1|;gi|815007611|gb|AKE45387.1|;gi|815007830|gb|AKE45605.1|;gi|815009249|gb|AKE47015.1|	100	100	183	0	0	1	183	1	183	3e-133	375	conserved hypothetical protein [Escherichia phage rv5]
ORF181	gi|701946788|gb|AIW03880.1|	39.56	60.44	182	109	1	1	181	1	182	5e-41	141	hypothetical protein CPT_Seurat17 [Escherichia phage Seurat]
ORF181	gi|640885139|ref|YP_009032389.1|;gi|601131751|gb|AHN84582.1|	39.01	57.14	182	110	1	1	181	1	182	6e-39	135	hypothetical protein 9g_00066 [Enterobacteria phage 9g]
ORF181	gi|797192626|gb|AKA61058.1|	39.01	57.14	182	110	1	1	181	1	182	7e-39	135	hypothetical protein [Enterobacteria phage JenK1]
ORF181	gi|797192428|gb|AKA60884.1|	39.01	59.34	182	110	1	1	181	1	182	2e-37	132	hypothetical protein [Enterobacteria phage JenP1]
ORF181	gi|797192527|gb|AKA60971.1|	38.46	59.34	182	111	1	1	181	1	182	4e-37	130	hypothetical protein [Enterobacteria phage JenP2]
ORF181	gi|446890026|ref|WP_000967282.1|;gi|353651953|gb|EHC93920.1|;gi|363568979|gb|EHL52945.1|;gi|379982840|emb|CCF91006.1|;gi|451937778|gb|AGF88074.1|;gi|523818176|gb|AGQ73457.1|;gi|553437194|gb|ESB62330.1|;gi|554057295|gb|ESF01898.1|;gi|554186442|gb|ESG25377.1|;gi|554270870|gb|ESH06866.1|;gi|560203403|gb|ESV49707.1|;gi|735815183|gb|KHP84721.1|;gi|817616254|gb|AKF88577.1|	35.16	52.75	182	117	1	1	181	1	182	2e-30	113	hypothetical protein SP016_00095 [Salmonella phage FSL SP-016]
ORF181	gi|33770526|ref|NP_892063.1|;gi|33636109|emb|CAD91778.1|	29.12	50.55	182	128	1	1	181	1	182	2e-23	95.1	hypothetical protein PY54p17 [Yersinia phage PY54]
ORF181	gi|589890603|ref|YP_009006459.1|;gi|583927999|gb|AHI61255.1|	25.99	44.07	177	130	1	6	181	4	180	2e-13	67	hypothetical protein SHOU24_58 [Vibrio phage SHOU24]
ORF181	gi|494453787|ref|WP_007244232.1|;gi|28871186|ref|NP_793805.1|;gi|658307712|ref|YP_009043556.1|;gi|28854436|gb|AAO57500.1|;gi|213927673|gb|EEB61220.1|;gi|636483498|gb|AHZ95033.1|;gi|814996040|gb|KKI25656.1|	27.06	47.65	170	109	6	22	181	23	187	2e-11	61.2	hypothetical protein [Pseudomonas phage phiPSA1]
ORF182	gi|506524646|ref|WP_015991740.1|;gi|194172897|ref|YP_002003540.1|;gi|543170214|ref|YP_008530282.1|;gi|640883490|ref|YP_009030946.1|;gi|114795935|gb|ABI79109.1|;gi|505834036|gb|AGM12426.1|;gi|601129530|gb|AHN83625.1|;gi|606569806|gb|EYW21887.1|;gi|815007829|gb|AKE45604.1|;gi|815009248|gb|AKE47014.1|	100	100	141	0	0	1	141	1	141	6e-103	295	conserved hypothetical protein [Escherichia phage rv5]
ORF182	gi|422936359|ref|YP_007006209.1|;gi|374715955|gb|AEZ65174.1|	95.74	99.29	141	6	0	1	141	1	141	2e-100	289	hypothetical protein FV3_00038 [Enterobacteria phage vB_EcoM-FV3]
ORF182	gi|701946789|gb|AIW03881.1|	45.19	59.26	135	74	0	6	140	3	137	3e-40	135	hypothetical protein CPT_Seurat18 [Escherichia phage Seurat]
ORF182	gi|797192429|gb|AKA60885.1|	46.56	59.54	131	70	0	10	140	7	137	3e-39	133	hypothetical protein [Enterobacteria phage JenP1]
ORF182	gi|797192528|gb|AKA60972.1|	45.8	58.78	131	71	0	10	140	7	137	2e-38	131	hypothetical protein [Enterobacteria phage JenP2]
ORF182	gi|797192627|gb|AKA61059.1|	43.88	55.4	139	78	0	2	140	5	143	3e-36	125	hypothetical protein [Enterobacteria phage JenK1]
ORF182	gi|640885140|ref|YP_009032390.1|;gi|601131752|gb|AHN84583.1|	44.53	55.47	128	71	0	13	140	2	129	2e-33	118	hypothetical protein 9g_00067 [Enterobacteria phage 9g]
ORF182	gi|33770528|ref|NP_892065.1|;gi|33636111|emb|CAD91780.1|	44.17	55	120	64	3	6	125	2	118	4e-24	94	hypothetical protein PY54p19 [Yersinia phage PY54]
ORF182	gi|446604921|ref|WP_000682267.1|;gi|363568978|gb|EHL52944.1|;gi|379982839|emb|CCF91005.1|;gi|451937777|gb|AGF88073.1|;gi|523818175|gb|AGQ73456.1|;gi|553437193|gb|ESB62329.1|;gi|554057294|gb|ESF01897.1|;gi|554186441|gb|ESG25376.1|;gi|554270869|gb|ESH06865.1|;gi|560203404|gb|ESV49708.1|;gi|735815184|gb|KHP84722.1|;gi|817616255|gb|AKF88578.1|	37.23	50.36	137	77	5	4	140	3	130	2e-22	89.4	hypothetical protein SP016_00090 [Salmonella phage FSL SP-016]
ORF182	gi|658307719|ref|YP_009043557.1|;gi|636483505|gb|AHZ95040.1|	40	50	120	69	2	6	125	2	118	5e-22	88.6	hypothetical protein [Pseudomonas phage phiPSA1]
ORF183	gi|640883489|ref|YP_009030945.1|;gi|601129529|gb|AHN83624.1|	99.83	99.92	1199	2	0	1	1199	1	1199	0	2485	putative tail fiber protein [Escherichia phage vB_EcoM_FFH2]
ORF183	gi|543170213|ref|YP_008530281.1|;gi|505834035|gb|AGM12425.1|	99.42	99.5	1199	7	0	1	1199	1	1199	0	2477	putative phage host specificity protein [Escherichia phage 2 JES-2013]
ORF183	gi|194172896|ref|YP_002003539.1|;gi|114795934|gb|ABI79108.1|;gi|815007828|gb|AKE45603.1|	83.58	87.96	1279	130	5	1	1199	1	1279	0	2205	putative tail fiber protein [Escherichia phage rv5]
ORF183	gi|422936358|ref|YP_007006208.1|;gi|374715954|gb|AEZ65173.1|	82.17	87.41	1279	148	5	1	1199	1	1279	0	2171	putative tail fiber protein [Enterobacteria phage vB_EcoM-FV3]
ORF183	gi|701946790|gb|AIW03882.1|	54.31	69.31	720	306	7	48	754	52	761	0	802	tail fiber protein [Escherichia phage Seurat]
ORF183	gi|640885141|ref|YP_009032391.1|;gi|601131753|gb|AHN84584.1|	48.82	64.66	764	345	12	48	794	52	786	0	731	host specificity protein [Enterobacteria phage 9g]
ORF183	gi|797192628|gb|AKA61060.1|	49.06	65.28	746	341	11	48	776	52	775	0	723	tail fiber protein [Enterobacteria phage JenK1]
ORF183	gi|797192430|gb|AKA60886.1|	49.41	66.57	682	332	5	48	717	52	732	0	703	tail fiber protein [Enterobacteria phage JenP1]
ORF183	gi|797192529|gb|AKA60973.1|	49.12	66.72	682	334	5	48	717	52	732	0	702	tail fiber protein [Enterobacteria phage JenP2]
ORF183	gi|447033217|ref|WP_001110473.1|;gi|353651955|gb|EHC93922.1|;gi|363568977|gb|EHL52943.1|;gi|379982838|emb|CCF91004.1|;gi|451937776|gb|AGF88072.1|;gi|523820216|gb|AGQ75497.1|;gi|553437192|gb|ESB62328.1|;gi|554186440|gb|ESG25375.1|;gi|554270868|gb|ESH06864.1|;gi|560203414|gb|ESV49718.1|;gi|735815185|gb|KHP84723.1|;gi|817616256|gb|AKF88579.1|	43.77	61.8	754	397	7	34	778	34	769	0	652	tail fiber protein [Salmonella phage FSL SP-016]
ORF184	gi|640883488|ref|YP_009030944.1|;gi|601129528|gb|AHN83623.1|	99.6	100	496	2	0	1	496	1	496	0	1005	putative baseplate component [Escherichia phage vB_EcoM_FFH2]
ORF184	gi|543170212|ref|YP_008530280.1|;gi|505834034|gb|AGM12424.1|	99.8	100	496	1	0	1	496	1	496	0	1005	putative baseplate component [Escherichia phage 2 JES-2013]
ORF184	gi|194172895|ref|YP_002003538.1|;gi|114795933|gb|ABI79107.1|;gi|815007608|gb|AKE45384.1|;gi|815007827|gb|AKE45602.1|;gi|815009246|gb|AKE47012.1|	99.8	99.8	496	1	0	1	496	1	496	0	1004	conserved hypothetical protein [Escherichia phage rv5]
ORF184	gi|422936357|ref|YP_007006207.1|;gi|374715953|gb|AEZ65172.1|	98.59	99.4	496	7	0	1	496	1	496	0	996	hypothetical protein FV3_00036 [Enterobacteria phage vB_EcoM-FV3]
ORF184	gi|563397498|ref|YP_008857262.1|;gi|555923789|gb|AGZ17520.1|	60.61	77.98	495	195	0	2	496	3	497	0	612	putative baseplate component [Enterobacteria phage 4MG]
ORF184	gi|414086872|ref|YP_006987060.1|;gi|378565706|gb|AFC21405.1|	60.2	77.98	495	197	0	2	496	3	497	0	612	hypothetical protein GAP31_224 [Cronobacter phage vB_CsaM_GAP31]
ORF184	gi|363539569|ref|YP_004893854.1|;gi|310660188|gb|ADP02443.1|;gi|408386671|gb|AFU63681.1|	60.4	77.17	495	196	0	2	496	3	497	0	601	48 gene product [Salmonella phage PVP-SE1]
ORF184	gi|593777142|ref|YP_009014987.1|;gi|383395484|gb|AFH20909.1|	51.62	72.06	494	234	4	4	496	5	494	1e-179	518	hypothetical protein CR9_025 [Cronobacter phage CR9]
ORF184	gi|389059888|ref|YP_006383041.1|;gi|383395767|gb|AFH21191.1|	50.61	71.46	494	239	4	4	496	5	494	2e-176	510	hypothetical protein CR3_026 [Cronobacter phage CR3]
ORF184	gi|658310071|ref|YP_009042263.1|;gi|641468451|gb|AIA64556.1|	50.61	71.46	494	239	4	4	496	5	494	4e-176	509	hypothetical protein CR8_026 [Cronobacter phage CR8]
ORF185	gi|194172894|ref|YP_002003537.1|;gi|543170211|ref|YP_008530279.1|;gi|640883487|ref|YP_009030943.1|;gi|114795932|gb|ABI79106.1|;gi|505834033|gb|AGM12423.1|;gi|601129527|gb|AHN83622.1|;gi|815007607|gb|AKE45383.1|;gi|815007826|gb|AKE45601.1|	100	100	228	0	0	1	228	1	228	2e-167	466	hypothetical protein [Escherichia phage rv5]
ORF185	gi|422936356|ref|YP_007006206.1|;gi|374715952|gb|AEZ65171.1|	99.12	100	228	2	0	1	228	1	228	1e-166	464	hypothetical protein FV3_00035 [Enterobacteria phage vB_EcoM-FV3]
ORF185	gi|730985087|ref|YP_009111172.1|;gi|670141230|gb|AII27641.1|	62.95	78.57	224	83	0	1	224	1	224	1e-98	291	hypothetical protein Av05_0098 [Escherichia phage Av-05]
ORF185	gi|563397497|ref|YP_008857261.1|;gi|555923788|gb|AGZ17519.1|	64.71	77.45	204	72	0	1	204	1	204	1e-90	270	hyphothetical protein [Enterobacteria phage 4MG]
ORF185	gi|414086873|ref|YP_006987061.1|;gi|378565707|gb|AFC21406.1|	64.22	77.45	204	73	0	1	204	1	204	2e-90	270	hypothetical protein GAP31_225 [Cronobacter phage vB_CsaM_GAP31]
ORF185	gi|363539568|ref|YP_004893853.1|;gi|310660187|gb|ADP02442.1|;gi|408386672|gb|AFU63682.1|	62.75	78.43	204	76	0	1	204	1	204	2e-89	267	47 gene product [Salmonella phage PVP-SE1]
ORF185	gi|658310072|ref|YP_009042264.1|;gi|641468452|gb|AIA64557.1|	50.47	66.36	214	104	1	1	212	1	214	4e-71	221	hypothetical protein CR8_027 [Cronobacter phage CR8]
ORF185	gi|593777143|ref|YP_009014988.1|;gi|383395485|gb|AFH20910.1|	52.13	65.88	211	99	1	1	209	1	211	3e-70	218	hypothetical protein CR9_026 [Cronobacter phage CR9]
ORF185	gi|448244977|ref|YP_007392697.1|;gi|374717302|gb|AEZ66401.1|	50.24	66.99	209	104	0	4	212	6	214	3e-70	218	hypothetical protein phiTE_235 [Pectobacterium phage phiTE]
ORF185	gi|389059889|ref|YP_006383042.1|;gi|383395768|gb|AFH21192.1|	50	65.89	214	105	1	1	212	1	214	5e-70	218	hypothetical protein CR3_027 [Cronobacter phage CR3]
ORF186	gi|543170210|ref|YP_008530278.1|;gi|505834032|gb|AGM12422.1|	100	100	690	0	0	1	690	1	690	0	1454	hypothetical protein Ec2_0033 [Escherichia phage 2 JES-2013]
ORF186	gi|640883486|ref|YP_009030942.1|;gi|601129526|gb|AHN83621.1|	99.71	100	690	2	0	1	690	1	690	0	1451	hypothetical protein [Escherichia phage vB_EcoM_FFH2]
ORF186	gi|194172893|ref|YP_002003536.1|;gi|114795931|gb|ABI79105.1|;gi|815007825|gb|AKE45600.1|;gi|815009244|gb|AKE47010.1|	99.57	100	690	3	0	1	690	1	690	0	1449	conserved hypothetical protein [Escherichia phage rv5]
ORF186	gi|422936355|ref|YP_007006205.1|;gi|374715951|gb|AEZ65170.1|	98.84	99.86	690	8	0	1	690	1	690	0	1441	hypothetical protein FV3_00034 [Enterobacteria phage vB_EcoM-FV3]
ORF186	gi|730985088|ref|YP_009111173.1|;gi|670141231|gb|AII27642.1|	42.46	61.45	690	388	6	1	686	1	685	0	604	hypothetical protein Av05_0099 [Escherichia phage Av-05]
ORF186	gi|726647076|ref|YP_009012474.1|;gi|396576951|emb|CBY99571.1|	42.09	61.25	689	391	5	1	684	1	686	0	595	Phi92_gp142 [Enterobacteria phage phi92]
ORF186	gi|448260438|ref|YP_007348538.1|;gi|408385310|gb|AFU62741.1|	42.88	60.32	688	385	6	1	684	1	684	0	581	hypothetical protein phAPEC8_00170 [Escherichia phage phAPEC8]
ORF186	gi|589892165|ref|YP_009008530.1|;gi|583926719|gb|AHI60025.1|	30.08	45.12	379	225	12	300	660	353	709	1e-36	149	putative capsid and scaffold protein [Acinetobacter phage IME_AB3]
ORF186	gi|699753111|gb|AIU44336.1|	29.25	45.6	318	198	9	355	662	108	408	1e-28	120	capsid and scaffold protein [Delftia phage RG-2014]
ORF186	gi|119952233|ref|YP_950542.1|;gi|117650952|gb|ABK54425.1|	26.51	43.07	332	202	10	351	660	97	408	7e-24	106	gp64 [Escherichia phage N4]
ORF187	gi|543170209|ref|YP_008530277.1|;gi|505834031|gb|AGM12421.1|	100	100	346	0	0	1	346	1	346	0	714	putative tail fiber protein [Escherichia phage 2 JES-2013]
ORF187	gi|194172892|ref|YP_002003535.1|;gi|640883485|ref|YP_009030941.1|;gi|114795930|gb|ABI79104.1|;gi|601129525|gb|AHN83620.1|;gi|815007824|gb|AKE45599.1|	99.71	99.71	346	1	0	1	346	1	346	0	713	putative tail fiber protein [Escherichia phage rv5]
ORF187	gi|422936354|ref|YP_007006204.1|;gi|374715950|gb|AEZ65169.1|	98.84	99.71	346	4	0	1	346	1	346	0	709	putative tail fiber protein [Enterobacteria phage vB_EcoM-FV3]
ORF187	gi|730985089|ref|YP_009111174.1|;gi|670141232|gb|AII27643.1|	47.91	62.95	359	164	5	1	343	1	352	8e-102	309	putative tail fiber protein [Escherichia phage Av-05]
ORF187	gi|408386673|gb|AFU63683.1|	44.95	60.11	376	169	5	1	344	1	370	1e-96	296	hypothetical protein [Salmonella phage SSE-121]
ORF187	gi|363539567|ref|YP_004893852.1|;gi|310660186|gb|ADP02441.1|	44.95	60.11	376	169	5	1	344	1	370	1e-96	296	46 gene product [Salmonella phage PVP-SE1]
ORF187	gi|563397496|ref|YP_008857260.1|;gi|555923787|gb|AGZ17518.1|	41.8	60.32	378	174	9	1	343	1	367	3e-88	274	putative tail fiber protein [Enterobacteria phage 4MG]
ORF187	gi|414086874|ref|YP_006987062.1|;gi|378565708|gb|AFC21407.1|	41.53	60.32	378	175	9	1	343	1	367	6e-88	274	conserved tail fiber protein [Cronobacter phage vB_CsaM_GAP31]
ORF187	gi|640883482|ref|YP_009030938.1|;gi|601129522|gb|AHN83617.1|	42.98	58.71	356	184	6	1	346	1	347	6e-88	273	tail fiber protein [Escherichia phage vB_EcoM_FFH2]
ORF187	gi|543170206|ref|YP_008530274.1|;gi|505834028|gb|AGM12418.1|	42.42	58.43	356	186	6	1	346	1	347	7e-88	273	putative tail fiber protein [Escherichia phage 2 JES-2013]
ORF188	gi|543170208|ref|YP_008530276.1|;gi|505834030|gb|AGM12420.1|;gi|815009242|gb|AKE47008.1|	99.48	100	194	1	0	1	194	1	194	1e-141	398	putative tail fiber assembly protein [Escherichia phage 2 JES-2013]
ORF188	gi|422936353|ref|YP_007006203.1|;gi|374715949|gb|AEZ65168.1|	98.97	99.48	194	2	0	1	194	1	194	2e-140	395	putative tail fiber assembly protein [Enterobacteria phage vB_EcoM-FV3]
ORF188	gi|506524640|ref|WP_015991734.1|;gi|194172891|ref|YP_002003534.1|;gi|640883484|ref|YP_009030940.1|;gi|114795929|gb|ABI79103.1|;gi|601129524|gb|AHN83619.1|;gi|606545399|gb|EYV98866.1|;gi|606569615|gb|EYW21696.1|;gi|815007823|gb|AKE45598.1|	98.45	99.48	194	3	0	1	194	1	194	2e-140	395	putative tail fiber assembly protein [Escherichia phage rv5]
ORF188	gi|363539566|ref|YP_004893851.1|;gi|310660185|gb|ADP02440.1|;gi|408386674|gb|AFU63684.1|	32.64	51.81	193	112	5	2	193	3	178	2e-21	89.4	45 gene product [Salmonella phage PVP-SE1]
ORF188	gi|726647082|ref|YP_009012480.1|;gi|396576957|emb|CBY99577.1|	30.73	51.04	192	115	5	3	192	6	181	1e-20	87.4	Phi92_gp148 [Enterobacteria phage phi92]
ORF188	gi|730985090|ref|YP_009111175.1|;gi|670141233|gb|AII27644.1|	32.76	56.32	174	104	8	27	193	12	179	4e-18	80.1	putative tail fiber assembly protein [Escherichia phage Av-05]
ORF188	gi|563397495|ref|YP_008857259.1|;gi|555923786|gb|AGZ17517.1|	26.62	50.65	154	104	6	27	177	11	158	8e-06	45.4	tail fiber assembly protein [Enterobacteria phage 4MG]
ORF188	gi|723007401|gb|AIX13130.1|	42.86	62.5	56	31	1	137	192	125	179	2e-05	45.1	tail fiber assembly protein [Erwinia phage phiEa2809]
ORF188	gi|414086875|ref|YP_006987063.1|;gi|378565709|gb|AFC21408.1|	25.48	50.32	157	102	7	27	177	11	158	2e-05	44.3	tail fiber assembly protein [Cronobacter phage vB_CsaM_GAP31]
ORF188	gi|428782036|ref|YP_007111799.1|;gi|428782810|ref|YP_007112561.1|;gi|383395338|gb|AFH20776.1|;gi|392506218|gb|AFM76508.1|;gi|697407485|gb|KGL68586.1|	34.52	52.38	84	50	2	115	194	111	193	6e-05	43.5	tail fiber assembly protein [Enterobacteria phage HK629]
ORF189	gi|506524639|ref|WP_015991733.1|;gi|194172890|ref|YP_002003533.1|;gi|543170207|ref|YP_008530275.1|;gi|640883483|ref|YP_009030939.1|;gi|114795928|gb|ABI79102.1|;gi|505834029|gb|AGM12419.1|;gi|601129523|gb|AHN83618.1|;gi|606569616|gb|EYW21697.1|;gi|815007603|gb|AKE45379.1|;gi|815007822|gb|AKE45597.1|;gi|815009241|gb|AKE47007.1|	100	100	104	0	0	1	104	1	104	1e-70	210	hypothetical protein [Escherichia phage rv5]
ORF189	gi|422936352|ref|YP_007006202.1|;gi|374715948|gb|AEZ65167.1|	97.83	100	92	2	0	13	104	1	92	3e-60	184	hypothetical protein FV3_00031 [Enterobacteria phage vB_EcoM-FV3]
ORF189	gi|363539565|ref|YP_004893850.1|;gi|310660184|gb|ADP02439.1|;gi|408386675|gb|AFU63685.1|	32.69	62.5	104	70	0	1	104	1	104	2e-17	74.7	44 gene product [Salmonella phage PVP-SE1]
ORF189	gi|563397494|ref|YP_008857258.1|;gi|555923785|gb|AGZ17516.1|	33.33	61.76	102	68	0	1	102	1	102	6e-17	73.2	putative membrane protein [Enterobacteria phage 4MG]
ORF189	gi|414086876|ref|YP_006987064.1|;gi|378565710|gb|AFC21409.1|	33.65	60.58	104	69	0	1	104	1	104	9e-17	72.8	putative membrane protein [Cronobacter phage vB_CsaM_GAP31]
ORF189	gi|730985091|ref|YP_009111176.1|;gi|670141234|gb|AII27645.1|	33.33	59.8	102	68	0	1	102	1	102	2e-15	69.3	putative membrane protein [Escherichia phage Av-05]
ORF189	gi|593777146|ref|YP_009014991.1|;gi|383395488|gb|AFH20913.1|	23.64	59.09	110	77	1	1	103	1	110	1e-09	53.1	hypothetical protein CR9_029 [Cronobacter phage CR9]
ORF189	gi|389059892|ref|YP_006383045.1|;gi|658310075|ref|YP_009042267.1|;gi|383395771|gb|AFH21195.1|;gi|641468455|gb|AIA64560.1|	22.73	57.27	110	78	1	1	103	1	110	5e-09	51.6	hypothetical protein CR3_030 [Cronobacter phage CR3]
ORF189	gi|448244980|ref|YP_007392700.1|;gi|374717305|gb|AEZ66404.1|	22.73	56.36	110	78	1	1	103	1	110	7e-09	51.2	putative membrane protein [Pectobacterium phage phiTE]
ORF189	gi|115304382|ref|YP_762674.1|;gi|113201876|gb|ABI33188.1|	31.91	61.7	47	32	0	36	82	38	84	0.012	33.5	PfWMP4_44 [Cyanophage Pf-WMP4] [Phormidium phage Pf-WMP4]
ORF190	gi|640883482|ref|YP_009030938.1|;gi|601129522|gb|AHN83617.1|	99.42	99.71	347	2	0	1	347	1	347	0	721	tail fiber protein [Escherichia phage vB_EcoM_FFH2]
ORF190	gi|194172889|ref|YP_002003532.1|;gi|114795927|gb|ABI79101.1|;gi|815007821|gb|AKE45596.1|	99.14	99.14	347	3	0	1	347	1	347	0	718	tail fiber protein [Escherichia phage rv5]
ORF190	gi|543170206|ref|YP_008530274.1|;gi|505834028|gb|AGM12418.1|	97.69	98.85	347	8	0	1	347	1	347	0	711	putative tail fiber protein [Escherichia phage 2 JES-2013]
ORF190	gi|422936351|ref|YP_007006201.1|;gi|374715947|gb|AEZ65166.1|	95.68	97.69	347	15	0	1	347	1	347	0	701	tail fiber protein [Enterobacteria phage vB_EcoM-FV3]
ORF190	gi|422936354|ref|YP_007006204.1|;gi|374715950|gb|AEZ65169.1|	43.54	58.71	356	182	6	1	347	1	346	4e-89	276	putative tail fiber protein [Enterobacteria phage vB_EcoM-FV3]
ORF190	gi|543170209|ref|YP_008530277.1|;gi|505834031|gb|AGM12421.1|	42.98	58.43	356	184	6	1	347	1	346	3e-88	273	putative tail fiber protein [Escherichia phage 2 JES-2013]
ORF190	gi|194172892|ref|YP_002003535.1|;gi|640883485|ref|YP_009030941.1|;gi|114795930|gb|ABI79104.1|;gi|601129525|gb|AHN83620.1|;gi|815007824|gb|AKE45599.1|	42.98	58.43	356	184	6	1	347	1	346	5e-88	273	putative tail fiber protein [Escherichia phage rv5]
ORF190	gi|414086874|ref|YP_006987062.1|;gi|378565708|gb|AFC21407.1|	38.99	54.91	377	187	9	1	344	1	367	2e-70	228	conserved tail fiber protein [Cronobacter phage vB_CsaM_GAP31]
ORF190	gi|730985089|ref|YP_009111174.1|;gi|670141232|gb|AII27643.1|	37.81	53.42	365	195	7	1	345	1	353	4e-70	227	putative tail fiber protein [Escherichia phage Av-05]
ORF190	gi|563397496|ref|YP_008857260.1|;gi|555923787|gb|AGZ17518.1|	38.52	54.88	379	186	10	1	344	1	367	3e-69	225	putative tail fiber protein [Enterobacteria phage 4MG]
ORF191	gi|757605334|ref|WP_042852430.1|;gi|640883481|ref|YP_009030937.1|;gi|601129521|gb|AHN83616.1|;gi|606569618|gb|EYW21699.1|;gi|815009239|gb|AKE47005.1|	100	100	88	0	0	1	88	1	88	5e-62	187	hypothetical protein [Escherichia phage vB_EcoM_FFH2]
ORF191	gi|194172888|ref|YP_002003531.1|;gi|422936350|ref|YP_007006200.1|;gi|543170205|ref|YP_008530273.1|;gi|114795926|gb|ABI79100.1|;gi|374715946|gb|AEZ65165.1|;gi|505834027|gb|AGM12417.1|;gi|815007601|gb|AKE45377.1|;gi|815007820|gb|AKE45595.1|	98.86	100	88	1	0	1	88	1	88	2e-61	186	hypothetical protein [Escherichia phage rv5]
ORF191	gi|363539563|ref|YP_004893848.1|;gi|310660182|gb|ADP02437.1|;gi|408386677|gb|AFU63687.1|	57.5	70	80	34	0	3	82	5	84	9e-28	100	42 gene product [Salmonella phage PVP-SE1]
ORF191	gi|563397492|ref|YP_008857256.1|;gi|555923783|gb|AGZ17514.1|	55.81	68.6	86	35	1	3	88	5	87	9e-28	100	putative membrane protein [Enterobacteria phage 4MG]
ORF191	gi|414086878|ref|YP_006987066.1|;gi|378565712|gb|AFC21411.1|	53.49	68.6	86	37	1	3	88	5	87	5e-27	98.2	putative membrane protein [Cronobacter phage vB_CsaM_GAP31]
ORF191	gi|730985093|ref|YP_009111178.1|;gi|670141236|gb|AII27647.1|	51.81	68.67	83	40	0	3	85	5	87	7e-26	95.1	putative membrane protein [Escherichia phage Av-05]
ORF191	gi|389059894|ref|YP_006383047.1|;gi|383395773|gb|AFH21197.1|	49.43	65.52	87	42	1	3	87	1	87	8e-26	95.1	hypothetical protein CR3_032 [Cronobacter phage CR3]
ORF191	gi|448244982|ref|YP_007392702.1|;gi|374717307|gb|AEZ66406.1|	47.62	64.29	84	44	0	3	86	1	84	2e-25	94.4	putative membrane protein [Pectobacterium phage phiTE]
ORF191	gi|658310077|ref|YP_009042269.1|;gi|641468457|gb|AIA64562.1|	48.28	64.37	87	43	1	3	87	1	87	3e-25	93.6	hypothetical protein CR8_032 [Cronobacter phage CR8]
ORF191	gi|593777148|ref|YP_009014993.1|;gi|383395490|gb|AFH20915.1|	49.41	65.88	85	42	1	3	86	1	85	6e-25	92.8	hypothetical protein CR9_031 [Cronobacter phage CR9]
ORF192	gi|640883480|ref|YP_009030936.1|;gi|601129520|gb|AHN83615.1|	99.15	99.15	586	0	1	1	586	1	581	0	1187	putative tail fiber protein [Escherichia phage vB_EcoM_FFH2]
ORF192	gi|194172887|ref|YP_002003530.1|;gi|114795925|gb|ABI79099.1|;gi|815007819|gb|AKE45594.1|	98.46	98.81	586	4	1	1	586	1	581	0	1178	putative tail fiber protein [Escherichia phage rv5]
ORF192	gi|422936349|ref|YP_007006199.1|;gi|374715945|gb|AEZ65164.1|	97.44	98.81	586	10	1	1	586	1	581	0	1174	putative tail fiber protein [Enterobacteria phage vB_EcoM-FV3]
ORF192	gi|543170204|ref|YP_008530272.1|;gi|505834026|gb|AGM12416.1|	97.61	98.29	586	9	1	1	586	1	581	0	1170	putative tail fiber protein [Escherichia phage 2 JES-2013]
ORF192	gi|414086879|ref|YP_006987067.1|;gi|378565713|gb|AFC21412.1|	42.83	58.63	614	305	10	4	586	3	601	3e-154	461	putative tail fiber protein [Cronobacter phage vB_CsaM_GAP31]
ORF192	gi|563397491|ref|YP_008857255.1|;gi|555923782|gb|AGZ17513.1|	43.49	58.31	614	301	10	4	586	3	601	4e-154	461	putative tail fiber protein [Enterobacteria phage 4MG]
ORF192	gi|363539562|ref|YP_004893847.1|;gi|310660181|gb|ADP02436.1|;gi|408386678|gb|AFU63688.1|	44.46	59.28	614	295	14	4	586	3	601	2e-153	459	41 gene product [Salmonella phage PVP-SE1]
ORF192	gi|730985094|ref|YP_009111179.1|;gi|670141237|gb|AII27648.1|	42.26	60.77	594	317	10	4	586	3	581	4e-149	447	putative tail fiber protein [Escherichia phage Av-05]
ORF192	gi|593777149|ref|YP_009014994.1|;gi|383395491|gb|AFH20916.1|	30.2	47.48	596	361	16	9	586	16	574	4e-64	224	putative tail fiber protein 2 [Cronobacter phage CR9]
ORF192	gi|658310078|ref|YP_009042270.1|;gi|641468458|gb|AIA64563.1|	31.76	49.41	510	303	14	9	502	16	496	1e-62	225	putative tail fiber protein 2 [Cronobacter phage CR8]
ORF193	gi|194172886|ref|YP_002003529.1|;gi|114795924|gb|ABI79098.1|;gi|815007818|gb|AKE45593.1|	100	100	114	0	0	1	114	1	114	5e-72	238	hypothetical protein [Escherichia phage rv5]
ORF193	gi|640883479|ref|YP_009030935.1|;gi|601129519|gb|AHN83614.1|	100	100	114	0	0	1	114	1	114	6e-72	238	hypothetical protein [Escherichia phage vB_EcoM_FFH2]
ORF193	gi|422936348|ref|YP_007006198.1|;gi|374715944|gb|AEZ65163.1|	95.61	99.12	114	5	0	1	114	1	114	1e-69	231	hypothetical protein FV3_00027 [Enterobacteria phage vB_EcoM-FV3]
ORF193	gi|543170203|ref|YP_008530271.1|;gi|505834025|gb|AGM12415.1|	97.1	98.55	69	2	0	46	114	9	77	6e-40	146	hypothetical protein Ec2_0026 [Escherichia phage 2 JES-2013]
ORF193	gi|448260448|ref|YP_007348548.1|;gi|408385320|gb|AFU62751.1|	38.98	51.69	118	61	5	1	114	1	111	3e-09	56.2	hypothetical protein phAPEC8_00180 [Escherichia phage phAPEC8]
ORF193	gi|563397490|ref|YP_008857254.1|;gi|555923781|gb|AGZ17512.1|	31.25	42.86	112	63	3	1	107	1	103	0.0006	40	Ig domain-containing protein [Enterobacteria phage 4MG]
ORF193	gi|414086880|ref|YP_006987068.1|;gi|378565714|gb|AFC21413.1|	31.25	45.54	112	63	4	1	107	1	103	0.001	38.9	hypothetical protein GAP31_232 [Cronobacter phage vB_CsaM_GAP31]
ORF193	gi|363539561|ref|YP_004893846.1|;gi|310660180|gb|ADP02435.1|;gi|408386679|gb|AFU63689.1|	30.3	47.47	99	66	2	45	140	41	139	0.002	38.5	40 gene product [Salmonella phage PVP-SE1]
ORF193	gi|441462682|gb|AGC34970.1|	27.42	46.77	62	45	0	46	107	30	91	0.18	32.7	hypothetical protein [Escherichia phage PBECO 4]
ORF193	gi|712914442|ref|YP_009101831.1|;gi|695256485|gb|AIT14134.1|	25.81	46.77	62	46	0	46	107	30	91	0.4	31.6	putative DNA condensation protein [Escherichia phage 121Q]
ORF194	gi|543170203|ref|YP_008530271.1|;gi|505834025|gb|AGM12415.1|	97.57	98.26	288	7	0	1	288	115	402	0	594	hypothetical protein Ec2_0026 [Escherichia phage 2 JES-2013]
ORF194	gi|640883479|ref|YP_009030935.1|;gi|601129519|gb|AHN83614.1|	97.57	98.26	288	7	0	1	288	152	439	0	593	hypothetical protein [Escherichia phage vB_EcoM_FFH2]
ORF194	gi|194172886|ref|YP_002003529.1|;gi|114795924|gb|ABI79098.1|;gi|815007818|gb|AKE45593.1|	97.57	98.26	288	7	0	1	288	152	439	0	593	hypothetical protein [Escherichia phage rv5]
ORF194	gi|422936348|ref|YP_007006198.1|;gi|374715944|gb|AEZ65163.1|	85.07	91.67	288	43	0	1	288	152	439	2e-173	530	hypothetical protein FV3_00027 [Enterobacteria phage vB_EcoM-FV3]
ORF194	gi|414087306|ref|YP_006987493.1|;gi|378566140|gb|AFC21838.1|	39.29	51.79	56	28	3	8	62	23	73	1.7	29.6	hypothetical protein GAP32_386 [Cronobacter phage vB_CsaM_GAP32]
ORF194	gi|472339570|ref|YP_007673104.1|;gi|465283792|gb|AGH26926.1|	24.72	37.08	89	63	1	124	208	25	113	2.7	30.4	tail tube protein [Synechococcus phage S-CAM1]
ORF194	gi|658310410|ref|YP_009042601.1|;gi|641468014|gb|AIA64122.1|	28.92	40.96	83	54	2	135	213	458	539	6	30	hypothetical protein PHAGE6E_96 [Staphylococcus phage 6ec]
ORF194	gi|229605039|ref|YP_002875738.1|;gi|227826022|gb|ACP41746.1|	27.54	43.48	69	41	1	176	244	284	343	6.2	30	structural protein [Lactococcus phage P087]
ORF194	gi|723029309|gb|AIX33206.1|	25.93	46.3	54	31	1	199	252	68	112	7.3	29.6	NAD-dependent epimerase/dehydratase [Synechococcus phage ACG-2014f]
ORF194	gi|723016129|gb|AIX20111.1|;gi|723017569|gb|AIX21545.1|;gi|723023629|gb|AIX27571.1|;gi|723025129|gb|AIX29063.1|;gi|723025683|gb|AIX29614.1|;gi|723027353|gb|AIX31278.1|;gi|723027641|gb|AIX31564.1|;gi|723027940|gb|AIX31852.1|;gi|723029589|gb|AIX33485.1|;gi|723030528|gb|AIX34410.1|;gi|723033220|gb|AIX37061.1|;gi|723037229|gb|AIX41014.1|;gi|723037513|gb|AIX41293.1|;gi|723037818|gb|AIX41582.1|;gi|7230…	25.93	46.3	54	31	1	199	252	68	112	7.4	29.6	NAD-dependent epimerase/dehydratase [Synechococcus phage ACG-2014f]
ORF195	gi|640883479|ref|YP_009030935.1|;gi|601129519|gb|AHN83614.1|	98.23	99.24	396	7	0	1	396	1480	1875	0	797	hypothetical protein [Escherichia phage vB_EcoM_FFH2]
ORF195	gi|194172886|ref|YP_002003529.1|;gi|114795924|gb|ABI79098.1|;gi|815007818|gb|AKE45593.1|	85.36	89.08	403	44	2	1	394	1480	1876	0	686	hypothetical protein [Escherichia phage rv5]
ORF195	gi|543170203|ref|YP_008530271.1|;gi|505834025|gb|AGM12415.1|	85.36	89.08	403	44	2	1	394	1443	1839	0	685	hypothetical protein Ec2_0026 [Escherichia phage 2 JES-2013]
ORF195	gi|422936348|ref|YP_007006198.1|;gi|374715944|gb|AEZ65163.1|	81.89	86.85	403	58	2	1	394	1479	1875	0	661	hypothetical protein FV3_00027 [Enterobacteria phage vB_EcoM-FV3]
ORF195	gi|339507704|gb|AEJ81267.1|;gi|371785511|emb|CCA66257.1|	34.69	53.06	98	60	3	169	266	110	203	0.0001	44.7	gp008 [Erwinia phage vB_EamM-M7]
ORF195	gi|219681297|ref|YP_002456061.1|;gi|199580564|gb|ACH88951.1|	33.67	52.04	98	61	3	169	266	110	203	0.0007	42	conserved structural protein [Erwinia phage phiEa21-4]
ORF195	gi|327198425|ref|YP_004327013.1|;gi|311875121|emb|CBX44381.1|	33.67	52.04	98	61	3	169	266	110	203	0.0008	42	hypothetical protein, contains bacterial Ig-like and invasin/intimin cell-adhesion domains [Erwinia phage phiEa104]
ORF195	gi|565323633|ref|YP_008550177.1|;gi|543383084|gb|AGV55616.1|	36.11	55.56	72	45	1	199	270	63	133	0.001	40	hypothetical protein EpSSL_gp63 [Enterobacteria phage SSL2009a] [Enterobacteria phage SSL-2009a]
ORF195	gi|428782915|ref|YP_007112665.1|;gi|383395121|gb|AFH20563.1|	36.76	57.35	68	42	1	199	266	63	129	0.001	40	hypothetical protein HK578_058 [Escherichia phage HK578] [Enterobacteria phage HK578]
ORF195	gi|447037790|ref|WP_001115046.1|;gi|18466731|ref|NP_569538.1|;gi|410491416|ref|YP_006906638.1|;gi|16506047|emb|CAD09933.1|;gi|390013841|gb|AFL46933.1|;gi|554032692|gb|ESE78790.1|;gi|770909390|emb|CES02160.1|;gi|770914335|emb|CEU42599.1|;gi|770919323|emb|CES92240.1|;gi|770924552|emb|CER43071.1|;gi|770977960|gb|KJL72121.1|;gi|770989588|gb|KJL79326.1|;gi|770990660|gb|KJL80346.1|;gi|794221933|gb|KJW8…	45.45	58.18	55	29	1	208	262	245	298	0.002	41.2	putative Ig-like domain-containing protein [Salmonella phage SSU5]
ORF196	gi|640883478|ref|YP_009030934.1|;gi|601129518|gb|AHN83613.1|	98.48	98.48	66	1	0	1	66	1	66	3e-42	135	hypothetical protein [Escherichia phage vB_EcoM_FFH2]
ORF196	gi|506524634|ref|WP_015991728.1|;gi|194172885|ref|YP_002003528.1|;gi|543170202|ref|YP_008530270.1|;gi|114795923|gb|ABI79097.1|;gi|505834024|gb|AGM12414.1|;gi|606569621|gb|EYW21702.1|;gi|815007817|gb|AKE45592.1|	89.39	95.45	66	7	0	1	66	1	66	5e-38	124	conserved hypothetical protein [Escherichia phage rv5]
ORF196	gi|422936347|ref|YP_007006197.1|;gi|374715943|gb|AEZ65162.1|	89.39	93.94	66	7	0	1	66	1	66	7e-38	124	hypothetical protein FV3_00026 [Enterobacteria phage vB_EcoM-FV3]
ORF196	gi|33340259|gb|AAQ14610.1|AF320576_21	75	84.38	64	16	0	1	64	27	90	1e-28	101	unknown [Salmonella phage FelixO1]
ORF196	gi|38707799|ref|NP_944800.1|;gi|33340402|gb|AAQ14753.1|;gi|347466895|gb|AEO97428.1|	75	84.38	64	16	0	1	64	1	64	2e-28	100	Phage conserved protein [Salmonella phage FelixO1]
ORF196	gi|238801742|ref|YP_002922792.1|;gi|216262955|gb|ACJ71823.1|;gi|408385024|gb|AFU62457.1|;gi|408386395|gb|AFU63415.1|;gi|408386606|gb|AFU63617.1|;gi|451938375|gb|AGF88661.1|;gi|451938634|gb|AGF88902.1|;gi|451939261|gb|AGF89435.1|;gi|701907507|gb|AIW02272.1|;gi|751186215|gb|AJF40649.1|;gi|815007181|gb|AKE44959.1|;gi|815008526|gb|AKE46298.1|;gi|815008733|gb|AKE46502.1|;gi|815008893|gb|AKE46661.1|;gi…	75	82.81	64	16	0	1	64	1	64	3e-28	99.8	hypothetical protein WV8_gp011 [Escherichia phage wV8]
ORF196	gi|402760866|gb|AFQ96093.1|	73.44	82.81	64	17	0	1	64	1	64	5e-28	99.4	hypothetical protein Phi87_66 [Enterobacteriaphage UAB_Phi87]
ORF196	gi|525336761|gb|AGR48409.1|	73.44	82.81	64	17	0	1	64	1	64	7e-28	99	hypothetical protein JH2_013 [Escherichia phage JH2]
ORF196	gi|806934110|gb|AKC04841.1|	73.44	82.81	64	17	0	1	64	1	64	9e-28	98.6	hypothetical protein AYO145A_013 [Escherichia phage vB_EcoM_AYO145A]
ORF196	gi|768214309|gb|AJT60589.1|	73.44	81.25	64	17	0	1	64	1	64	1e-27	98.2	hypothetical protein HB2014_13 [Salmonella phage HB-2014]
ORF197	gi|640883477|ref|YP_009030933.1|;gi|601129517|gb|AHN83612.1|	100	100	72	0	0	1	72	1	72	6e-47	147	hypothetical protein [Escherichia phage vB_EcoM_FFH2]
ORF197	gi|422936346|ref|YP_007006196.1|;gi|374715942|gb|AEZ65161.1|	86.11	94.44	72	9	1	1	71	1	72	3e-39	130	hypothetical protein FV3_00025 [Enterobacteria phage vB_EcoM-FV3]
ORF197	gi|506524633|ref|WP_015991727.1|;gi|194172884|ref|YP_002003527.1|;gi|543170201|ref|YP_008530269.1|;gi|114795922|gb|ABI79096.1|;gi|505834023|gb|AGM12413.1|;gi|606569622|gb|EYW21703.1|;gi|815007816|gb|AKE45591.1|	50	67.14	70	34	1	3	71	13	82	2e-16	70.9	hypothetical protein [Escherichia phage rv5]
ORF197	gi|197935868|ref|YP_002213704.1|;gi|197927031|dbj|BAG70373.1|	46.15	57.69	26	14	0	39	64	19	44	0.98	27.3	hypothetical protein RSB1_gp15 [Ralstonia phage RSB1]
ORF197	gi|526177737|ref|YP_008241565.1|;gi|514341343|gb|AGO47603.1|	44	60	25	14	0	29	53	148	172	1.1	28.1	hypothetical protein Phi17:2_gp070 [Cellulophaga phage phi17:2]
ORF197	gi|526176794|ref|YP_008240656.1|;gi|514343246|gb|AGO49481.1|	44	60	25	14	0	29	53	129	153	1.2	27.7	hypothetical protein Phi4:1_gp068 [Cellulophaga phage phi4:1]
ORF197	gi|472342349|ref|YP_007675858.1|;gi|460109059|gb|AGH07442.1|	41.46	53.66	41	21	1	28	68	610	647	2.6	27.3	hypothetical protein SUFG_00075 [Sulfitobacter phage phiCB2047-B] [Sulfitobacter phage pCB2047-B]
ORF197	gi|423261912|ref|YP_007010514.1|;gi|380851325|gb|AFE86169.1|	29.31	43.1	58	27	2	11	68	280	323	5.5	26.2	putative amidotransferase [Salinivibrio phage CW02]
ORF197	gi|755259204|gb|AJK28172.1|	45	70	20	11	0	20	39	16	35	8.6	25	hypothetical protein PK_032 [Klebsiella phage 1513]
ORF197	gi|370343683|gb|AEX26774.1|	45	70	20	11	0	20	39	16	35	8.9	25	hypothetical protein KP36_016 [Klebsiella phage KP36]
ORF198	gi|640883476|ref|YP_009030932.1|;gi|601129516|gb|AHN83611.1|	100	100	56	0	0	1	56	54	109	1e-35	119	hypothetical protein [Escherichia phage vB_EcoM_FFH2]
ORF198	gi|422936345|ref|YP_007006195.1|;gi|374715941|gb|AEZ65160.1|	96.43	100	56	2	0	1	56	54	109	1e-34	116	hypothetical protein FV3_00024 [Enterobacteria phage vB_EcoM-FV3]
ORF198	gi|33620520|ref|NP_891713.1|;gi|33347987|gb|AAQ15388.1|	71.43	85.71	56	16	0	1	56	54	109	5e-26	94.7	hypothetical protein RB49p142 [Enterobacteria phage RB49]
ORF198	gi|754380740|ref|YP_009118826.1|;gi|752909856|emb|CEO90746.1|	71.43	85.71	56	16	0	1	56	54	109	5e-26	94.7	hypothetical protein BN201_0143 [Enterobacteria phage GEC-3S] [Enterobacteria phage 3S]
ORF198	gi|238695023|ref|YP_002922217.1|;gi|220029159|gb|ACL78094.1|	64.29	85.71	56	20	0	1	56	55	110	4e-23	87.4	hypothetical protein EpJSE_00145 [Enterobacteria phage JSE]
ORF198	gi|157311443|ref|YP_001469486.1|;gi|149380647|gb|ABR24652.1|	64.29	85.71	56	20	0	1	56	55	110	5e-23	87	hypothetical protein phi1p142 [Enterobacteria phage Phi1]
ORF198	gi|734703641|dbj|BAQ02822.1|	44	72	25	14	0	6	30	563	587	1.4	27.7	hypothetical protein [Klebsiella phage K64-1]
ORF198	gi|422937050|ref|YP_007007315.1|;gi|375281240|gb|AFA44433.1|	44	72	25	14	0	6	30	563	587	1.4	27.7	hypothetical protein RaK2_00160 [Enterobacteria phage vB_KleM-RaK2]
ORF198	gi|589889686|ref|YP_009005069.1|;gi|583927125|gb|AHI60427.1|	33.33	52.78	36	23	1	12	46	8	43	7.3	25	hypothetical protein Ea357_273 [Erwinia phage Ea35-70] [Erwinia phage Ea35-7]
ORF198	gi|658307232|ref|YP_009042237.1|;gi|604671244|gb|AHV82313.1|	41.67	58.33	24	14	0	6	29	15	38	8.1	23.9	hypothetical protein [Pseudomonas phage JD024]
ORF199	gi|422936343|ref|YP_007006193.1|;gi|640883475|ref|YP_009030931.1|;gi|374715939|gb|AEZ65158.1|;gi|601129515|gb|AHN83610.1|;gi|815007596|gb|AKE45372.1|	97.62	99.21	126	3	0	1	126	1	126	3e-88	257	hypothetical protein FV3_00022 [Enterobacteria phage vB_EcoM-FV3]
ORF199	gi|194172883|ref|YP_002003526.1|;gi|543170200|ref|YP_008530268.1|;gi|114795921|gb|ABI79095.1|;gi|505834022|gb|AGM12412.1|;gi|815007815|gb|AKE45590.1|	96.03	97.62	126	5	0	1	126	1	126	7e-87	253	hypothetical protein [Escherichia phage rv5]
ORF199	gi|339783792|gb|AEK09504.1|	34.88	51.16	43	27	1	33	75	13	54	1.1	29.3	gp124 [Mycobacterium phage LittleE]
ORF199	gi|29566864|ref|NP_818429.1|;gi|29425589|gb|AAN12771.1|	34.88	51.16	43	27	1	33	75	13	54	1.2	29.3	gp131 [Mycobacterium phage Omega]
ORF199	gi|472341584|ref|YP_007675100.1|;gi|469519568|gb|AGH56866.1|	23.46	48.15	81	57	1	10	90	3	78	1.3	29.3	hypothetical protein CPXG_00063 [Cyanophage P-RSM6]
ORF199	gi|61806335|ref|YP_214694.1|;gi|514231301|ref|YP_008129978.1|;gi|61563879|gb|AAX46934.1|;gi|451988984|gb|AGF91458.1|;gi|465283319|gb|AGH26688.1|;gi|508551652|gb|AGN11989.1|	23.68	47.37	76	53	1	15	90	8	78	1.5	29.3	hypothetical protein PSSM4_133 [Prochlorococcus phage P-SSM4]
ORF199	gi|593774393|ref|YP_009012014.1|;gi|354996622|gb|AER47966.1|;gi|678222851|gb|AIM49997.1|	34.88	51.16	43	27	1	33	75	13	54	2	28.5	gp115 [Mycobacterium phage Courthouse]
ORF199	gi|525335521|gb|AGR47182.1|;gi|525335675|gb|AGR47335.1|	36.36	45.45	55	16	3	64	118	280	315	2.2	29.3	hypothetical protein JIMMER2_42 [Paenibacillus phage Jimmer2]
ORF199	gi|408387120|gb|AFU64129.1|	28.33	46.67	60	30	3	44	90	64	123	5.2	27.7	hypothetical protein [Salmonella phage STML-198]
ORF199	gi|506576019|ref|WP_016042219.1|;gi|356870712|ref|YP_004934142.1|;gi|309386936|gb|ADO67662.1|;gi|652117168|gb|KDY31163.1|;gi|652117332|gb|KDY31323.1|;gi|808753623|gb|KKE88162.1|	37.14	54.29	35	22	0	8	42	7	41	6	26.2	cIII [Escherichia phage HK75]
ORF200	gi|640883474|ref|YP_009030930.1|;gi|601129514|gb|AHN83609.1|	97.92	97.92	48	1	0	1	48	9	56	5e-29	100	hypothetical protein [Escherichia phage vB_EcoM_FFH2]
ORF200	gi|422936342|ref|YP_007006192.1|;gi|374715938|gb|AEZ65157.1|	85.42	89.58	48	7	0	1	48	9	56	3e-24	88.6	hypothetical protein FV3_00021 [Enterobacteria phage vB_EcoM-FV3]
ORF200	gi|194172881|ref|YP_002003524.1|;gi|543170198|ref|YP_008530266.1|;gi|114795919|gb|ABI79093.1|;gi|505834020|gb|AGM12410.1|;gi|815007814|gb|AKE45589.1|;gi|815009439|gb|AKE47205.1|	79.17	83.33	48	10	0	1	48	9	56	9e-21	79.7	hypothetical protein [Escherichia phage rv5]
ORF200	gi|422937636|ref|YP_007007839.1|;gi|378408935|gb|AFB83873.1|	29.41	47.06	51	31	1	3	48	260	310	0.11	30.8	putative replicative DNA helicase [Vibrio phage pVp-1]
ORF201	gi|194172880|ref|YP_002003523.1|;gi|543170197|ref|YP_008530265.1|;gi|114795918|gb|ABI79092.1|;gi|505834019|gb|AGM12409.1|;gi|815007813|gb|AKE45588.1|;gi|815009438|gb|AKE47204.1|	98.7	98.7	154	2	0	1	154	1	154	4e-111	317	hypothetical protein [Escherichia phage rv5]
ORF201	gi|422936341|ref|YP_007006191.1|;gi|374715937|gb|AEZ65156.1|	96.75	99.35	154	5	0	1	154	1	154	4e-110	315	hypothetical protein FV3_00020 [Enterobacteria phage vB_EcoM-FV3]
ORF201	gi|640883473|ref|YP_009030929.1|;gi|601129513|gb|AHN83608.1|	97.4	98.05	154	4	0	1	154	1	154	2e-109	313	hypothetical protein [Escherichia phage vB_EcoM_FFH2]
ORF201	gi|363539730|ref|YP_004894015.1|;gi|310660349|gb|ADP02604.1|;gi|408386750|gb|AFU63760.1|	49.12	59.65	114	49	3	32	140	9	118	3e-25	97.1	208 gene product [Salmonella phage PVP-SE1]
ORF201	gi|563397685|ref|YP_008857449.1|;gi|555923976|gb|AGZ17707.1|	41.59	56.64	113	60	2	21	131	2	110	5e-22	88.6	hyphothetical protein [Enterobacteria phage 4MG]
ORF201	gi|414086687|ref|YP_006986875.1|;gi|378565521|gb|AFC21220.1|	42.34	54.95	111	60	1	21	131	2	108	4e-21	85.9	hypothetical protein GAP31_040 [Cronobacter phage vB_CsaM_GAP31]
ORF201	gi|730985011|ref|YP_009111096.1|;gi|670141154|gb|AII27565.1|	41.23	55.26	114	64	2	29	140	7	119	1e-20	85.1	hypothetical protein Av05_0022 [Escherichia phage Av-05]
ORF201	gi|664802296|gb|AIF71798.1|	36.89	51.46	103	62	1	32	131	3	105	7e-13	63.9	hypothetical protein SU10_045 [Phage vB_EcoP_SU10]
ORF201	gi|345461159|ref|YP_004782427.1|;gi|341584864|gb|AEK81967.1|	35.35	53.54	99	62	1	32	128	14	112	8e-12	60.8	hypothetical protein SaPh711_gp052 [Salmonella phage 7-11]
ORF201	gi|167583602|ref|YP_001671792.1|;gi|164375440|gb|ABY52848.1|	31.07	53.4	103	68	1	32	131	3	105	1e-11	60.1	hypothetical protein phi32_47 [Enterobacteria phage Phieco32]
ORF202	gi|506524628|ref|WP_015991722.1|;gi|194172879|ref|YP_002003522.1|;gi|543170196|ref|YP_008530264.1|;gi|114795917|gb|ABI79091.1|;gi|505834018|gb|AGM12408.1|;gi|606569625|gb|EYW21706.1|;gi|815007593|gb|AKE45369.1|;gi|815007812|gb|AKE45587.1|;gi|815009437|gb|AKE47203.1|	100	100	91	0	0	1	91	1	91	7e-62	187	hypothetical protein [Escherichia phage rv5]
ORF202	gi|640883472|ref|YP_009030928.1|;gi|601129512|gb|AHN83607.1|	98.9	98.9	91	1	0	1	91	1	91	6e-61	185	hypothetical protein [Escherichia phage vB_EcoM_FFH2]
ORF202	gi|422936340|ref|YP_007006190.1|;gi|374715936|gb|AEZ65155.1|	96.7	97.8	91	3	0	1	91	1	91	2e-59	181	hypothetical protein FV3_00019 [Enterobacteria phage vB_EcoM-FV3]
ORF202	gi|593777808|ref|YP_009015655.1|;gi|347449570|gb|AEO93611.1|	31.11	51.11	45	31	0	47	91	4	48	0.88	29.3	gp352 [Bacillus phage G]
ORF202	gi|713322136|ref|YP_009097726.1|;gi|673939331|gb|AIK68060.1|	37.5	57.5	40	21	1	36	75	38	73	1.3	27.7	hypothetical protein CPTMiller_00124 [Citrobacter phage Miller]
ORF202	gi|414086201|ref|YP_006986391.1|;gi|378566526|gb|AFC22222.1|	37.5	57.5	40	21	1	36	75	38	73	1.9	27.3	hypothetical protein GAP161_113 [Cronobacter phage vB_CsaM_GAP161]
ORF202	gi|509141776|ref|YP_008060641.1|;gi|479258603|gb|AGJ71526.1|	37.5	57.5	40	21	1	36	75	28	63	2	26.9	hypothetical protein Lw1_gp118 [Escherichia phage Lw1]
ORF202	gi|304373668|ref|YP_003858413.1|;gi|299829624|gb|ADJ55417.1|	37.5	57.5	40	21	1	36	75	38	73	2	27.3	hypothetical protein RB16p113 [Enterobacteria phage RB16]
ORF202	gi|294661546|ref|YP_003579999.1|;gi|292660707|gb|ADE34955.1|	41.46	51.22	41	19	1	44	84	17	52	7.6	26.6	hypothetical protein KP-KP15_gp139 [Klebsiella phage KP15]
ORF202	gi|587757362|gb|AHK11095.1|	32.43	54.05	37	25	0	38	74	876	912	8.2	26.6	putative long tail fiber distal subunit [Escherichia phage HY01]
ORF203	gi|194172878|ref|YP_002003521.1|;gi|543170195|ref|YP_008530263.1|;gi|114795916|gb|ABI79090.1|;gi|505834017|gb|AGM12407.1|;gi|815007811|gb|AKE45586.1|;gi|815009436|gb|AKE47202.1|	100	100	188	0	0	1	188	1	188	6e-138	388	hypothetical protein [Escherichia phage rv5]
ORF203	gi|640883471|ref|YP_009030927.1|;gi|601129511|gb|AHN83606.1|	99.47	100	188	1	0	1	188	1	188	1e-137	387	hypothetical protein [Escherichia phage vB_EcoM_FFH2]
ORF203	gi|422936339|ref|YP_007006189.1|;gi|374715935|gb|AEZ65154.1|	98.4	100	188	3	0	1	188	1	188	6e-137	385	hypothetical protein FV3_00018 [Enterobacteria phage vB_EcoM-FV3]
ORF203	gi|163716589|gb|ABY40501.1|	30.61	40.82	49	34	0	19	67	14	62	2.6	28.1	hypothetical protein 2.8 [Burkholderia phage Bups phi1]
ORF203	gi|326782635|ref|YP_004322993.1|;gi|310002849|gb|ADO97248.1|	29.79	51.06	47	24	2	135	181	1883	1920	3.3	30	hypothetical protein SSM1_102 [Synechococcus phage S-SM1]
ORF203	gi|514231500|ref|YP_008130176.1|;gi|510135787|gb|AGN34405.1|	36.67	60	30	19	0	41	70	11	40	3.5	27.7	hypothetical protein RHXG_00029 [Rhizobium phage RR1-A]
ORF203	gi|682123937|ref|YP_009056252.1|;gi|670139848|gb|AII27154.1|	36.73	59.18	49	29	2	86	134	163	209	6.8	28.9	putative aerobic cobaltochelatase CobT subunit [Vibrio phage ICP2_2013_A_Haiti]
ORF203	gi|643218017|ref|YP_009036227.1|;gi|631065668|gb|AHZ10738.1|	21.78	41.58	101	59	3	64	162	96	178	7.3	28.1	I-BasI [Bacillus phage Megatron]
ORF203	gi|418489646|ref|YP_007003461.1|;gi|340545293|dbj|BAK53016.1|	31.48	44.44	54	36	1	4	57	5	57	7.6	27.7	hypothetical protein [Bacillus phage SP10]
ORF203	gi|435844772|ref|YP_007006876.1|;gi|380886082|gb|AFF28267.1|	25.4	41.27	63	47	0	51	113	318	380	8.2	28.5	gp269 [Sphingomonas phage PAU]
ORF204	gi|506524626|ref|WP_015991720.1|;gi|194172877|ref|YP_002003520.1|;gi|543170194|ref|YP_008530262.1|;gi|640883470|ref|YP_009030926.1|;gi|114795915|gb|ABI79089.1|;gi|505834016|gb|AGM12406.1|;gi|601129510|gb|AHN83605.1|;gi|606569627|gb|EYW21708.1|;gi|815007591|gb|AKE45367.1|;gi|815007810|gb|AKE45585.1|;gi|815009435|gb|AKE47201.1|	100	100	81	0	0	1	81	1	81	6e-56	171	hypothetical protein [Escherichia phage rv5]
ORF204	gi|422936338|ref|YP_007006188.1|;gi|374715934|gb|AEZ65153.1|	90.12	93.83	81	8	0	1	81	1	81	7e-51	158	hypothetical protein FV3_00017 [Enterobacteria phage vB_EcoM-FV3]
ORF204	gi|389060115|ref|YP_006383268.1|;gi|658310301|ref|YP_009042493.1|;gi|383395994|gb|AFH21418.1|;gi|641468681|gb|AIA64786.1|	40.62	50	64	34	1	1	60	1	64	1e-06	43.9	hypothetical protein CR3_253 [Cronobacter phage CR3]
ORF204	gi|593777387|ref|YP_009015232.1|;gi|383395729|gb|AFH21154.1|	40.62	50	64	34	1	1	60	1	64	3e-06	42.7	hypothetical protein CR9_270 [Cronobacter phage CR9]
ORF204	gi|448244933|ref|YP_007392653.1|;gi|374717258|gb|AEZ66357.1|	40.62	50	64	34	1	1	60	32	95	4e-06	42.7	hypothetical protein phiTE_191 [Pectobacterium phage phiTE]
ORF204	gi|448260516|ref|YP_007348616.1|;gi|408385388|gb|AFU62819.1|	25.37	55.22	67	46	1	16	78	15	81	0.0003	37	hypothetical protein phAPEC8_00248 [Escherichia phage phAPEC8]
ORF204	gi|422937082|ref|YP_007007347.1|;gi|375281272|gb|AFA44465.1|	29.51	55.74	61	39	1	22	78	23	83	0.002	35	hypothetical protein RaK2_00192 [Enterobacteria phage vB_KleM-RaK2]
ORF204	gi|726647153|ref|YP_009012551.1|;gi|396577028|emb|CBY99647.1|	23.88	50.75	67	47	1	16	78	15	81	0.003	34.3	Phi92_gp218 [Enterobacteria phage phi92]
ORF204	gi|563397548|ref|YP_008857312.1|;gi|555923839|gb|AGZ17570.1|	34.92	42.86	63	37	1	17	75	31	93	0.029	32	hyphothetical protein [Enterobacteria phage 4MG]
ORF204	gi|414086826|ref|YP_006987014.1|;gi|378565660|gb|AFC21359.1|	35.48	45.16	62	36	1	18	75	39	100	0.4	29.3	hypothetical protein GAP31_178 [Cronobacter phage vB_CsaM_GAP31]
ORF205	gi|194172876|ref|YP_002003519.1|;gi|114795914|gb|ABI79088.1|;gi|815007809|gb|AKE45584.1|	97.99	98.66	149	3	0	1	149	1	149	1e-105	303	hypothetical protein [Escherichia phage rv5]
ORF205	gi|543170193|ref|YP_008530261.1|;gi|505834015|gb|AGM12405.1|;gi|815009434|gb|AKE47200.1|	97.32	97.99	149	4	0	1	149	1	149	6e-104	298	hypothetical protein Ec2_0016 [Escherichia phage 2 JES-2013]
ORF205	gi|640883469|ref|YP_009030925.1|;gi|601129509|gb|AHN83604.1|	96.64	97.99	149	5	0	1	149	1	149	7e-103	296	hypothetical protein [Escherichia phage vB_EcoM_FFH2]
ORF205	gi|422936337|ref|YP_007006187.1|;gi|374715933|gb|AEZ65152.1|	95.54	96.43	112	5	0	38	149	20	131	1e-73	221	hypothetical protein FV3_00016 [Enterobacteria phage vB_EcoM-FV3]
ORF205	gi|363539737|ref|YP_004894022.1|;gi|310660356|gb|ADP02611.1|;gi|408386744|gb|AFU63754.1|	27.64	49.59	123	81	3	20	142	12	126	9e-09	52	215 gene product [Salmonella phage PVP-SE1]
ORF205	gi|414086680|ref|YP_006986868.1|;gi|378565514|gb|AFC21213.1|	27.93	51.35	111	78	2	33	142	16	125	4e-06	44.7	hypothetical protein GAP31_034 [Cronobacter phage vB_CsaM_GAP31]
ORF205	gi|730985160|ref|YP_009111245.1|;gi|670141303|gb|AII27714.1|	23.15	50	108	76	1	35	142	37	137	6e-06	44.3	hypothetical protein Av05_00171 [Escherichia phage Av-05]
ORF205	gi|563397691|ref|YP_008857455.1|;gi|555923982|gb|AGZ17713.1|	30	58.57	70	48	1	73	142	57	125	9e-06	43.5	hyphothetical protein [Enterobacteria phage 4MG]
ORF205	gi|332672439|ref|YP_004421683.1|;gi|327493616|gb|AEA86475.1|	47.37	65.79	38	19	1	103	140	23	59	0.69	30.8	hypothetical protein NCTC12673_gp132 [Campylobacter phage NCTC12673]
ORF205	gi|337731109|gb|AEI70927.1|	29.23	44.62	65	37	3	51	114	28	84	3.3	28.5	hypothetical protein [EBPR podovirus 2]
ORF206	gi|543170192|ref|YP_008530260.1|;gi|505834014|gb|AGM12404.1|;gi|815009433|gb|AKE47199.1|	100	100	77	0	0	1	77	1	77	2e-50	157	hypothetical protein Ec2_0015 [Escherichia phage 2 JES-2013]
ORF206	gi|194172875|ref|YP_002003518.1|;gi|640883468|ref|YP_009030924.1|;gi|114795913|gb|ABI79087.1|;gi|601129508|gb|AHN83603.1|;gi|815007589|gb|AKE45365.1|;gi|815007808|gb|AKE45583.1|	98.7	100	77	1	0	1	77	1	77	9e-50	155	hypothetical protein [Escherichia phage rv5]
ORF206	gi|422936336|ref|YP_007006186.1|;gi|374715932|gb|AEZ65151.1|	92.31	94.87	78	5	1	1	77	1	78	1e-45	145	hypothetical protein FV3_00015 [Enterobacteria phage vB_EcoM-FV3]
ORF206	gi|32469456|ref|NP_862864.1|;gi|32441608|gb|AAP81907.1|	45.45	54.55	33	16	1	15	47	9	39	5	25.8	gp25 [Streptococcus phage SM1]
ORF206	gi|403225048|ref|YP_006382489.2|;gi|403219645|emb|CCE60784.2|	48.48	57.58	33	15	1	6	38	206	236	5.3	26.6	primase/helicase [Pseudomonas phage tf]
ORF206	gi|414088447|ref|YP_006988625.1|;gi|408731817|gb|AFU88261.1|	32.56	46.51	43	29	0	32	74	9	51	6.8	25.4	hypothetical protein CcrColossus_gp391 [Caulobacter phage CcrColossus]
ORF206	gi|673939877|gb|AIK68602.1|;gi|673939931|gb|AIK68655.1|	31.58	50.88	57	35	2	2	57	41	94	7.8	25.8	structural protein [Lactococcus phage phi93]
ORF206	gi|526244476|ref|YP_008318102.1|;gi|471215891|gb|AGI10642.1|;gi|471215949|gb|AGI10699.1|	29.82	52.63	57	36	2	2	57	41	94	8.3	25.8	hypothetical protein 340_0010 [Lactococcus phage 340]
ORF206	gi|9630576|ref|NP_047123.1|;gi|3282270|gb|AAC27189.1|;gi|380852258|gb|AFE86744.1|	37.5	55	40	22	1	2	41	41	77	9.2	25.4	l10 [Lactococcus phage bIL170]
ORF206	gi|471216218|gb|AGI10963.1|;gi|471216277|gb|AGI11021.1|	39.47	55.26	38	20	1	2	39	42	76	9.3	25.4	hypothetical protein P113G_009 [Lactococcus lactis phage P113G]
ORF207	gi|543170191|ref|YP_008530259.1|;gi|505834013|gb|AGM12403.1|;gi|815009432|gb|AKE47198.1|	100	100	87	0	0	1	87	1	87	2e-58	178	hypothetical protein Ec2_0014 [Escherichia phage 2 JES-2013]
ORF207	gi|506524623|ref|WP_015991717.1|;gi|194172874|ref|YP_002003517.1|;gi|640883467|ref|YP_009030923.1|;gi|114795912|gb|ABI79086.1|;gi|601129507|gb|AHN83602.1|;gi|606569630|gb|EYW21711.1|;gi|815007588|gb|AKE45364.1|;gi|815007807|gb|AKE45582.1|	98.85	100	87	1	0	1	87	1	87	3e-58	177	hypothetical protein [Escherichia phage rv5]
ORF207	gi|422936335|ref|YP_007006185.1|;gi|374715931|gb|AEZ65150.1|	98.85	100	87	1	0	1	87	1	87	7e-58	176	hypothetical protein FV3_00014 [Enterobacteria phage vB_EcoM-FV3]
ORF207	gi|734475558|ref|WP_034086649.1|;gi|557307892|ref|YP_008767215.1|;gi|550163920|gb|AGX84717.1|	57.89	78.95	19	8	0	20	38	94	112	3.6	26.9	EaA protein [Salmonella phage SETP7]
ORF207	gi|723026961|gb|AIX30887.1|	29.73	47.3	74	46	3	2	74	2756	2824	4.1	27.3	baseplate wedge initiator [Synechococcus phage ACG-2014f]
ORF207	gi|723041989|gb|AIX45666.1|	29.73	47.3	74	46	3	2	74	2756	2824	4.3	27.3	baseplate wedge initiator [Synechococcus phage ACG-2014f]
ORF207	gi|723041055|gb|AIX44747.1|	29.73	47.3	74	46	3	2	74	2756	2824	4.3	27.3	baseplate wedge initiator [Synechococcus phage ACG-2014f]
ORF207	gi|723037711|gb|AIX41475.1|	29.73	47.3	74	46	3	2	74	2756	2824	4.3	27.3	baseplate wedge initiator [Synechococcus phage ACG-2014f]
ORF207	gi|723033115|gb|AIX36956.1|	29.73	47.3	74	46	3	2	74	2756	2824	4.3	27.3	baseplate wedge initiator [Synechococcus phage ACG-2014f]
ORF207	gi|723030426|gb|AIX34308.1|	29.73	47.3	74	46	3	2	74	2756	2824	4.3	27.3	baseplate wedge initiator [Synechococcus phage ACG-2014f]
ORF208	gi|422936334|ref|YP_007006184.1|;gi|374715930|gb|AEZ65149.1|	40.74	60.49	81	46	2	1	79	4	84	1e-13	63.2	hypothetical protein FV3_00013 [Enterobacteria phage vB_EcoM-FV3]
ORF208	gi|194172873|ref|YP_002003516.1|;gi|114795911|gb|ABI79085.1|;gi|815007587|gb|AKE45363.1|;gi|815007806|gb|AKE45581.1|	40.74	60.49	81	46	2	1	79	1	81	1e-13	63.2	hypothetical protein [Escherichia phage rv5]
ORF208	gi|543170190|ref|YP_008530258.1|;gi|640883466|ref|YP_009030922.1|;gi|505834012|gb|AGM12402.1|;gi|601129506|gb|AHN83601.1|;gi|815009431|gb|AKE47197.1|	40.74	60.49	81	46	2	1	79	1	81	2e-13	62.8	hypothetical protein Ec2_0013 [Escherichia phage 2 JES-2013]
ORF208	gi|628972562|gb|AHY84278.1|	40	60	35	21	0	49	83	525	559	0.16	31.2	portal protein [Mycobacterium phage KingVeveve]
ORF208	gi|508178660|ref|YP_008051311.1|;gi|712913699|ref|YP_009100818.1|;gi|485726360|gb|AGK87388.1|;gi|587758435|gb|AHK12158.1|	40	60	35	21	0	49	83	525	559	0.16	31.2	gp9 [Mycobacterium phage SDcharge11]
ORF208	gi|593778963|ref|YP_009016798.1|;gi|354997687|gb|AER49020.1|;gi|746946906|gb|AJD82330.1|	37.14	60	35	22	0	49	83	525	559	0.29	30.4	gp9 [Mycobacterium phage Vista]
ORF208	gi|347449914|gb|AEO93954.1|	37.14	60	35	22	0	49	83	525	559	0.29	30.4	gp9 [Mycobacterium phage Murdoc]
ORF208	gi|339752764|gb|AEJ92794.1|	37.14	60	35	22	0	49	83	525	559	0.29	30.4	gp9 [Mycobacterium phage OSmaximus]
ORF208	gi|593776419|ref|YP_009014271.1|;gi|339753838|gb|AEJ93857.1|	37.14	60	35	22	0	49	83	525	559	0.29	30.4	gp9 [Mycobacterium phage Oline]
ORF208	gi|678223296|gb|AIM50438.1|	37.14	60	35	22	0	49	83	525	559	0.29	30.4	portal protein [Mycobacterium phage Zonia]
ORF209	gi|422936334|ref|YP_007006184.1|;gi|374715930|gb|AEZ65149.1|	40.23	57.47	87	51	1	1	87	4	89	3e-11	57	hypothetical protein FV3_00013 [Enterobacteria phage vB_EcoM-FV3]
ORF209	gi|194172873|ref|YP_002003516.1|;gi|114795911|gb|ABI79085.1|;gi|815007587|gb|AKE45363.1|;gi|815007806|gb|AKE45581.1|	39.53	56.98	86	51	1	1	86	1	85	2e-10	54.7	hypothetical protein [Escherichia phage rv5]
ORF209	gi|543170190|ref|YP_008530258.1|;gi|640883466|ref|YP_009030922.1|;gi|505834012|gb|AGM12402.1|;gi|601129506|gb|AHN83601.1|;gi|815009431|gb|AKE47197.1|	38.37	56.98	86	52	1	1	86	1	85	3e-10	54.3	hypothetical protein Ec2_0013 [Escherichia phage 2 JES-2013]
ORF209	gi|472339878|ref|YP_007673407.1|;gi|469519425|gb|AGH56724.1|;gi|514340958|gb|AGO47224.1|;gi|514342473|gb|AGO48720.1|;gi|514342847|gb|AGO49090.1|	35.14	54.05	37	24	0	51	87	37	73	0.49	28.9	hypothetical protein CGPG_00025 [Cellulophaga phage phiST]
ORF209	gi|9630544|ref|NP_046974.1|;gi|3249604|gb|AAC27058.1|	44.12	58.82	34	19	0	5	38	99	132	0.83	28.9	hypothetical protein psiM2p20 [Methanobacterium phage psiM2]
ORF209	gi|694817915|gb|AIS73794.1|	30.67	49.33	75	40	3	15	84	66	133	1.3	28.5	minor tail protein [Mycobacterium phage Power]
ORF209	gi|589893155|ref|YP_009004480.1|;gi|574094406|gb|AHG24252.1|	29.33	50.67	75	41	3	15	84	67	134	2.1	28.1	minor tail protein [Mycobacterium phage Echild]
ORF209	gi|695255848|gb|AIT13505.1|	30.67	49.33	75	40	3	15	84	66	133	2.7	27.7	minor tail protein [Mycobacterium phage SweetiePie]
ORF209	gi|428782345|ref|YP_007112103.1|;gi|392505769|gb|AFM76066.1|	39.13	69.57	23	14	0	10	32	49	71	2.8	27.3	hypothetical protein mEp460_029 [Enterobacteria phage mEp460]
ORF209	gi|673939017|gb|AIK67748.1|	28	50.67	75	42	3	15	84	67	134	2.8	27.7	minor tail subunit [Mycobacterium phage Piro94]
ORF210	gi|640883465|ref|YP_009030921.1|;gi|601129505|gb|AHN83600.1|	100	100	486	0	0	1	486	8	493	0	1023	hypothetical protein [Escherichia phage vB_EcoM_FFH2]
ORF210	gi|543170189|ref|YP_008530257.1|;gi|505834011|gb|AGM12401.1|;gi|815009430|gb|AKE47196.1|	99.79	100	486	1	0	1	486	1	486	0	1023	hypothetical protein Ec2_0012 [Escherichia phage 2 JES-2013]
ORF210	gi|422936333|ref|YP_007006183.1|;gi|374715929|gb|AEZ65148.1|	98.35	99.59	486	8	0	1	486	12	497	0	1012	hypothetical protein FV3_00012 [Enterobacteria phage vB_EcoM-FV3]
ORF210	gi|194172871|ref|YP_002003514.1|;gi|114795909|gb|ABI79083.1|	99.28	99.52	417	3	0	1	417	1	417	0	870	hypothetical protein [Escherichia phage rv5]
[truncated: 91 more rows]
