# Supplementary material for: Three New Escherichia coli Phages from the Human Gut Show Promising Potential for Phage Therapy
Source: PLoS One. 2016 Jun 9;11(6):e0156773. doi: 10.1371/journal.pone.0156773 (PMC4900583; doi:10.1371/journal.pone.0156773)
Supplement: S3 Table — (XLSX) [file pone.0156773.s003.xlsx]

## Sheet: Sheet1
query id	subject ids	% identity	% positives	alignment length	mismatches	gap opens	q. start	q. end	s. start	s. end	evalue	bit score	product
ORF001	gi|38043904|emb|CAE53203.1|	97.09	98.84	172	5	0	1	172	1	172	4e-123	349	hypothetical protein [Escherichia phage Bf23] [Enterobacteria phage BF23]
ORF001	gi|326632961|ref|YP_004306550.1|;gi|640884345|ref|YP_009031695.1|;gi|38043930|emb|CAE53228.1|;gi|321272155|gb|ADW80047.1|;gi|601129367|gb|AHN83506.1|	97.09	98.26	172	5	0	1	172	1	172	2e-122	347	hypothetical protein SPC35_0067 [Salmonella phage Spc35] [Enterobacteria phage SPC35]
ORF001	gi|738494539|gb|AJA73515.1|	95.35	98.26	172	8	0	1	172	1	172	1e-110	317	hypothetical protein CPT_Shivani68 [Salmonella phage Shivani]
ORF001	gi|46401812|ref|YP_006904.1|;gi|45774990|gb|AAS77122.1|;gi|51704763|gb|AAU09415.1|;gi|59897213|gb|AAX12008.1|	96.51	98.26	172	6	0	1	172	1	172	5e-110	316	hypothetical protein T5.076 [Escherichia phage T5] [Enterobacteria phage T5]
ORF001	gi|388570436|ref|YP_006382375.1|;gi|356601354|gb|AET24688.1|	95.93	97.67	172	7	0	1	172	1	172	1e-108	312	hypothetical protein [Escherichia phage Akfv33] [Escherichia phage bV_EcoS_AKFV33]
ORF001	gi|735997836|gb|AJA41577.1|;gi|735997968|gb|AJA41708.1|	95.35	97.67	172	8	0	1	172	1	172	3e-108	311	hypothetical protein DT57C_000057 [Enterobacteria phage DT57C]
ORF001	gi|722121051|ref|YP_009104096.1|;gi|587757775|gb|AHK11505.1|	34.29	50.29	175	103	8	1	166	1	172	7e-16	73.6	hypothetical protein S140_98 [Shewanella sp. phage 1/40]
ORF001	gi|712913537|ref|YP_009100403.1|;gi|587757476|gb|AHK11208.1|	34.29	50.29	175	103	8	1	166	1	172	1e-15	72.8	hypothetical protein S14_99 [Shewanella sp. phage 1/4]
ORF001	gi|410491938|ref|YP_006907206.1|;gi|408384790|gb|AFU62225.1|	31.71	47.15	123	73	4	30	146	149	266	5e-05	43.9	P4 family phage/plasmid primase [Streptomyce phage TG1]
ORF001	gi|723024830|gb|AIX28766.1|;gi|723026461|gb|AIX30389.1|;gi|723042071|gb|AIX45748.1|	29.84	47.58	124	66	6	30	150	105	210	6e-05	43.5	DNA primase subunit [Synechococcus phage ACG-2014f]
ORF002	gi|388570435|ref|YP_006382374.1|;gi|356601353|gb|AET24687.1|	88.71	91.94	62	7	0	1	62	1	62	2e-32	110	hypothetical protein [Escherichia phage Akfv33] [Escherichia phage bV_EcoS_AKFV33]
ORF002	gi|640884344|ref|YP_009031694.1|;gi|601129366|gb|AHN83505.1|	85.48	91.94	62	9	0	1	62	1	62	1e-31	108	hypothetical protein [Escherichia phage vB_EcoS_FFH1]
ORF002	gi|38043929|emb|CAE53227.1|	88.1	92.86	42	5	0	21	62	15	56	3e-19	76.3	hypothetical protein [Salmonella phage 5]
ORF002	gi|764159662|ref|YP_009124386.1|;gi|713663100|emb|CEF89869.1|	31.58	50.88	57	33	2	8	58	5	61	0.15	28.9	hypothetical protein [Pseudomonas phage vB_PaeM_PAO1_Ab27]
ORF002	gi|525972815|ref|YP_008240228.1|;gi|526003452|ref|YP_008239412.1|;gi|451937828|gb|AGF88123.1|;gi|451938118|gb|AGF88410.1|	28.95	60.53	38	27	0	2	39	18	55	0.19	28.5	hypothetical protein SP076_00395 [Salmonella phage FSL SP-076]
ORF002	gi|383395441|gb|AFH20867.1|	26.32	49.12	57	37	1	5	61	1	52	0.7	28.1	putative transcriptional activator [Salmonella phage SPN9TCW]
ORF002	gi|525337130|gb|AGR48771.1|;gi|525337182|gb|AGR48822.1|	25.93	48.15	54	35	1	8	61	1	49	1.5	26.9	putative transcriptional activator [Salmonella phage SPC32H]
ORF002	gi|218148605|ref|YP_002364373.1|;gi|218457867|ref|YP_002418872.1|;gi|418486961|ref|YP_006200830.1|;gi|431811145|ref|YP_007238218.1|;gi|218059801|emb|CAU13926.1|;gi|218379135|emb|CAT99728.1|;gi|294663805|gb|ADF29359.1|;gi|402169393|dbj|BAM37061.1|	31.58	49.12	57	33	2	8	58	5	61	1.5	26.6	hypothetical protein PP141_gp65 [Pseudomonas phage 14-1]
ORF002	gi|589287466|ref|YP_009010070.1|;gi|548651995|gb|AGX01739.1|	37.78	62.22	45	26	2	1	45	134	176	1.9	27.3	putative nuclease SbcCD D subunit [Erwinia phage PhiEaH1]
ORF002	gi|440789286|ref|YP_007348996.1|;gi|425702325|gb|AFX93485.1|	41.38	55.17	29	17	0	16	44	87	115	2.1	26.9	hypothetical protein MAM_017 [Serratia phage phiMAM1]
ORF003	gi|388570434|ref|YP_006382373.1|;gi|356601352|gb|AET24686.1|	86.89	91.8	61	8	0	1	61	1	61	7e-34	114	hypothetical protein [Escherichia phage Akfv33] [Escherichia phage bV_EcoS_AKFV33]
ORF003	gi|182682882|ref|YP_001837006.1|;gi|182630594|gb|ACB97526.1|	65.57	70.49	61	21	0	1	61	1	61	3e-22	84	hypothetical protein AGC_0083 [Escherichia phage Eps7] [Enterobacteria phage EPS7]
ORF003	gi|701946969|gb|AIW04027.1|	65.57	70.49	61	21	0	1	61	1	61	6e-22	83.2	hypothetical protein CPT_Stitch76 [Salmonella phage Stitch]
ORF003	gi|431810158|ref|YP_007237045.1|;gi|398313144|emb|CCI88494.1|	55.17	70.69	58	26	0	1	58	1	58	2e-17	71.6	hypothetical protein BN79_082 [Yersinia phage phiR201]
ORF003	gi|410491093|ref|YP_006906315.1|;gi|401824353|gb|AFQ22222.1|	54.24	62.71	59	27	0	1	59	1	59	1e-14	64.7	hypothetical protein My1_063 [Pectobacterium phage My1]
ORF003	gi|345461243|ref|YP_004782511.1|;gi|341584948|gb|AEK82051.1|	45.45	59.09	44	24	0	4	47	8	51	3e-07	45.1	hypothetical protein SaPh711_gp136 [Salmonella phage 7-11]
ORF003	gi|571797865|ref|YP_008772031.1|;gi|545609229|gb|AGW43649.1|	42.86	46.43	28	9	1	16	43	363	383	0.98	28.1	type III restriction protein res subunit [Lactobacillus phage phiJB]
ORF003	gi|526244947|ref|YP_008320274.1|;gi|320042954|gb|ADW08435.1|	36.36	42.42	33	20	1	16	47	294	326	2	27.3	DNA polymerase I [Puniceispirillum phage HMO-2011]
ORF003	gi|410491939|ref|YP_006907207.1|;gi|408384791|gb|AFU62226.1|	36.67	56.67	30	19	0	2	31	574	603	3.3	26.6	putative DNA polymerase I [Streptomyce phage TG1]
ORF003	gi|682124514|ref|YP_009056826.1|;gi|604671949|gb|AHV82943.1|	43.33	53.33	30	17	0	20	49	667	696	4.9	26.2	long tail fiber distal subunit [Escherichia phage vB_EcoM_PhAPEC2]
ORF004	gi|431810145|ref|YP_007237032.1|;gi|398313131|emb|CCI88481.1|	100	100	67	0	0	1	67	1	67	8e-44	139	hypothetical protein BN79_059 [Yersinia phage phiR201]
ORF004	gi|182682866|ref|YP_001836990.1|;gi|182630578|gb|ACB97510.1|	97.01	98.51	67	2	0	1	67	16	82	3e-42	136	hypothetical protein AGC_0067 [Escherichia phage Eps7] [Enterobacteria phage EPS7]
ORF004	gi|725949395|ref|YP_009098988.1|;gi|529281690|gb|AGS81115.1|	45.1	54.9	51	23	3	5	52	7	55	0.029	30.8	hypothetical protein [Caulobacter phage Cr30]
ORF004	gi|656633448|gb|AID17745.1|	34.69	46.94	49	32	0	16	64	38	86	0.18	29.3	hypothetical protein JBP901_gp032 [Bacillus phage JBP901]
ORF004	gi|586881680|gb|AHJ87099.1|	35.42	47.92	48	31	0	17	64	39	86	0.44	28.5	hypothetical protein BCP8-2_061 [Bacillus phage BCP8-2]
ORF004	gi|564292460|ref|YP_008873156.1|;gi|563784781|dbj|BAO20696.1|	33.33	53.97	63	37	3	5	67	21	78	0.55	28.9	putative exonuclease [Pseudomonas phage PPpW-4]
ORF004	gi|526176739|ref|YP_008240601.1|;gi|526177680|ref|YP_008241508.1|;gi|514341286|gb|AGO47546.1|;gi|514343191|gb|AGO49426.1|	25.71	48.57	70	47	1	3	67	20	89	0.78	28.5	DNA polymerase [Cellulophaga phage phi4:1]
ORF004	gi|589891852|ref|YP_009008220.1|;gi|564271830|gb|AHB80500.1|	45.71	65.71	35	18	1	4	38	34	67	1.8	27.3	hypothetical protein S-MbCM7_086 [Synechococcus phage ACG-2014h] [Synechococcus phage S-MbCM7]
ORF004	gi|589287657|ref|YP_009010261.1|;gi|548652186|gb|AGX01930.1|	58.82	82.35	17	7	0	50	66	672	688	2	27.3	virion structural protein [Erwinia phage PhiEaH1]
ORF004	gi|640883905|ref|YP_009031305.1|;gi|601093944|gb|AHN66502.1|	30.61	46.94	49	34	0	16	64	38	86	2.4	26.6	hypothetical protein Bcp1_025 [Bacillus phage Bcp1]
ORF005	gi|735997830|gb|AJA41571.1|	98.21	100	56	1	0	1	56	1	56	4e-34	114	hypothetical protein DT57C_000051 [Enterobacteria phage DT57C]
ORF005	gi|46401798|ref|YP_006890.1|;gi|45774976|gb|AAS77108.1|;gi|51512014|gb|AAU05213.1|;gi|59897201|gb|AAX11996.1|	98.21	100	56	1	0	1	56	1	56	5e-34	114	hypothetical protein T5.062 [Escherichia phage T5] [Enterobacteria phage T5]
ORF005	gi|38043891|emb|CAE53190.1|	98.21	100	56	1	0	1	56	1	56	8e-34	113	hypothetical protein [Escherichia phage Bf23] [Enterobacteria phage BF23]
ORF005	gi|388570422|ref|YP_006382361.1|;gi|356601340|gb|AET24674.1|	96.43	100	56	2	0	1	56	1	56	8e-34	113	hypothetical protein [Escherichia phage Akfv33] [Escherichia phage bV_EcoS_AKFV33]
ORF005	gi|735997962|gb|AJA41702.1|	96.43	100	56	2	0	1	56	1	56	1e-33	113	hypothetical protein DT5712_000049 [Enterobacteria phage DT571/2]
ORF005	gi|38043918|emb|CAE53216.1|	94.64	100	56	3	0	1	56	1	56	3e-33	112	hypothetical protein [Salmonella phage 5]
ORF005	gi|431810144|ref|YP_007237031.1|;gi|398313130|emb|CCI88480.1|	92.86	100	56	4	0	1	56	1	56	5e-33	111	hypothetical protein BN79_057 [Yersinia phage phiR201]
ORF005	gi|182682865|ref|YP_001836989.1|;gi|182630577|gb|ACB97509.1|	89.29	98.21	56	6	0	1	56	1	56	6e-32	108	hypothetical protein AGC_0066 [Escherichia phage Eps7] [Enterobacteria phage EPS7]
ORF005	gi|701946952|gb|AIW04010.1|	87.5	98.21	56	7	0	1	56	1	56	4e-31	106	hypothetical protein CPT_Stitch59 [Salmonella phage Stitch]
ORF005	gi|640884331|ref|YP_009031681.1|;gi|601129353|gb|AHN83492.1|	94.64	98.21	56	3	0	1	56	1	56	4e-24	89	hypothetical protein [Escherichia phage vB_EcoS_FFH1]
ORF006	gi|46401796|ref|YP_006888.1|;gi|45774974|gb|AAS77106.1|;gi|51512012|gb|AAU05211.1|;gi|59897199|gb|AAX11994.1|	97.59	97.59	83	2	0	1	83	1	83	7e-55	169	hypothetical protein T5.060 [Escherichia phage T5] [Enterobacteria phage T5]
ORF006	gi|326632951|ref|YP_004306540.1|;gi|321272145|gb|ADW80037.1|	96.39	97.59	83	3	0	1	83	1	83	1e-54	168	hypothetical protein SPC35_0057 [Salmonella phage Spc35] [Enterobacteria phage SPC35]
ORF006	gi|38043889|emb|CAE53188.1|	91.8	93.44	61	4	1	1	60	1	61	1e-33	114	hypothetical protein [Escherichia phage Bf23] [Enterobacteria phage BF23]
ORF006	gi|388570421|ref|YP_006382360.1|;gi|356601339|gb|AET24673.1|	88.52	93.44	61	6	1	1	60	1	61	9e-33	112	hypothetical protein [Escherichia phage Akfv33] [Escherichia phage bV_EcoS_AKFV33]
ORF006	gi|640884330|ref|YP_009031680.1|;gi|601129352|gb|AHN83491.1|	88.52	93.44	61	6	1	1	60	1	61	2e-32	111	hypothetical protein [Escherichia phage vB_EcoS_FFH1]
ORF006	gi|38043917|emb|CAE53215.1|	86.89	93.44	61	7	1	1	60	1	61	3e-32	110	hypothetical protein [Salmonella phage 5]
ORF006	gi|701946951|gb|AIW04009.1|	75.41	88.52	61	14	1	1	60	1	61	9e-27	97.1	hypothetical protein CPT_Stitch58 [Salmonella phage Stitch]
ORF006	gi|431810143|ref|YP_007237030.1|;gi|398313129|emb|CCI88479.1|	73.77	86.89	61	15	1	1	60	1	61	2e-25	93.6	hypothetical protein BN79_053 [Yersinia phage phiR201]
ORF006	gi|182682863|ref|YP_001836987.1|;gi|182630575|gb|ACB97507.1|	73.77	86.89	61	15	1	1	60	1	61	2e-25	93.2	hypothetical protein AGC_0064 [Escherichia phage Eps7] [Enterobacteria phage EPS7]
ORF006	gi|302393142|ref|YP_003828972.1|;gi|32128304|dbj|BAC78107.1|	27.27	59.09	44	32	0	39	82	114	157	0.35	30	DNA replication protein O [Stx2 converting phage II]
ORF007	gi|388570420|ref|YP_006382359.1|;gi|640884329|ref|YP_009031679.1|;gi|38043916|emb|CAE53214.1|;gi|356601338|gb|AET24672.1|;gi|601129351|gb|AHN83490.1|	98.15	100	54	1	0	1	54	1	54	4e-31	106	hypothetical protein [Escherichia phage Akfv33] [Escherichia phage bV_EcoS_AKFV33]
ORF007	gi|326632950|ref|YP_004306539.1|;gi|321272144|gb|ADW80036.1|	96.3	98.15	54	2	0	1	54	1	54	2e-30	104	hypothetical protein SPC35_0056 [Salmonella phage Spc35] [Enterobacteria phage SPC35]
ORF007	gi|38043888|emb|CAE53187.1|	83.33	92.59	54	9	0	1	54	1	54	4e-26	93.6	hypothetical protein [Escherichia phage Bf23] [Enterobacteria phage BF23]
ORF007	gi|46401892|ref|YP_006887.1|;gi|45775070|gb|AAS77202.1|;gi|51512011|gb|AAU05210.1|;gi|59897198|gb|AAX11993.1|	81.48	92.59	54	10	0	1	54	1	54	6e-26	93.2	hypothetical protein T5.059 [Escherichia phage T5] [Enterobacteria phage T5]
ORF007	gi|182682862|ref|YP_001836986.1|;gi|182630574|gb|ACB97506.1|	79.63	92.59	54	11	0	1	54	1	54	3e-25	91.3	hypothetical protein AGC_0063 [Escherichia phage Eps7] [Enterobacteria phage EPS7]
ORF007	gi|701946950|gb|AIW04008.1|	79.63	90.74	54	11	0	1	54	1	54	1e-24	89.7	hypothetical protein CPT_Stitch57 [Salmonella phage Stitch]
ORF007	gi|431810142|ref|YP_007237029.1|;gi|398313128|emb|CCI88478.1|	77.78	90.74	54	12	0	1	54	1	54	7e-24	87.8	hypothetical protein BN79_052 [Yersinia phage phiR201]
ORF007	gi|609252733|ref|YP_009018997.1|;gi|339753752|gb|AEJ93772.1|;gi|347450122|gb|AEO94160.1|;gi|658305930|gb|AID59117.1|	34	52	50	33	0	2	51	58	107	0.26	29.3	gp18 [Mycobacterium phage BarrelRoll]
ORF007	gi|304360775|ref|YP_003856896.1|;gi|302858359|gb|ADL71107.1|	34	52	50	33	0	2	51	59	108	0.26	29.3	gp18 [Mycobacterium phage Angelica]
ORF007	gi|701910540|gb|AIW03005.1|	34	52	50	33	0	2	51	58	107	0.26	29.3	major tail subunit [Mycobacterium phage Murucutumbu]
ORF008	gi|38043915|emb|CAE53213.1|	100	100	55	0	0	1	55	1	55	3e-33	112	hypothetical protein [Salmonella phage 5]
ORF008	gi|219523933|ref|YP_002455994.1|;gi|190333529|gb|ACE73784.1|	27.59	50	58	38	1	2	55	20	77	0.22	28.5	hypothetical protein PB1_gp64 [Pseudomonas phage PB1]
ORF008	gi|149408375|ref|YP_001294478.1|;gi|219523932|ref|YP_002455993.1|;gi|589892553|ref|YP_009008990.1|;gi|190333528|gb|ACE73783.1|;gi|576017168|gb|AHH02894.1|	27.59	50	58	38	1	2	55	31	88	0.29	28.1	hypothetical protein ORF061 [Pseudomonas phage F8]
ORF008	gi|326783058|ref|YP_004323455.1|;gi|310005476|gb|ADO99864.1|	33.33	57.14	42	22	2	10	51	1686	1721	3.1	26.6	baseplate wedge initiator [Prochlorococcus phage P-HM2]
ORF008	gi|409995416|gb|AFV51353.1|	50	63.64	22	11	0	10	31	106	127	3.3	25.8	hypothetical protein [Streptomyces phage phiCAM]
ORF008	gi|282599122|ref|YP_003359039.1|;gi|257219192|gb|ACV50207.1|	35.9	58.97	39	20	1	2	35	3	41	3.8	25	hypothetical protein [Deftia phage phiW-14]
ORF008	gi|525337415|gb|AGR49053.1|	34.78	54.35	46	23	1	7	45	44	89	4	26.2	replicative DNA helicase [Enterococcus phage IMEEF1] [Enterococcus phage IME-EF1]
ORF008	gi|408384820|gb|AFU62254.1|	32	48	50	30	1	5	54	89	134	6.2	25.4	putative DNA-binding protein [Acinetobacter phage phiAC-1]
ORF008	gi|448245114|ref|YP_007392832.1|;gi|429247647|gb|AFZ77565.1|	47.62	76.19	21	11	0	31	51	48	68	7.2	25	hypothetical protein [Klebsiella phage JD001]
ORF008	gi|643655140|ref|YP_009037218.1|;gi|612404812|gb|AHX01093.1|	33.33	54.55	33	22	0	8	40	13	45	7.9	24.3	hypothetical protein M316_0028 [Nitrincola phage 1M3-16]
ORF009	gi|326632949|ref|YP_004306538.1|;gi|321272143|gb|ADW80035.1|	92.78	93.81	97	7	0	1	97	1	97	3e-60	183	hypothetical protein SPC35_0055 [Salmonella phage Spc35] [Enterobacteria phage SPC35]
ORF009	gi|388570419|ref|YP_006382358.1|;gi|356601337|gb|AET24671.1|	92.78	94.85	97	7	0	1	97	1	97	6e-60	182	hypothetical protein [Escherichia phage Akfv33] [Escherichia phage bV_EcoS_AKFV33]
ORF009	gi|38043914|emb|CAE53212.1|	89.69	95.88	97	10	0	1	97	1	97	2e-59	181	hypothetical protein [Salmonella phage 5]
ORF009	gi|38043887|emb|CAE53186.1|	82.47	87.63	97	17	0	1	97	1	97	5e-53	165	hypothetical protein [Escherichia phage Bf23] [Enterobacteria phage BF23]
ORF009	gi|701946949|gb|AIW04007.1|	79.38	89.69	97	20	0	1	97	1	97	1e-51	162	hypothetical protein CPT_Stitch56 [Salmonella phage Stitch]
ORF009	gi|640884328|ref|YP_009031678.1|;gi|601129350|gb|AHN83489.1|	80.21	86.46	96	19	0	1	96	1	96	2e-50	158	hypothetical protein [Escherichia phage vB_EcoS_FFH1]
ORF009	gi|182682861|ref|YP_001836985.1|;gi|182630573|gb|ACB97505.1|	78.35	87.63	97	21	0	1	97	1	97	6e-50	157	hypothetical protein AGC_0062 [Escherichia phage Eps7] [Enterobacteria phage EPS7]
ORF009	gi|735997961|gb|AJA41701.1|	78.12	85.42	96	21	0	1	96	1	96	6e-49	154	hypothetical protein DT5712_000048 [Enterobacteria phage DT571/2]
ORF009	gi|46401795|ref|YP_006886.1|;gi|45774973|gb|AAS77105.1|;gi|51512010|gb|AAU05209.1|;gi|59897197|gb|AAX11992.1|	78.12	86.46	96	21	0	1	96	1	96	1e-48	154	hypothetical protein T5.058 [Escherichia phage T5] [Enterobacteria phage T5]
ORF009	gi|735997829|gb|AJA41570.1|	77.08	83.33	96	22	0	1	96	1	96	2e-47	151	hypothetical protein DT57C_000050 [Enterobacteria phage DT57C]
ORF010	gi|38043913|emb|CAE53211.1|	100	100	68	0	0	1	68	1	68	4e-44	140	hypothetical protein [Salmonella phage 5]
ORF010	gi|388570418|ref|YP_006382357.1|;gi|356601336|gb|AET24670.1|	100	100	59	0	0	10	68	1	59	3e-37	122	hypothetical protein [Escherichia phage Akfv33] [Escherichia phage bV_EcoS_AKFV33]
ORF010	gi|38043886|emb|CAE53185.1|	98.31	100	59	1	0	10	68	1	59	6e-37	122	hypothetical protein [Escherichia phage Bf23] [Enterobacteria phage BF23]
ORF010	gi|182682860|ref|YP_001836984.1|;gi|182630572|gb|ACB97504.1|	94.92	96.61	59	3	0	10	68	1	59	2e-35	118	hypothetical protein AGC_0061 [Escherichia phage Eps7] [Enterobacteria phage EPS7]
ORF010	gi|410491087|ref|YP_006906309.1|;gi|401824347|gb|AFQ22216.1|	56.45	74.19	62	26	1	3	63	2	63	5e-19	76.3	hypothetical protein My1_057 [Pectobacterium phage My1]
ORF010	gi|56693141|ref|YP_164728.1|;gi|54633642|gb|AAV35913.1|	33.9	50.85	59	34	2	1	55	1	58	0.053	30.4	hypothetical protein LP65_gp093 [Lactobacillus phage LP65]
ORF010	gi|448260447|ref|YP_007348547.1|;gi|408385319|gb|AFU62750.1|	40.91	68.18	22	13	0	16	37	166	187	4.1	26.6	putative phage tail fiber protein [Escherichia phage phAPEC8]
ORF010	gi|530545073|ref|YP_008408677.1|;gi|529678612|gb|AGT12627.1|	30.77	53.85	39	27	0	16	54	9	47	4.9	26.2	minor tail subunit [Mycobacterium phage Whirlwind]
ORF010	gi|588498534|ref|YP_009003046.1|;gi|471217422|gb|AGI12157.1|	28.57	53.06	49	29	1	1	43	14	62	5.8	25	hypothetical protein BPS10C_160 [Bacillus phage BPS10C]
ORF010	gi|509142249|ref|YP_008061111.1|;gi|350263564|gb|AEQ20983.1|	61.54	84.62	13	5	0	23	35	63	75	7.3	25.4	hypothetical protein E3_0690 [Rhodococcus phage E3]
ORF011	gi|640884327|ref|YP_009031677.1|;gi|601129349|gb|AHN83488.1|	100	100	64	0	0	1	64	1	64	9e-41	131	hypothetical protein [Escherichia phage vB_EcoS_FFH1]
ORF011	gi|388570417|ref|YP_006382356.1|;gi|356601335|gb|AET24669.1|	81.25	87.5	64	12	0	1	64	1	64	1e-32	110	hypothetical protein [Escherichia phage Akfv33] [Escherichia phage bV_EcoS_AKFV33]
ORF011	gi|730984995|ref|YP_009111080.1|;gi|670141138|gb|AII27549.1|	61.9	76.19	63	23	1	1	63	1	62	3e-20	79	hypothetical protein Av05_006 [Escherichia phage Av-05]
ORF011	gi|81343946|ref|YP_398962.1|;gi|80750669|emb|CAJ42222.1|	35.38	47.69	65	35	3	1	60	20	82	0.2	29.3	hypothetical protein rtp18 [Escherichia phage Rtp] [Enterobacteria phage RTP]
ORF011	gi|726647048|ref|YP_009012446.1|;gi|396576923|emb|CBY99543.1|	45.83	70.83	24	13	0	36	59	62	85	0.76	27.7	Phi92_gp114 [Enterobacteria phage phi92]
ORF011	gi|543171739|ref|YP_008532012.1|;gi|531034490|dbj|BAN78411.1|	40.62	62.5	32	19	0	24	55	114	145	1.3	27.7	DNA topoisomerase II medium subunit [Klebsiella phage 0507-KN2-1]
ORF011	gi|525972099|ref|YP_008239672.1|;gi|409995154|gb|AFV51095.1|	34.92	53.97	63	25	4	4	59	447	500	3	26.6	hypothetical protein MS_016 [Vibrio phage VPMS1]
ORF011	gi|189490193|ref|YP_001956759.1|;gi|164609258|gb|ABY62867.1|	52.94	88.24	17	8	0	47	63	64	80	3.5	26.2	hypothetical protein 201phi2-1p034 [Pseudomonas phage 201phi2-1]
ORF011	gi|768215643|gb|AJT61103.1|	35.71	53.57	56	29	2	9	59	215	268	3.5	26.6	long tail fiber proximal subunit [Vibrio phage ValKK3]
ORF011	gi|195546607|ref|YP_002117635.1|;gi|102642574|gb|ABF71355.1|	42.31	65.38	26	13	1	5	28	209	234	4.1	26.2	p077 [Rhizobium phage 16-3]
ORF012	gi|640884326|ref|YP_009031676.1|;gi|601129348|gb|AHN83487.1|	100	100	122	0	0	1	122	1	122	7e-86	250	putative acetyltransferase-like protein [Escherichia phage vB_EcoS_FFH1]
ORF012	gi|388570416|ref|YP_006382355.1|;gi|356601334|gb|AET24668.1|	99.18	100	122	1	0	1	122	1	122	1e-85	250	putative acetyltransferase-related protein [Escherichia phage Akfv33] [Escherichia phage bV_EcoS_AKFV33]
ORF012	gi|326632948|ref|YP_004306537.1|;gi|321272142|gb|ADW80034.1|	99.18	100	122	1	0	1	122	1	122	4e-85	248	putative acetyltransferase-related protein [Salmonella phage Spc35] [Enterobacteria phage SPC35]
ORF012	gi|46401793|ref|YP_006884.1|;gi|45774971|gb|AAS77103.1|;gi|51512009|gb|AAU05208.1|;gi|59897196|gb|AAX11991.1|	95.08	97.54	122	6	0	1	122	1	122	1e-81	240	putative acetyltransferase-related protein [Escherichia phage T5] [Enterobacteria phage T5]
ORF012	gi|738494529|gb|AJA73505.1|	95.08	97.54	122	6	0	1	122	1	122	1e-81	239	acetyltransferase [Salmonella phage Shivani]
ORF012	gi|38043884|emb|CAE53183.1|	95.08	97.54	122	6	0	1	122	1	122	2e-81	239	hypothetical protein [Escherichia phage Bf23] [Enterobacteria phage BF23]
ORF012	gi|735997828|gb|AJA41569.1|;gi|735997960|gb|AJA41700.1|	94.26	96.72	122	7	0	1	122	1	122	1e-80	237	putative autonomous glycyl radical cofactor GrcA [Enterobacteria phage DT57C]
ORF012	gi|182682859|ref|YP_001836983.1|;gi|182630571|gb|ACB97503.1|	92.62	95.9	122	9	0	1	122	1	122	8e-79	233	putative acetyltransferase-related protein [Escherichia phage Eps7] [Enterobacteria phage EPS7]
ORF012	gi|38043911|emb|CAE53209.1|	92.62	95.08	122	9	0	1	122	1	122	1e-78	232	hypothetical protein [Salmonella phage 5]
ORF012	gi|701946948|gb|AIW04006.1|	90.98	95.08	122	11	0	1	122	1	122	1e-77	229	ribonucleotide reductase subunit [Salmonella phage Stitch]
ORF013	gi|640884325|ref|YP_009031675.1|;gi|601129347|gb|AHN83486.1|;gi|738494528|gb|AJA73504.1|	98.28	98.28	58	1	0	1	58	47	104	1e-35	119	hypothetical protein [Escherichia phage vB_EcoS_FFH1]
ORF013	gi|388570415|ref|YP_006382354.1|;gi|356601333|gb|AET24667.1|	94.83	94.83	58	3	0	1	58	47	104	2e-34	116	hypothetical protein [Escherichia phage Akfv33] [Escherichia phage bV_EcoS_AKFV33]
ORF013	gi|38043883|emb|CAE53182.1|	93.1	96.55	58	4	0	1	58	47	104	1e-33	114	hypothetical protein [Escherichia phage Bf23] [Enterobacteria phage BF23]
ORF013	gi|51512008|gb|AAU05207.1|	82.76	87.93	58	10	0	1	58	47	104	2e-28	101	hypothetical protein T5p054 [Escherichia phage T5] [Enterobacteria phage T5]
ORF013	gi|46401792|ref|YP_006883.1|;gi|45774970|gb|AAS77102.1|	82.76	87.93	58	10	0	1	58	46	103	2e-28	100	hypothetical protein T5.055 [Escherichia phage T5] [Enterobacteria phage T5]
ORF013	gi|735997826|gb|AJA41567.1|;gi|735997958|gb|AJA41698.1|	81.03	86.21	58	11	0	1	58	47	104	7e-28	99.8	hypothetical protein DT57C_000047 [Enterobacteria phage DT57C]
ORF013	gi|59897195|gb|AAX11990.1|	81.03	86.21	58	11	0	1	58	47	104	4e-27	97.4	ORF053 [Escherichia phage T5] [Enterobacteria phage T5]
ORF013	gi|38043910|emb|CAE53208.1|	73.44	73.44	64	2	2	1	58	47	101	1e-22	86.3	hypothetical protein [Salmonella phage 5]
ORF013	gi|182682858|ref|YP_001836982.1|;gi|182630570|gb|ACB97502.1|	76.47	82.35	51	6	1	1	45	1	51	3e-19	76.3	hypothetical protein AGC_0059 [Escherichia phage Eps7] [Enterobacteria phage EPS7]
ORF013	gi|701946947|gb|AIW04005.1|	77.78	86.67	45	5	1	1	40	47	91	5e-17	71.2	hypothetical protein CPT_Stitch54 [Salmonella phage Stitch]
ORF014	gi|640884324|ref|YP_009031674.1|;gi|601129346|gb|AHN83485.1|	95.65	100	115	5	0	1	115	1	115	3e-78	231	hypothetical protein [Escherichia phage vB_EcoS_FFH1]
ORF014	gi|388570414|ref|YP_006382353.1|;gi|356601332|gb|AET24666.1|	95.65	100	115	5	0	1	115	1	115	5e-78	230	hypothetical protein [Escherichia phage Akfv33] [Escherichia phage bV_EcoS_AKFV33]
ORF014	gi|326632946|ref|YP_004306535.1|;gi|321272140|gb|ADW80032.1|	97.39	98.26	115	3	0	1	115	1	115	3e-77	228	hypothetical protein SPC35_0052 [Salmonella phage Spc35] [Enterobacteria phage SPC35]
ORF014	gi|738494527|gb|AJA73503.1|	90.43	95.65	115	11	0	1	115	1	115	2e-73	218	hypothetical protein CPT_Shivani56 [Salmonella phage Shivani]
ORF014	gi|735997825|gb|AJA41566.1|;gi|735997957|gb|AJA41697.1|	84.35	93.04	115	18	0	1	115	1	115	1e-68	206	hypothetical protein DT57C_000046 [Enterobacteria phage DT57C]
ORF014	gi|46401791|ref|YP_006882.1|;gi|45774969|gb|AAS77101.1|;gi|51512007|gb|AAU05206.1|	84.35	94.78	115	18	0	1	115	1	115	3e-62	190	hypothetical protein T5.054 [Escherichia phage T5] [Enterobacteria phage T5]
ORF014	gi|701946945|gb|AIW04003.1|	58.82	72.06	136	30	3	1	115	1	131	6e-46	149	hypothetical protein CPT_Stitch52 [Salmonella phage Stitch]
ORF014	gi|431810138|ref|YP_007237025.1|;gi|398313124|emb|CCI88474.1|	60.16	75.61	123	35	4	1	115	1	117	1e-41	137	hypothetical protein BN79_046 [Yersinia phage phiR201]
ORF014	gi|182682855|ref|YP_001836979.1|;gi|182630567|gb|ACB97499.1|	79.22	93.51	77	16	0	39	115	5	81	5e-40	132	hypothetical protein AGC_0056 [Escherichia phage Eps7] [Enterobacteria phage EPS7]
ORF014	gi|59897193|gb|AAX11988.1|	92.54	100	67	5	0	49	115	1	67	2e-33	115	ORF051 [Escherichia phage T5] [Enterobacteria phage T5]
ORF015	gi|326632945|ref|YP_004306534.1|;gi|321272139|gb|ADW80031.1|	100	100	73	0	0	1	73	1	73	2e-47	149	hypothetical protein SPC35_0051 [Salmonella phage Spc35] [Enterobacteria phage SPC35]
ORF015	gi|640884323|ref|YP_009031673.1|;gi|601129345|gb|AHN83484.1|	100	100	73	0	0	1	73	21	93	3e-47	149	hypothetical protein [Escherichia phage vB_EcoS_FFH1]
ORF015	gi|388570413|ref|YP_006382352.1|;gi|356601331|gb|AET24665.1|	97.26	98.63	73	2	0	1	73	21	93	4e-46	146	hypothetical protein [Escherichia phage Akfv33] [Escherichia phage bV_EcoS_AKFV33]
ORF015	gi|735997956|gb|AJA41696.1|	95.89	98.63	73	3	0	1	73	21	93	2e-45	144	hypothetical protein DT5712_000043 [Enterobacteria phage DT571/2]
ORF015	gi|735997824|gb|AJA41565.1|	94.52	97.26	73	4	0	1	73	21	93	1e-44	142	hypothetical protein DT57C_000045 [Enterobacteria phage DT57C]
ORF015	gi|46401790|ref|YP_006881.1|;gi|45774968|gb|AAS77100.1|;gi|51512006|gb|AAU05205.1|;gi|59897192|gb|AAX11987.1|	91.78	93.15	73	6	0	1	73	21	93	3e-42	136	hypothetical protein T5.053 [Escherichia phage T5] [Enterobacteria phage T5]
ORF015	gi|182682854|ref|YP_001836978.1|;gi|182630566|gb|ACB97498.1|	82.19	91.78	73	13	0	1	73	21	93	4e-39	128	hypothetical protein AGC_0055 [Escherichia phage Eps7] [Enterobacteria phage EPS7]
ORF015	gi|738494526|gb|AJA73502.1|	79.45	91.78	73	15	0	1	73	21	93	6e-38	125	hypothetical protein CPT_Shivani55 [Salmonella phage Shivani]
ORF015	gi|701946944|gb|AIW04002.1|	79.45	89.04	73	15	0	1	73	21	93	3e-37	124	hypothetical protein CPT_Stitch51 [Salmonella phage Stitch]
ORF015	gi|431810137|ref|YP_007237024.1|;gi|398313123|emb|CCI88473.1|	34.78	57.97	69	43	2	2	70	24	90	4e-07	45.1	hypothetical protein BN79_045 [Yersinia phage phiR201]
ORF016	gi|388570412|ref|YP_006382351.1|;gi|356601330|gb|AET24664.1|	96.94	98.98	98	3	0	1	98	1	98	1e-64	195	hypothetical protein [Escherichia phage Akfv33] [Escherichia phage bV_EcoS_AKFV33]
ORF016	gi|640884322|ref|YP_009031672.1|;gi|601129344|gb|AHN83483.1|	95.92	98.98	98	4	0	1	98	1	98	3e-64	194	hypothetical protein [Escherichia phage vB_EcoS_FFH1]
ORF016	gi|326632944|ref|YP_004306533.1|;gi|321272138|gb|ADW80030.1|	95.92	98.98	98	4	0	1	98	1	98	5e-64	193	hypothetical protein SPC35_0050 [Salmonella phage Spc35] [Enterobacteria phage SPC35]
ORF016	gi|701946943|gb|AIW04001.1|	91.84	96.94	98	8	0	1	98	1	98	2e-61	186	hypothetical protein CPT_Stitch50 [Salmonella phage Stitch]
ORF016	gi|735997955|gb|AJA41695.1|	91.84	96.94	98	8	0	1	98	13	110	7e-61	186	hypothetical protein DT5712_000042 [Enterobacteria phage DT571/2]
ORF016	gi|735997823|gb|AJA41564.1|	91.84	96.94	98	8	0	1	98	1	98	8e-61	185	hypothetical protein DT57C_000044 [Enterobacteria phage DT57C]
ORF016	gi|738494525|gb|AJA73501.1|	88.78	96.94	98	11	0	1	98	1	98	7e-60	182	hypothetical protein CPT_Shivani54 [Salmonella phage Shivani]
ORF016	gi|182682853|ref|YP_001836977.1|;gi|182630565|gb|ACB97497.1|	86.73	94.9	98	13	0	1	98	1	98	6e-59	180	hypothetical protein AGC_0054 [Escherichia phage Eps7] [Enterobacteria phage EPS7]
ORF016	gi|431810136|ref|YP_007237023.1|;gi|398313122|emb|CCI88472.1|	87.76	93.88	98	12	0	1	98	1	98	2e-58	179	hypothetical protein BN79_044 [Yersinia phage phiR201]
ORF016	gi|46401789|ref|YP_006880.1|;gi|45774967|gb|AAS77099.1|;gi|51512005|gb|AAU05204.1|;gi|59897191|gb|AAX11986.1|	80.61	89.8	98	19	0	1	98	1	98	3e-53	166	hypothetical protein T5.052 [Escherichia phage T5] [Enterobacteria phage T5]
ORF017	gi|326632942|ref|YP_004306531.1|;gi|321272136|gb|ADW80028.1|	97.96	98.98	98	2	0	5	102	1	98	1e-66	200	hypothetical protein SPC35_0048 [Salmonella phage Spc35] [Enterobacteria phage SPC35]
ORF017	gi|388570410|ref|YP_006382349.1|;gi|356601328|gb|AET24662.1|	87.76	94.9	98	12	0	5	102	1	98	2e-59	181	hypothetical protein [Escherichia phage Akfv33] [Escherichia phage bV_EcoS_AKFV33]
ORF017	gi|59897189|gb|AAX11984.1|	85.15	93.07	101	15	0	2	102	9	109	2e-59	182	ORF047 [Escherichia phage T5] [Enterobacteria phage T5]
ORF017	gi|640884320|ref|YP_009031670.1|;gi|601129342|gb|AHN83481.1|	87.76	93.88	98	12	0	5	102	1	98	5e-59	181	hypothetical protein [Escherichia phage vB_EcoS_FFH1]
ORF017	gi|46401787|ref|YP_006878.1|;gi|45774965|gb|AAS77097.1|;gi|51512003|gb|AAU05202.1|	83.67	92.86	98	16	0	5	102	1	98	1e-56	174	hypothetical protein T5.050 [Escherichia phage T5] [Enterobacteria phage T5]
ORF017	gi|431810134|ref|YP_007237021.1|;gi|398313120|emb|CCI88470.1|	51.02	66.33	98	48	0	5	102	1	98	5e-31	109	hypothetical protein BN79_042 [Yersinia phage phiR201]
ORF017	gi|701946941|gb|AIW03999.1|;gi|738494523|gb|AJA73499.1|	50.51	66.67	99	46	2	5	102	1	97	3e-27	99.8	hypothetical protein CPT_Stitch48 [Salmonella phage Stitch]
ORF017	gi|182682851|ref|YP_001836975.1|;gi|182630563|gb|ACB97495.1|	50.51	66.67	99	46	2	5	102	1	97	4e-27	99.4	hypothetical protein AGC_0052 [Escherichia phage Eps7] [Enterobacteria phage EPS7]
ORF017	gi|563397711|ref|YP_008857475.1|;gi|555924002|gb|AGZ17733.1|	28	54	50	35	1	34	83	81	129	0.07	32.3	hyphothetical protein [Enterobacteria phage 4MG]
ORF017	gi|530787751|ref|YP_008433368.1|;gi|529282565|gb|AGS81921.1|	45.83	66.67	24	13	0	65	88	111	134	0.85	29.3	hypothetical protein PaBG_00037 [Pseudomonas phage PaBG]
ORF018	gi|640884319|ref|YP_009031669.1|;gi|601129341|gb|AHN83480.1|	100	100	94	0	0	1	94	1	94	3e-63	191	hypothetical protein [Escherichia phage vB_EcoS_FFH1]
ORF018	gi|388570409|ref|YP_006382348.1|;gi|356601327|gb|AET24661.1|	96.81	97.87	94	3	0	1	94	1	94	2e-61	186	hypothetical protein [Escherichia phage Akfv33] [Escherichia phage bV_EcoS_AKFV33]
ORF018	gi|326632941|ref|YP_004306530.1|;gi|321272135|gb|ADW80027.1|	96.77	100	93	3	0	1	93	1	93	5e-61	185	hypothetical protein SPC35_0047 [Salmonella phage Spc35] [Enterobacteria phage SPC35]
ORF018	gi|46401786|ref|YP_006877.1|;gi|45774964|gb|AAS77096.1|;gi|51512002|gb|AAU05201.1|	87.23	94.68	94	12	0	1	94	1	94	1e-56	174	hypothetical protein T5.049 [Escherichia phage T5] [Enterobacteria phage T5]
ORF018	gi|735997954|gb|AJA41694.1|	77.66	90.43	94	21	0	1	94	1	94	2e-49	155	putative membrane protein [Enterobacteria phage DT571/2]
ORF018	gi|182682850|ref|YP_001836974.1|;gi|182630562|gb|ACB97494.1|;gi|701946940|gb|AIW03998.1|;gi|738494522|gb|AJA73498.1|	65.59	81.72	93	32	0	1	93	1	93	1e-39	130	hypothetical protein AGC_0051 [Escherichia phage Eps7] [Enterobacteria phage EPS7]
ORF018	gi|431810133|ref|YP_007237020.1|;gi|398313119|emb|CCI88469.1|	59.14	78.49	93	38	0	1	93	1	93	6e-36	121	hypothetical protein BN79_041 [Yersinia phage phiR201]
ORF018	gi|735997822|gb|AJA41563.1|	53.33	71.11	90	42	0	1	90	1	90	4e-26	96.3	putative membrane protein [Enterobacteria phage DT57C]
ORF018	gi|59897188|gb|AAX11983.1|	86.67	93.33	30	4	0	65	94	1	30	2e-12	59.3	ORF046 [Escherichia phage T5] [Enterobacteria phage T5]
ORF018	gi|441463473|gb|AGC35752.1|;gi|441463550|gb|AGC35828.1|;gi|441463632|gb|AGC35909.1|	37.5	47.92	48	24	1	30	77	308	349	3.1	27.7	putative DNA/RNA helicase protein [Rhizobium phage RHEph04]
ORF019	gi|326632940|ref|YP_004306529.1|;gi|321272134|gb|ADW80026.1|	95.58	99.12	113	5	0	1	113	1	113	2e-76	226	hypothetical protein SPC35_0046 [Salmonella phage Spc35] [Enterobacteria phage SPC35]
ORF019	gi|388570408|ref|YP_006382347.1|;gi|356601326|gb|AET24660.1|	92.98	95.61	114	8	0	1	114	1	114	2e-73	218	hypothetical protein [Escherichia phage Akfv33] [Escherichia phage bV_EcoS_AKFV33]
ORF019	gi|735997821|gb|AJA41562.1|;gi|735997953|gb|AJA41693.1|	83.33	95.61	114	19	0	1	114	1	114	3e-69	207	putative membrane protein [Enterobacteria phage DT57C]
ORF019	gi|640884318|ref|YP_009031668.1|;gi|601129340|gb|AHN83479.1|	78.07	91.23	114	25	0	1	114	1	114	4e-64	194	hypothetical protein [Escherichia phage vB_EcoS_FFH1]
ORF019	gi|46401785|ref|YP_006876.1|;gi|45774963|gb|AAS77095.1|	78.07	91.23	114	25	0	1	114	1	114	4e-64	194	hypothetical protein T5.048 [Escherichia phage T5] [Enterobacteria phage T5]
ORF019	gi|51512001|gb|AAU05200.1|	78.07	91.23	114	25	0	1	114	13	126	5e-64	194	hypothetical protein T5p047 [Escherichia phage T5] [Enterobacteria phage T5]
ORF019	gi|701946939|gb|AIW03997.1|	69.64	83.04	112	34	0	1	112	1	112	6e-57	176	hypothetical protein CPT_Stitch46 [Salmonella phage Stitch]
ORF019	gi|738494521|gb|AJA73497.1|	68.75	82.14	112	35	0	1	112	1	112	2e-55	172	hypothetical protein CPT_Shivani50 [Salmonella phage Shivani]
ORF019	gi|182682849|ref|YP_001836973.1|;gi|182630561|gb|ACB97493.1|	66.96	83.04	112	37	0	1	112	1	112	3e-55	172	hypothetical protein AGC_0050 [Escherichia phage Eps7] [Enterobacteria phage EPS7]
ORF019	gi|59897187|gb|AAX11982.1|	75	90.22	92	23	0	1	92	1	92	1e-48	155	ORF045 [Escherichia phage T5] [Enterobacteria phage T5]
ORF020	gi|738494519|gb|AJA73495.1|	96.46	98.23	226	8	0	1	226	1	226	2e-162	453	hypothetical protein CPT_Shivani48 [Salmonella phage Shivani]
ORF020	gi|326632939|ref|YP_004306528.1|;gi|321272133|gb|ADW80025.1|	88.5	94.25	226	26	0	1	226	1	226	1e-148	418	hypothetical protein SPC35_0045 [Salmonella phage Spc35] [Enterobacteria phage SPC35]
ORF020	gi|735997952|gb|AJA41692.1|	87.17	94.69	226	29	0	1	226	1	226	6e-148	416	hypothetical protein DT5712_000039 [Enterobacteria phage DT571/2]
ORF020	gi|735997820|gb|AJA41561.1|	86.73	94.69	226	30	0	1	226	1	226	1e-147	416	hypothetical protein DT57C_000041 [Enterobacteria phage DT57C]
ORF020	gi|46401784|ref|YP_006875.1|;gi|45774962|gb|AAS77094.1|;gi|51512000|gb|AAU05199.1|	56.47	68.1	232	95	3	1	226	1	232	1e-82	251	hypothetical protein T5.047 [Escherichia phage T5] [Enterobacteria phage T5]
ORF020	gi|182682848|ref|YP_001836972.1|;gi|182630560|gb|ACB97492.1|;gi|701946938|gb|AIW03996.1|	55.17	66.81	232	98	2	1	226	1	232	3e-81	247	hypothetical protein AGC_0049 [Escherichia phage Eps7] [Enterobacteria phage EPS7]
ORF020	gi|388570407|ref|YP_006382346.1|;gi|640884317|ref|YP_009031667.1|;gi|356601325|gb|AET24659.1|;gi|601129339|gb|AHN83478.1|	55.6	67.24	232	97	3	1	226	1	232	2e-80	245	hypothetical protein [Escherichia phage Akfv33] [Escherichia phage bV_EcoS_AKFV33]
ORF020	gi|431810132|ref|YP_007237019.1|;gi|398313118|emb|CCI88468.1|	51.72	67.24	232	106	2	1	226	1	232	4e-76	234	hypothetical protein BN79_040 [Yersinia phage phiR201]
ORF020	gi|410491074|ref|YP_006906296.1|;gi|401824334|gb|AFQ22203.1|	36.96	55.22	230	135	4	1	225	1	225	3e-42	146	hypothetical protein My1_044 [Pectobacterium phage My1]
ORF020	gi|59897185|gb|AAX11980.1|	65.96	76.6	94	32	0	133	226	1	94	1e-37	130	ORF043 [Escherichia phage T5] [Enterobacteria phage T5]
ORF021	gi|388570406|ref|YP_006382345.1|;gi|356601324|gb|AET24658.1|	91.16	95.92	147	13	0	1	147	3	149	2e-96	279	hypothetical protein [Escherichia phage Akfv33] [Escherichia phage bV_EcoS_AKFV33]
ORF021	gi|735997819|gb|AJA41560.1|;gi|735997951|gb|AJA41691.1|	89.12	95.92	147	16	0	1	147	1	147	3e-95	276	putative membrane protein [Enterobacteria phage DT57C]
ORF021	gi|640884316|ref|YP_009031666.1|;gi|601129338|gb|AHN83477.1|	89.12	95.24	147	16	0	1	147	3	149	1e-94	275	hypothetical protein [Escherichia phage vB_EcoS_FFH1]
ORF021	gi|182682847|ref|YP_001836971.1|;gi|182630559|gb|ACB97491.1|	88.44	94.56	147	17	0	1	147	3	149	2e-93	272	hypothetical protein AGC_0048 [Escherichia phage Eps7] [Enterobacteria phage EPS7]
ORF021	gi|701946937|gb|AIW03995.1|	87.76	94.56	147	18	0	1	147	3	149	7e-93	270	i-spanin [Salmonella phage Stitch]
ORF021	gi|326632937|ref|YP_004306526.1|;gi|321272131|gb|ADW80023.1|	89.12	92.52	147	16	0	1	147	1	147	5e-92	268	hypothetical protein SPC35_0043 [Salmonella phage Spc35] [Enterobacteria phage SPC35]
ORF021	gi|46401782|ref|YP_006873.1|;gi|42540991|gb|AAS19392.1|;gi|45774960|gb|AAS77092.1|;gi|51511998|gb|AAU05197.1|	88.44	93.2	147	17	0	1	147	1	147	4e-91	266	hypothetical protein T5.045 [Escherichia phage T5] [Enterobacteria phage T5]
ORF021	gi|738494518|gb|AJA73494.1|	94.03	97.01	134	8	0	1	134	1	134	2e-89	261	i-spanin [Salmonella phage Shivani]
ORF021	gi|59897183|gb|AAX11978.1|	93.28	96.27	134	9	0	14	147	1	134	7e-89	259	ORF041 [Escherichia phage T5] [Enterobacteria phage T5]
ORF021	gi|431810131|ref|YP_007237018.1|;gi|398313117|emb|CCI88467.1|	87.29	94.92	118	15	0	17	134	1	118	8e-72	216	hypothetical protein BN79_039 [Yersinia phage phiR201]
ORF022	gi|431810129|ref|YP_007237016.1|;gi|398313115|emb|CCI88465.1|	97.56	100	82	2	0	1	82	36	117	2e-56	174	hypothetical protein BN79_037 [Yersinia phage phiR201]
ORF022	gi|182682846|ref|YP_001836970.1|;gi|182630558|gb|ACB97490.1|;gi|701946936|gb|AIW03994.1|	97.56	98.78	82	2	0	1	82	36	117	2e-55	171	hypothetical protein AGC_0047 [Escherichia phage Eps7] [Enterobacteria phage EPS7]
ORF022	gi|738494516|gb|AJA73492.1|	91.46	93.9	82	7	0	1	82	36	117	4e-52	163	o-spanin [Salmonella phage Shivani]
ORF022	gi|735997950|gb|AJA41690.1|	92.68	93.9	82	6	0	1	82	36	117	4e-52	163	hypothetical protein DT5712_000037 [Enterobacteria phage DT571/2]
ORF022	gi|735997818|gb|AJA41559.1|	92.68	93.9	82	6	0	1	82	36	117	5e-52	162	hypothetical protein DT57C_000039 [Enterobacteria phage DT57C]
ORF022	gi|46401781|ref|YP_006872.1|;gi|42540990|gb|AAS19391.1|;gi|45774959|gb|AAS77091.1|;gi|51511997|gb|AAU05196.1|;gi|59897182|gb|AAX11977.1|	92.68	93.9	82	6	0	1	82	36	117	7e-52	162	hypothetical protein T5.044 [Escherichia phage T5] [Enterobacteria phage T5]
ORF022	gi|388570405|ref|YP_006382344.1|;gi|356601323|gb|AET24657.1|	91.46	92.68	82	7	0	1	82	36	117	2e-51	160	hypothetical protein [Escherichia phage Akfv33] [Escherichia phage bV_EcoS_AKFV33]
ORF022	gi|410491072|ref|YP_006906294.1|;gi|401824332|gb|AFQ22201.1|	40.85	57.75	71	37	1	1	71	32	97	9e-14	64.3	hypothetical protein My1_042 [Pectobacterium phage My1]
ORF022	gi|593774073|ref|YP_009011696.1|;gi|312262691|gb|ADQ52986.1|	46.15	73.08	26	14	0	45	70	70	95	0.015	32.7	PseT.2 conserved hypothetical protein [Aeromonas phage PX29]
ORF022	gi|639438538|ref|YP_009030279.1|;gi|625370611|gb|AHY25471.1|	27.94	47.06	68	44	2	3	70	28	90	0.043	31.6	hypothetical protein PS2_232 [Serratia phage PS2]
ORF023	gi|640884315|ref|YP_009031665.1|;gi|601129337|gb|AHN83476.1|	99.6	100	250	1	0	1	250	1	250	0	514	deoxynucleoside-5-monophosphate kinase [Escherichia phage vB_EcoS_FFH1]
ORF023	gi|46401780|ref|YP_006871.1|;gi|42540989|gb|AAS19390.1|;gi|45774958|gb|AAS77090.1|;gi|59897181|gb|AAX11976.1|	99.6	100	250	1	0	1	250	1	250	0	514	deoxynucleoside-5'-monophosphate kinase [Escherichia phage T5] [Enterobacteria phage T5]
ORF023	gi|388570404|ref|YP_006382343.1|;gi|356601322|gb|AET24656.1|	99.6	100	250	1	0	1	250	1	250	0	514	deoxynucleoside-5'-monophosphate kinase [Escherichia phage Akfv33] [Escherichia phage bV_EcoS_AKFV33]
ORF023	gi|326632936|ref|YP_004306525.1|;gi|321272130|gb|ADW80022.1|	99.6	99.6	250	1	0	1	250	1	250	0	513	deoxynucleoside-5'-monophosphate kinase [Salmonella phage Spc35] [Enterobacteria phage SPC35]
ORF023	gi|51511996|gb|AAU05195.1|	99.2	100	250	2	0	1	250	1	250	0	513	deoxyribonucleoside monophosphate kinase [Escherichia phage T5] [Enterobacteria phage T5]
ORF023	gi|738494515|gb|AJA73491.1|	98.4	99.2	250	4	0	1	250	1	250	0	507	deoxynucleoside-5'-monophosphate kinase [Salmonella phage Shivani]
ORF023	gi|735997949|gb|AJA41689.1|	96	98	250	10	0	1	250	1	250	5e-179	497	deoxynucleoside-5'-monophosphate kinase [Enterobacteria phage DT571/2]
ORF023	gi|735997817|gb|AJA41558.1|	95.6	98	250	11	0	1	250	1	250	9e-179	496	deoxynucleoside-5'-monophosphate kinase [Enterobacteria phage DT57C]
ORF023	gi|182682845|ref|YP_001836969.1|;gi|182630557|gb|ACB97489.1|;gi|701946935|gb|AIW03993.1|	81.27	91.24	251	45	2	1	250	1	250	8e-152	428	deoxynucleoside-5'-monophosphate kinase [Escherichia phage Eps7] [Enterobacteria phage EPS7]
ORF023	gi|431810128|ref|YP_007237015.1|;gi|398313114|emb|CCI88464.1|	81.27	90.84	251	45	2	1	250	1	250	3e-151	427	deoxynucleoside-5'-monophosphate kinase [Yersinia phage phiR201]
ORF024	gi|46401779|ref|YP_006870.1|;gi|42540988|gb|AAS19389.1|;gi|45774957|gb|AAS77089.1|;gi|51511995|gb|AAU05194.1|	99.48	100	192	1	0	1	192	1	192	3e-144	404	putative ATP-dependent Clp protease [Escherichia phage T5] [Enterobacteria phage T5]
ORF024	gi|735997816|gb|AJA41557.1|;gi|735997948|gb|AJA41688.1|	98.96	100	192	2	0	1	192	1	192	1e-143	403	putative ATP-dependent Clp protease [Enterobacteria phage DT57C]
ORF024	gi|738494514|gb|AJA73490.1|	98.96	99.48	192	2	0	1	192	1	192	1e-143	403	ATP-dependent Clp protease [Salmonella phage Shivani]
ORF024	gi|388570403|ref|YP_006382342.1|;gi|356601321|gb|AET24655.1|	98.94	100	189	2	0	4	192	3	191	1e-141	398	putative ATP-dependent Clp protease [Escherichia phage Akfv33] [Escherichia phage bV_EcoS_AKFV33]
ORF024	gi|640884314|ref|YP_009031664.1|;gi|601129336|gb|AHN83475.1|	98.44	98.96	192	2	1	1	192	1	191	6e-141	396	putative ATP-dependent Clp protease [Escherichia phage vB_EcoS_FFH1]
ORF024	gi|59897180|gb|AAX11975.1|	96.88	98.96	192	6	0	1	192	1	192	1e-140	395	putative Clp protease [Escherichia phage T5] [Enterobacteria phage T5]
ORF024	gi|326632935|ref|YP_004306524.1|;gi|321272129|gb|ADW80021.1|	97.4	98.96	192	4	1	1	192	1	191	6e-140	394	putative ATP-dependent Clp protease [Salmonella phage Spc35] [Enterobacteria phage SPC35]
ORF024	gi|182682844|ref|YP_001836968.1|;gi|182630556|gb|ACB97488.1|;gi|701946934|gb|AIW03992.1|	90.1	96.88	192	19	0	1	192	1	192	3e-132	374	putative ATP-dependent Clp protease [Escherichia phage Eps7] [Enterobacteria phage EPS7]
ORF024	gi|431810127|ref|YP_007237014.1|;gi|398313113|emb|CCI88463.1|	78.65	90.62	192	41	0	1	192	1	192	8e-117	335	ATP-dependent Clp protease proteolytic subunit [Yersinia phage phiR201]
ORF024	gi|410491070|ref|YP_006906292.1|;gi|401824330|gb|AFQ22199.1|	57.46	74.03	181	77	0	1	181	1	181	4e-73	223	putative ATP-dependent Clp protease [Pectobacterium phage My1]
ORF025	gi|738494513|gb|AJA73489.1|	98.17	100	218	4	0	1	218	1	218	3e-158	442	holin [Salmonella phage Shivani]
ORF025	gi|640884313|ref|YP_009031663.1|;gi|601129335|gb|AHN83474.1|	98.17	99.54	218	4	0	1	218	1	218	6e-158	441	putative holin [Escherichia phage vB_EcoS_FFH1]
ORF025	gi|326632934|ref|YP_004306523.1|;gi|321272128|gb|ADW80020.1|	98.17	99.08	218	4	0	1	218	1	218	1e-157	440	putative holin [Salmonella phage Spc35] [Enterobacteria phage SPC35]
ORF025	gi|388570402|ref|YP_006382341.1|;gi|356601320|gb|AET24654.1|	96.79	99.08	218	7	0	1	218	1	218	4e-156	436	putative holin [Escherichia phage Akfv33] [Escherichia phage bV_EcoS_AKFV33]
ORF025	gi|701946933|gb|AIW03991.1|	95.87	98.62	218	9	0	1	218	1	218	4e-155	434	holin [Salmonella phage Stitch]
ORF025	gi|46401778|ref|YP_006869.1|;gi|42540993|gb|AAS19394.1|;gi|45774956|gb|AAS77088.1|;gi|59897179|gb|AAX11974.1|	94.04	97.71	218	13	0	1	218	1	218	5e-152	426	putative holin [Escherichia phage T5] [Enterobacteria phage T5]
ORF025	gi|735997947|gb|AJA41687.1|	93.58	97.25	218	14	0	1	218	1	218	7e-152	426	putative holin [Enterobacteria phage DT571/2]
ORF025	gi|51511994|gb|AAU05193.1|	93.58	97.71	218	14	0	1	218	1	218	2e-151	424	putative lysis protein [Escherichia phage T5] [Enterobacteria phage T5]
ORF025	gi|42540987|gb|AAS19388.1|	93.58	97.71	218	14	0	1	218	10	227	2e-151	425	putative holin [Escherichia phage T5] [Enterobacteria phage T5]
ORF025	gi|735997815|gb|AJA41556.1|	93.12	96.79	218	15	0	1	218	1	218	5e-151	424	putative holin [Enterobacteria phage DT57C]
ORF026	gi|388570401|ref|YP_006382340.1|;gi|640884312|ref|YP_009031662.1|;gi|356601319|gb|AET24653.1|;gi|601129334|gb|AHN83473.1|	100	100	137	0	0	1	137	1	137	3e-98	283	lysozyme [Escherichia phage Akfv33] [Escherichia phage bV_EcoS_AKFV33]
ORF026	gi|46401777|ref|YP_006868.1|;gi|75081011|sp|Q6QGP7.1|LYS_BPT5;gi|756142355|pdb|2MXZ|A;gi|42540986|gb|AAS19387.1|;gi|45774955|gb|AAS77087.1|;gi|51511993|gb|AAU05192.1|;gi|59897178|gb|AAX11973.1|	99.27	100	137	1	0	1	137	1	137	8e-98	282	lysozyme [Escherichia phage T5] [Enterobacteria phage T5]
ORF026	gi|735997814|gb|AJA41555.1|;gi|735997946|gb|AJA41686.1|	98.54	100	137	2	0	1	137	1	137	1e-97	281	putative endolysin [Enterobacteria phage DT57C]
ORF026	gi|460424010|gb|AGH12861.1|;gi|701946932|gb|AIW03990.1|	96.35	98.54	137	5	0	1	137	1	137	2e-95	276	endolysin [Salmonella phage Stitch]
ORF026	gi|431810125|ref|YP_007237012.1|;gi|398313111|emb|CCI88461.1|	88.32	94.89	137	16	0	1	137	1	137	5e-88	257	lysozyme [Yersinia phage phiR201]
ORF026	gi|410491068|ref|YP_006906290.1|;gi|401824328|gb|AFQ22197.1|	67.15	82.48	137	45	0	1	137	1	137	2e-68	207	putative endolysin [Pectobacterium phage My1]
ORF026	gi|738494512|gb|AJA73488.1|	65.69	80.29	137	47	0	1	137	1	137	2e-62	192	endolysin [Salmonella phage Shivani]
ORF026	gi|326632933|ref|YP_004306522.1|;gi|321272127|gb|ADW80019.1|	64.23	80.29	137	49	0	1	137	1	137	6e-61	188	lysozyme [Salmonella phage Spc35] [Enterobacteria phage SPC35]
ORF026	gi|182682842|ref|YP_001836966.1|;gi|182630554|gb|ACB97486.1|	91.25	97.5	80	7	0	58	137	1	80	1e-50	160	lysozyme [Escherichia phage Eps7] [Enterobacteria phage EPS7]
ORF026	gi|589889302|ref|YP_009004687.1|;gi|574093599|gb|AHG23456.1|;gi|574093654|gb|AHG23510.1|	41.79	58.96	134	72	2	3	136	2	129	2e-29	107	hypothetical protein O197_40 [Edwardsiella phage eiAU-183]
ORF027	gi|431810124|ref|YP_007237011.1|;gi|398313110|emb|CCI88460.1|	47.5	65	40	21	0	3	42	2	41	3e-06	41.2	hypothetical protein BN79_032 [Yersinia phage phiR201]
ORF027	gi|446314331|ref|WP_000392186.1|;gi|14246618|dbj|BAB57011.1|;gi|104641719|gb|ABF73097.1|;gi|147740353|gb|ABQ48651.1|;gi|149945786|gb|ABR51722.1|;gi|150374005|dbj|BAF67265.1|;gi|156721311|dbj|BAF77728.1|;gi|257788826|gb|EEV27166.1|;gi|257838963|gb|EEV63442.1|;gi|257842393|gb|EEV66817.1|;gi|257856123|gb|EEV79041.1|;gi|257857842|gb|EEV80734.1|;gi|257863789|gb|EEV86545.1|;gi|282589135|gb|EFB94233.1|;…	41.38	65.52	29	17	0	14	42	94	122	0.38	28.9	hypothetical protein [Staphylococcus phage phinm2] [Staphylococcus aureus phage phiNM2]
ORF027	gi|446314328|ref|WP_000392183.1|;gi|66395383|ref|YP_239681.1|;gi|118430727|ref|YP_873952.1|;gi|62635733|gb|AAX90844.1|;gi|104641619|gb|ABF73033.1|;gi|104641920|gb|ABF73228.1|;gi|150373276|dbj|BAF66536.1|;gi|150374825|dbj|BAF68085.1|;gi|257281275|gb|EEV11412.1|;gi|282316346|gb|EFB46723.1|;gi|297577202|gb|EFH95916.1|;gi|341848593|gb|EGS89755.1|;gi|375025350|gb|EHS18754.1|;gi|375033546|gb|EHS26731.1…	41.38	65.52	29	17	0	14	42	94	122	0.39	28.5	ORF013 [Staphylococcus phage 53]
ORF027	gi|723007472|gb|AIX13200.1|	37.5	52.5	40	23	1	3	40	465	504	0.94	27.7	putative rIIA-like protein [Pseudomonas phage YH6]
ORF027	gi|640884477|ref|YP_009031815.1|;gi|610507896|emb|CDN96851.1|;gi|732920060|gb|AIZ94794.1|	37.5	50	40	23	1	3	40	465	504	2	26.6	N4 gp33-like protein [Pseudomonas phage vB_PaeP_C2-10_Ab09]
ORF027	gi|485725397|gb|AGK86856.1|	38.89	66.67	18	11	0	3	20	43	60	3	25	hypothetical protein SIOphi_00240 [Bacillus phage SIOphi]
ORF027	gi|712912493|ref|YP_009099379.1|;gi|673940776|gb|AIK69489.1|	30.77	53.85	39	23	1	4	42	73	107	5.6	25.4	putative DNA polymerase [Staphylococcus phage P108]
ORF027	gi|418488053|ref|YP_007002264.1|;gi|380886431|gb|AFF28613.1|	30.77	53.85	39	23	1	4	42	502	536	6.1	25	putative DNA polymerase [Staphylococcus phage GH15]
ORF027	gi|589286788|ref|YP_009006795.1|;gi|575096879|dbj|BAO47171.1|	30.77	53.85	39	23	1	4	42	502	536	6.2	25	DNA polymerase I [Staphylococcus phage phiSA012]
ORF027	gi|561133209|ref|YP_008854094.1|;gi|561133413|ref|YP_008854270.1|;gi|558695035|dbj|BAO09298.1|;gi|558695251|dbj|BAO09513.1|	30.77	53.85	39	23	1	4	42	502	536	6.2	25	putative DNA polymerase [Staphylococcus phage S25-4]
ORF028	gi|738494511|gb|AJA73487.1|	99.28	100	138	1	0	1	138	1	138	4e-95	275	hypothetical protein CPT_Shivani40 [Salmonella phage Shivani]
ORF028	gi|640884311|ref|YP_009031661.1|;gi|601129333|gb|AHN83472.1|	98.55	99.28	138	2	0	1	138	1	138	1e-94	274	hypothetical protein [Escherichia phage vB_EcoS_FFH1]
ORF028	gi|46401776|ref|YP_006867.1|;gi|42540985|gb|AAS19386.1|;gi|45774954|gb|AAS77086.1|;gi|51511992|gb|AAU05191.1|;gi|59897177|gb|AAX11972.1|	97.83	99.28	138	3	0	1	138	1	138	1e-93	271	hypothetical protein T5.039 [Escherichia phage T5] [Enterobacteria phage T5]
ORF028	gi|388570400|ref|YP_006382339.1|;gi|356601318|gb|AET24652.1|	96.38	98.55	138	5	0	1	138	1	138	5e-93	270	hypothetical protein [Escherichia phage Akfv33] [Escherichia phage bV_EcoS_AKFV33]
ORF028	gi|326632932|ref|YP_004306521.1|;gi|321272126|gb|ADW80018.1|	96.38	97.83	138	5	0	1	138	1	138	3e-92	268	hypothetical protein SPC35_0038 [Salmonella phage Spc35] [Enterobacteria phage SPC35]
ORF028	gi|735997945|gb|AJA41685.1|	94.2	97.83	138	8	0	1	138	1	138	4e-90	262	putative membrane protein [Enterobacteria phage DT571/2]
ORF028	gi|735997813|gb|AJA41554.1|	94.2	98.55	138	8	0	1	138	1	138	9e-84	246	putative membrane protein [Enterobacteria phage DT57C]
ORF028	gi|182682841|ref|YP_001836965.1|;gi|182630553|gb|ACB97485.1|	85.93	94.07	135	19	0	1	135	1	135	2e-81	240	hypothetical protein AGC_0042 [Escherichia phage Eps7] [Enterobacteria phage EPS7]
ORF028	gi|701946931|gb|AIW03989.1|	84.44	94.07	135	21	0	1	135	1	135	2e-80	238	hypothetical protein CPT_Stitch38 [Salmonella phage Stitch]
ORF028	gi|326633025|ref|YP_004306614.1|;gi|321272219|gb|ADW80111.1|	30.23	41.86	43	30	0	53	95	36	78	8.9	27.3	minor tail protein [Salmonella phage Spc35] [Enterobacteria phage SPC35]
ORF029	gi|46401775|ref|YP_006866.1|;gi|326632931|ref|YP_004306520.1|;gi|388570399|ref|YP_006382338.1|;gi|640884310|ref|YP_009031660.1|;gi|42540984|gb|AAS19385.1|;gi|45774953|gb|AAS77085.1|;gi|51511991|gb|AAU05190.1|;gi|59897176|gb|AAX11971.1|;gi|321272125|gb|ADW80017.1|;gi|356601317|gb|AET24651.1|;gi|601129332|gb|AHN83471.1|	99.3	100	143	1	0	1	143	1	143	2e-100	289	hypothetical protein T5.038 [Escherichia phage T5] [Enterobacteria phage T5]
ORF029	gi|735997944|gb|AJA41684.1|	98.6	99.3	143	2	0	1	143	1	143	3e-99	286	hypothetical protein DT5712_000031 [Enterobacteria phage DT571/2]
ORF029	gi|735997812|gb|AJA41553.1|	97.9	98.6	143	3	0	1	143	1	143	2e-98	284	hypothetical protein DT57C_000033 [Enterobacteria phage DT57C]
ORF029	gi|738494510|gb|AJA73486.1|	86.43	89.29	140	11	1	1	140	1	132	5e-71	214	hypothetical protein CPT_Shivani39 [Salmonella phage Shivani]
ORF029	gi|431810123|ref|YP_007237010.1|;gi|398313109|emb|CCI88459.1|	73.57	80.71	140	29	1	1	140	1	132	9e-66	201	hypothetical protein BN79_031 [Yersinia phage phiR201]
ORF029	gi|701946930|gb|AIW03988.1|	68.75	77.08	144	36	2	1	143	1	136	8e-53	167	hypothetical protein CPT_Stitch37 [Salmonella phage Stitch]
ORF029	gi|182682840|ref|YP_001836964.1|;gi|182630552|gb|ACB97484.1|	68.06	77.08	144	37	2	1	143	1	136	1e-52	167	hypothetical protein AGC_0041 [Escherichia phage Eps7] [Enterobacteria phage EPS7]
ORF029	gi|410491067|ref|YP_006906289.1|;gi|401824327|gb|AFQ22196.1|	44.68	62.41	141	56	2	1	141	1	119	5e-33	116	hypothetical protein My1_037 [Pectobacterium phage My1]
ORF029	gi|422937705|ref|YP_007007908.1|;gi|378409004|gb|AFB83942.1|	32.19	50	146	88	3	1	137	199	342	2e-10	59.3	hypothetical protein pVp-1_0085 [Vibrio phage pVp-1]
ORF029	gi|751186379|gb|AJF40811.1|	31.03	47.59	145	91	3	1	137	200	343	1e-09	57	hypothetical protein SBVP3_0043 [Vibrio phage phi 3]
ORF030	gi|46401774|ref|YP_006865.1|;gi|42540983|gb|AAS19384.1|;gi|45774952|gb|AAS77084.1|;gi|51511990|gb|AAU05189.1|	98.96	100	96	1	0	1	96	1	96	4e-66	198	putative thioredoxin [Escherichia phage T5] [Enterobacteria phage T5]
ORF030	gi|388570398|ref|YP_006382337.1|;gi|356601316|gb|AET24650.1|	97.92	100	96	2	0	1	96	1	96	6e-66	197	putative thioredoxin [Escherichia phage Akfv33] [Escherichia phage bV_EcoS_AKFV33]
ORF030	gi|640884309|ref|YP_009031659.1|;gi|601129331|gb|AHN83470.1|	96.88	100	96	3	0	1	96	1	96	3e-65	196	putative thioredoxin [Escherichia phage vB_EcoS_FFH1]
ORF030	gi|735997811|gb|AJA41552.1|	95.83	98.96	96	4	0	1	96	1	96	4e-65	196	putative thioredoxin [Enterobacteria phage DT57C]
ORF030	gi|326632930|ref|YP_004306519.1|;gi|321272124|gb|ADW80016.1|	95.83	97.92	96	4	0	1	96	1	96	2e-64	194	putative thioredoxin [Salmonella phage Spc35] [Enterobacteria phage SPC35]
ORF030	gi|735997943|gb|AJA41683.1|	94.79	98.96	96	5	0	1	96	1	96	2e-64	194	putative thioredoxin [Enterobacteria phage DT571/2]
ORF030	gi|701946929|gb|AIW03987.1|	94.79	98.96	96	5	0	1	96	1	96	4e-64	193	thioredoxin [Salmonella phage Stitch]
ORF030	gi|59897175|gb|AAX11970.1|	94.79	96.88	96	5	0	1	96	1	96	6e-63	190	putative thioredoxin [Escherichia phage T5] [Enterobacteria phage T5]
ORF030	gi|738494508|gb|AJA73484.1|	91.67	97.92	96	8	0	1	96	1	96	2e-62	189	thioredoxin [Salmonella phage Shivani]
ORF030	gi|431810122|ref|YP_007237009.1|;gi|398313108|emb|CCI88458.1|	86.46	94.79	96	13	0	1	96	1	96	3e-59	181	thioredoxin, phage-associated [Yersinia phage phiR201]
ORF031	gi|388570397|ref|YP_006382336.1|;gi|356601315|gb|AET24649.1|	99.2	99.2	125	1	0	1	125	1	125	2e-87	255	hypothetical protein [Escherichia phage Akfv33] [Escherichia phage bV_EcoS_AKFV33]
ORF031	gi|326632929|ref|YP_004306518.1|;gi|321272123|gb|ADW80015.1|	97.58	97.58	124	3	0	1	124	1	124	3e-84	246	hypothetical protein SPC35_0035 [Salmonella phage Spc35] [Enterobacteria phage SPC35]
ORF031	gi|738494507|gb|AJA73483.1|	95.2	98.4	125	6	0	1	125	1	125	2e-76	226	hypothetical protein CPT_Shivani36 [Salmonella phage Shivani]
ORF031	gi|640884308|ref|YP_009031658.1|;gi|601129330|gb|AHN83469.1|	94.4	97.6	125	7	0	1	125	20	144	8e-75	223	hypothetical protein [Escherichia phage vB_EcoS_FFH1]
ORF031	gi|701946928|gb|AIW03986.1|	87.7	96.72	122	15	0	1	122	1	122	6e-67	202	hypothetical protein CPT_Stitch35 [Salmonella phage Stitch]
ORF031	gi|182682838|ref|YP_001836962.1|;gi|182630550|gb|ACB97482.1|	79.41	91.18	102	21	0	21	122	1	102	2e-54	170	hypothetical protein AGC_0039 [Escherichia phage Eps7] [Enterobacteria phage EPS7]
ORF031	gi|66396047|ref|YP_240407.1|;gi|62636466|gb|AAX91577.1|	21.28	42.55	94	67	2	8	101	342	428	4.2	28.5	ORF007 [Staphylococcus phage 71]
ORF031	gi|17426293|ref|NP_510959.1|;gi|8918480|dbj|BAA97651.1|	21.28	42.55	94	67	2	8	101	342	428	4.4	28.1	similar to phage phi PVL amidase [Staphylococcus phage phiETA]
ORF031	gi|509140096|ref|YP_008058979.1|;gi|588498369|ref|YP_009002882.1|;gi|394779012|gb|AFN39875.1|;gi|525334668|gb|AGR46348.1|	21.28	42.55	94	67	2	8	101	295	381	4.8	28.1	amidase [Staphylococcus phage StauST398-1]
ORF031	gi|806933940|gb|AKC04674.1|	21.28	42.55	94	67	2	8	101	345	431	6.3	27.7	amidase [Staphylococcus phage B166]
ORF032	gi|735997810|gb|AJA41551.1|;gi|735997942|gb|AJA41682.1|	88.89	97.53	81	9	0	1	81	1	81	1e-47	150	hypothetical protein DT57C_000031 [Enterobacteria phage DT57C]
ORF032	gi|738494506|gb|AJA73482.1|	83.95	95.06	81	13	0	1	81	1	81	1e-45	145	hypothetical protein CPT_Shivani35 [Salmonella phage Shivani]
ORF032	gi|46401773|ref|YP_006864.1|;gi|42540982|gb|AAS19383.1|;gi|45774951|gb|AAS77083.1|;gi|51511989|gb|AAU05188.1|;gi|59897174|gb|AAX11969.1|	83.95	93.83	81	13	0	1	81	1	81	1e-43	140	hypothetical protein T5.036 [Escherichia phage T5] [Enterobacteria phage T5]
ORF032	gi|640884307|ref|YP_009031657.1|;gi|601129329|gb|AHN83468.1|	85.19	92.59	81	12	0	1	81	1	81	2e-43	139	hypothetical protein [Escherichia phage vB_EcoS_FFH1]
ORF032	gi|326632928|ref|YP_004306517.1|;gi|321272122|gb|ADW80014.1|	92.59	96.3	81	6	0	1	81	1	81	9e-40	130	hypothetical protein SPC35_0034 [Salmonella phage Spc35] [Enterobacteria phage SPC35]
ORF032	gi|388570396|ref|YP_006382335.1|;gi|356601314|gb|AET24648.1|	92.59	97.53	81	6	0	1	81	1	81	1e-39	129	hypothetical protein [Escherichia phage Akfv33] [Escherichia phage bV_EcoS_AKFV33]
ORF032	gi|410491065|ref|YP_006906287.1|;gi|401824325|gb|AFQ22194.1|	29.51	55.74	61	42	1	3	63	5	64	0.3	29.3	hypothetical protein My1_035 [Pectobacterium phage My1]
ORF033	gi|640884306|ref|YP_009031656.1|;gi|601129328|gb|AHN83467.1|	94.77	97.91	287	15	0	1	287	1	287	0	576	putative serine/threonine protein phosphatase [Escherichia phage vB_EcoS_FFH1]
ORF033	gi|388570395|ref|YP_006382334.1|;gi|356601313|gb|AET24647.1|	94.77	98.61	287	15	0	1	287	1	287	0	576	putative serine/threonine protein phosphatase [Escherichia phage Akfv33] [Escherichia phage bV_EcoS_AKFV33]
ORF033	gi|46401772|ref|YP_006863.1|;gi|42540981|gb|AAS19382.1|;gi|45774950|gb|AAS77082.1|;gi|51511988|gb|AAU05187.1|	93.03	97.21	287	20	0	1	287	1	287	0	567	putative serine/threonine protein phosphatase [Escherichia phage T5] [Enterobacteria phage T5]
ORF033	gi|735997809|gb|AJA41550.1|;gi|735997941|gb|AJA41681.1|	92.68	96.17	287	21	0	1	287	1	287	0	564	serine/threonine protein phosphatase [Enterobacteria phage DT57C]
ORF033	gi|738494505|gb|AJA73481.1|	91.99	96.17	287	23	0	1	287	1	287	0	560	phosphatase [Salmonella phage Shivani]
ORF033	gi|59897173|gb|AAX11968.1|	91.64	96.17	287	24	0	1	287	1	287	0	557	Ser/Thr protein phosphatase [Escherichia phage T5] [Enterobacteria phage T5]
ORF033	gi|701946927|gb|AIW03985.1|	80.84	89.55	287	55	0	1	287	1	287	5e-177	495	serine/threonine protein phosphatase [Salmonella phage Stitch]
ORF033	gi|182682837|ref|YP_001836961.1|;gi|182630549|gb|ACB97481.1|	80.49	89.55	287	56	0	1	287	1	287	6e-177	495	putative serine/threonine protein phosphatase [Escherichia phage Eps7] [Enterobacteria phage EPS7]
ORF033	gi|431810120|ref|YP_007237007.1|;gi|398313106|emb|CCI88456.1|	76.49	88.07	285	67	0	3	287	2	286	1e-165	466	putative serine/threonine protein phosphatase [Yersinia phage phiR201]
ORF033	gi|326632927|ref|YP_004306516.1|;gi|321272121|gb|ADW80013.1|	78.05	86.41	287	59	2	1	287	1	283	5e-165	464	putative serine/threonine protein phosphatase [Salmonella phage Spc35] [Enterobacteria phage SPC35]
ORF034	gi|640884305|ref|YP_009031655.1|;gi|601129327|gb|AHN83466.1|	80	88.42	95	19	0	1	95	1	95	5e-52	162	hypothetical protein [Escherichia phage vB_EcoS_FFH1]
ORF034	gi|388570394|ref|YP_006382333.1|;gi|356601312|gb|AET24646.1|	80	88.42	95	19	0	1	95	1	95	1e-51	162	hypothetical protein [Escherichia phage Akfv33] [Escherichia phage bV_EcoS_AKFV33]
ORF034	gi|509140963|ref|YP_008059840.1|;gi|394778934|gb|AFN39824.1|	34.78	52.17	46	29	1	40	85	70	114	0.57	29.6	hypothetical protein StauST398-3_0024 [Staphylococcus phage StauST398-3]
ORF034	gi|66396354|ref|YP_240729.1|;gi|66396429|ref|YP_240803.1|;gi|62636769|gb|AAX91880.1|;gi|62636843|gb|AAX91954.1|	32.81	45.31	64	33	2	23	85	74	128	1.7	28.5	ORF022 [Staphylococcus phage 88]
ORF034	gi|658608051|ref|YP_009045015.1|;gi|589626972|gb|AHL18430.1|	34.78	50	46	29	1	40	85	84	128	1.8	28.1	putative leukocidin protein [Staphylococcus phage DW2]
ORF034	gi|17426255|ref|NP_510921.1|;gi|8918442|dbj|BAA97613.1|	34.78	47.83	46	29	1	40	85	84	128	2	28.1	similar to phage phi PVL ORF50 [Staphylococcus phage phiETA]
ORF034	gi|207270789|ref|YP_002261431.1|;gi|204308004|gb|ACI00375.1|	34.55	50.91	55	27	2	38	84	80	133	2.1	28.1	gp15 [Listeria phage P40]
ORF034	gi|589890924|ref|YP_009007043.1|;gi|567727450|gb|AHC94243.1|	36.11	58.33	36	23	0	1	36	2974	3009	2.2	28.1	putative tail tape measure protein [Lactococcus phage phiL47]
ORF034	gi|589890924|ref|YP_009007043.1|;gi|567727450|gb|AHC94243.1|	44.44	58.33	36	19	1	59	94	1935	1969	4.8	27.3	DNA helicase [Erwinia phage phiEa100]
ORF034	gi|431810452|ref|YP_007237534.1|;gi|311875212|emb|CBX44471.1|;gi|311875333|emb|CBX45074.1|	35.42	54.17	48	27	2	1	45	103	149	2.5	28.1	DNA primase/helicase-like protein [Erwinia amylovora phage Era103]
ORF035	gi|388570393|ref|YP_006382332.1|;gi|356601311|gb|AET24645.1|	99.49	99.49	196	1	0	1	196	1	196	8e-143	401	putative serine/threonine protein phosphatase [Escherichia phage Akfv33] [Escherichia phage bV_EcoS_AKFV33]
ORF035	gi|640884304|ref|YP_009031654.1|;gi|601129326|gb|AHN83465.1|	97.96	98.47	196	4	0	1	196	1	196	3e-141	397	putative serine/threonine protein phosphatase [Escherichia phage vB_EcoS_FFH1]
ORF035	gi|701946924|gb|AIW03982.1|	91.84	95.92	196	16	0	1	196	1	196	4e-132	374	serine/threonine protein phosphatase [Salmonella phage Stitch]
ORF035	gi|431810118|ref|YP_007237005.1|;gi|398313104|emb|CCI88454.1|	83.78	90.27	185	30	0	1	185	1	185	2e-113	326	putative serine/threonine protein phosphatase [Yersinia phage phiR201]
ORF035	gi|182682834|ref|YP_001836958.1|;gi|182630546|gb|ACB97478.1|	91.81	95.91	171	14	0	26	196	1	171	1e-112	323	putative serine/threonine protein phosphatase [Escherichia phage Eps7] [Enterobacteria phage EPS7]
ORF035	gi|738494504|gb|AJA73480.1|	54.39	69.59	171	74	1	1	171	1	167	7e-62	194	metallophosphatase [Salmonella phage Shivani]
ORF035	gi|735997808|gb|AJA41549.1|;gi|735997940|gb|AJA41680.1|	53.8	68.42	171	75	1	1	171	1	167	4e-61	192	hypothetical protein DT57C_000029 [Enterobacteria phage DT57C]
ORF035	gi|326632926|ref|YP_004306515.1|;gi|321272120|gb|ADW80012.1|	53.8	69.01	171	75	1	1	171	1	167	4e-61	192	putative serine/threonine protein phosphatase [Salmonella phage Spc35] [Enterobacteria phage SPC35]
ORF035	gi|46401771|ref|YP_006862.1|;gi|42540980|gb|AAS19381.1|;gi|45774949|gb|AAS77081.1|;gi|51511987|gb|AAU05186.1|;gi|59897172|gb|AAX11967.1|	53.22	67.84	171	76	1	1	171	1	167	5e-59	187	putative serine/threonine protein phosphatase [Escherichia phage T5] [Enterobacteria phage T5]
ORF035	gi|410491062|ref|YP_006906284.1|;gi|401824322|gb|AFQ22191.1|	44.09	63.44	186	93	5	2	180	3	184	5e-46	154	putative serine/threonine protein phosphatase 1 [Pectobacterium phage My1]
ORF036	gi|388570392|ref|YP_006382331.1|;gi|356601310|gb|AET24644.1|	99.3	100	143	1	0	1	143	1	143	3e-102	293	hypothetical protein [Escherichia phage Akfv33] [Escherichia phage bV_EcoS_AKFV33]
ORF036	gi|46401770|ref|YP_006861.1|;gi|42540979|gb|AAS19380.1|;gi|45774948|gb|AAS77080.1|;gi|51511986|gb|AAU05185.1|;gi|59897171|gb|AAX11966.1|	98.6	99.3	143	2	0	1	143	1	143	3e-101	291	hypothetical protein T5.033 [Escherichia phage T5] [Enterobacteria phage T5]
ORF036	gi|640884302|ref|YP_009031652.1|;gi|601129324|gb|AHN83463.1|	97.9	98.6	143	3	0	1	143	1	143	9e-101	290	hypothetical protein [Escherichia phage vB_EcoS_FFH1]
ORF036	gi|326632925|ref|YP_004306514.1|;gi|321272119|gb|ADW80011.1|	97.9	99.3	143	3	0	1	143	1	143	1e-100	290	hypothetical protein SPC35_0031 [Salmonella phage Spc35] [Enterobacteria phage SPC35]
ORF036	gi|738494503|gb|AJA73479.1|	95.8	97.2	143	6	0	1	143	1	143	9e-98	282	hypothetical protein CPT_Shivani32 [Salmonella phage Shivani]
ORF036	gi|735997807|gb|AJA41548.1|;gi|735997939|gb|AJA41679.1|	83.92	90.21	143	22	1	1	143	1	142	1e-79	236	hypothetical protein DT57C_000028 [Enterobacteria phage DT57C]
ORF036	gi|701946922|gb|AIW03980.1|	75.52	88.11	143	35	0	1	143	1	143	4e-79	235	hypothetical protein CPT_Stitch29 [Salmonella phage Stitch]
ORF036	gi|182682833|ref|YP_001836957.1|;gi|182630545|gb|ACB97477.1|	74.83	88.11	143	36	0	1	143	1	143	8e-79	234	hypothetical protein AGC_0034 [Escherichia phage Eps7] [Enterobacteria phage EPS7]
ORF036	gi|431810117|ref|YP_007237004.1|;gi|398313103|emb|CCI88453.1|	74.13	82.52	143	36	1	1	143	1	142	4e-72	217	hypothetical protein BN79_025 [Yersinia phage phiR201]
ORF036	gi|658608021|ref|YP_009044991.1|;gi|428227620|gb|AFY98248.1|	26.98	46.03	63	36	1	39	91	77	139	0.79	30.8	hypothetical protein phiLN03_037 [Leuconostoc phage phiLN03]
ORF037	gi|738494502|gb|AJA73478.1|	98.9	98.9	91	1	0	1	91	1	91	3e-59	180	hypothetical protein CPT_Shivani31 [Salmonella phage Shivani]
ORF037	gi|701946921|gb|AIW03979.1|	96.25	97.5	80	3	0	12	91	3	82	2e-49	155	hypothetical protein CPT_Stitch28 [Salmonella phage Stitch]
ORF037	gi|182682832|ref|YP_001836956.1|;gi|182630544|gb|ACB97476.1|	95	96.25	80	4	0	12	91	3	82	8e-49	154	putative protein 2C [Escherichia phage Eps7] [Enterobacteria phage EPS7]
ORF037	gi|42540978|gb|AAS19379.1|	95	96.25	80	4	0	12	91	9	88	2e-48	153	putative protein 2C [Escherichia phage T5] [Enterobacteria phage T5]
ORF037	gi|46401769|ref|YP_006860.1|;gi|326632924|ref|YP_004306513.1|;gi|640884301|ref|YP_009031651.1|;gi|45774947|gb|AAS77079.1|;gi|51511985|gb|AAU05184.1|;gi|59897170|gb|AAX11965.1|;gi|321272118|gb|ADW80010.1|;gi|601129323|gb|AHN83462.1|;gi|735997806|gb|AJA41547.1|;gi|735997938|gb|AJA41678.1|	95	96.25	80	4	0	12	91	3	82	2e-48	153	hypothetical protein T5.032 [Escherichia phage T5] [Enterobacteria phage T5]
ORF037	gi|388570391|ref|YP_006382330.1|;gi|356601309|gb|AET24643.1|	93.75	95	80	5	0	12	91	3	82	2e-47	150	hypothetical protein [Escherichia phage Akfv33] [Escherichia phage bV_EcoS_AKFV33]
ORF037	gi|431810116|ref|YP_007237003.1|;gi|398313102|emb|CCI88452.1|	86.25	91.25	80	11	0	12	91	3	82	2e-43	140	hypothetical protein BN79_024 [Yersinia phage phiR201]
ORF037	gi|410491061|ref|YP_006906283.1|;gi|401824321|gb|AFQ22190.1|	55.84	77.92	77	34	0	12	88	3	79	8e-25	92.4	putative protein 2C [Pectobacterium phage My1]
ORF037	gi|751186378|gb|AJF40810.1|	25.32	53.16	79	59	0	12	90	14	92	0.017	32.7	hypothetical protein SBVP3_0042 [Vibrio phage phi 3]
ORF037	gi|422937706|ref|YP_007007909.1|;gi|378409005|gb|AFB83943.1|	24.05	49.37	79	60	0	10	88	10	88	0.39	29.3	hypothetical protein pVp-1_0086 [Vibrio phage pVp-1]
ORF038	gi|738494581|gb|AJA73557.1|	61.58	73.45	177	67	1	1	177	1	176	9e-72	219	HNH homing endonuclease [Salmonella phage Shivani]
ORF038	gi|46401856|ref|YP_006948.1|;gi|45775034|gb|AAS77166.1|;gi|51512058|gb|AAU05257.1|	60.45	71.75	177	69	1	1	177	1	176	2e-68	211	putative H-N-H-endonuclease P-TflX [Escherichia phage T5] [Enterobacteria phage T5]
ORF038	gi|46401788|ref|YP_006879.1|;gi|45774966|gb|AAS77098.1|;gi|51512004|gb|AAU05203.1|;gi|59897190|gb|AAX11985.1|	60.23	72.51	171	65	1	1	171	1	168	4e-68	209	H-N-H-endonuclease F-TflV [Escherichia phage T5] [Enterobacteria phage T5]
ORF038	gi|738494620|gb|AJA73596.1|	56.18	73.6	178	77	1	1	178	24	200	4e-66	205	HNH homing endonuclease [Salmonella phage Shivani]
ORF038	gi|738494509|gb|AJA73485.1|	49.72	60.77	181	86	3	1	178	1	179	1e-48	160	HNH homing endonuclease [Salmonella phage Shivani]
ORF038	gi|431810194|ref|YP_007237081.1|;gi|398313180|emb|CCI88530.1|	43.71	56.89	167	87	4	1	164	1	163	5e-34	122	phage-associated homing endonuclease [Yersinia phage phiR201]
ORF038	gi|408386483|gb|AFU63500.1|;gi|408386509|gb|AFU63521.1|;gi|751186122|gb|AJF40556.1|	46.2	61.39	158	79	4	1	155	1	155	6e-34	121	HNH homing endonuclease [Salmonella phage Mushroom]
ORF038	gi|347466990|gb|AEO97523.1|	46.2	61.39	158	79	4	1	155	6	160	7e-34	121	HNH endonuclease [Salmonella phage FO1a]
ORF038	gi|38707764|ref|NP_944978.1|;gi|33340367|gb|AAQ14718.1|AF320576_183	46.2	61.39	158	79	4	1	155	9	163	7e-34	121	Putative HNH endonuclease [Salmonella phage FelixO1]
ORF038	gi|738494520|gb|AJA73496.1|	42.94	57.65	170	87	5	2	164	3	169	3e-33	120	HNH homing endonuclease [Salmonella phage Shivani]
ORF039	gi|735997805|gb|AJA41546.1|;gi|735997937|gb|AJA41677.1|	93.55	98.92	93	6	0	1	93	1	93	1e-55	171	putative membrane protein [Enterobacteria phage DT57C]
ORF039	gi|46401767|ref|YP_006858.1|;gi|45774945|gb|AAS77077.1|;gi|51511983|gb|AAU05182.1|	94.62	98.92	93	5	0	1	93	1	93	3e-47	150	hypothetical protein T5.030 [Escherichia phage T5] [Enterobacteria phage T5]
ORF039	gi|388570390|ref|YP_006382329.1|;gi|356601308|gb|AET24642.1|	83.87	89.25	93	15	0	1	93	1	93	7e-47	149	hypothetical protein [Escherichia phage Akfv33] [Escherichia phage bV_EcoS_AKFV33]
ORF039	gi|59897169|gb|AAX11964.1|	92.47	98.92	93	7	0	1	93	1	93	2e-46	148	ORF027 [Escherichia phage T5] [Enterobacteria phage T5]
ORF039	gi|326632922|ref|YP_004306511.1|;gi|321272116|gb|ADW80008.1|	82.8	88.17	93	16	0	1	93	1	93	8e-46	146	hypothetical protein SPC35_0028 [Salmonella phage Spc35] [Enterobacteria phage SPC35]
ORF039	gi|738494501|gb|AJA73477.1|	91.03	96.15	78	5	1	16	93	16	91	5e-42	137	hypothetical protein CPT_Shivani30 [Salmonella phage Shivani]
ORF039	gi|640884300|ref|YP_009031650.1|;gi|601129322|gb|AHN83461.1|	82.5	88.75	80	14	0	14	93	2	81	2e-39	129	hypothetical protein [Escherichia phage vB_EcoS_FFH1]
ORF039	gi|431810114|ref|YP_007237001.1|;gi|398313100|emb|CCI88450.1|	58.06	78.49	93	39	0	1	93	1	93	5e-33	114	hypothetical protein BN79_022 [Yersinia phage phiR201]
ORF039	gi|701946919|gb|AIW03977.1|	75.27	86.02	93	23	0	1	93	1	93	1e-32	112	hypothetical protein CPT_Stitch26 [Salmonella phage Stitch]
ORF039	gi|182682830|ref|YP_001836954.1|;gi|182630542|gb|ACB97474.1|	67.74	79.57	93	30	0	1	93	1	93	2e-27	99.4	hypothetical protein AGC_0031 [Escherichia phage Eps7] [Enterobacteria phage EPS7]
ORF040	gi|738494500|gb|AJA73476.1|	95.65	98.55	69	3	0	2	70	13	81	2e-42	136	hypothetical protein CPT_Shivani29 [Salmonella phage Shivani]
ORF040	gi|46401766|ref|YP_006857.1|;gi|45774944|gb|AAS77076.1|;gi|51511982|gb|AAU05181.1|;gi|59897168|gb|AAX11963.1|	92.75	97.1	69	5	0	2	70	13	81	2e-41	134	hypothetical protein T5.029 [Escherichia phage T5] [Enterobacteria phage T5]
ORF040	gi|735997804|gb|AJA41545.1|;gi|735997936|gb|AJA41676.1|	92.75	95.65	69	5	0	2	70	13	81	2e-40	131	putative membrane protein [Enterobacteria phage DT57C]
ORF040	gi|640884299|ref|YP_009031649.1|;gi|601129321|gb|AHN83460.1|	89.86	94.2	69	7	0	2	70	13	81	6e-40	130	hypothetical protein [Escherichia phage vB_EcoS_FFH1]
ORF040	gi|326632921|ref|YP_004306510.1|;gi|321272115|gb|ADW80007.1|	89.71	95.59	68	7	0	2	69	13	80	7e-40	130	hypothetical protein SPC35_0027 [Salmonella phage Spc35] [Enterobacteria phage SPC35]
ORF040	gi|388570389|ref|YP_006382328.1|;gi|356601307|gb|AET24641.1|	86.96	92.75	69	9	0	2	70	13	81	1e-38	127	hypothetical protein [Escherichia phage Akfv33] [Escherichia phage bV_EcoS_AKFV33]
ORF040	gi|182682829|ref|YP_001836953.1|;gi|182630541|gb|ACB97473.1|;gi|701946918|gb|AIW03976.1|	82.61	88.41	69	12	0	1	69	12	80	2e-35	118	hypothetical protein AGC_0030 [Escherichia phage Eps7] [Enterobacteria phage EPS7]
ORF040	gi|431810113|ref|YP_007237000.1|;gi|398313099|emb|CCI88449.1|	72.06	85.29	68	19	0	2	69	11	78	6e-23	86.7	hypothetical protein BN79_021 [Yersinia phage phiR201]
ORF040	gi|422936149|ref|YP_007006001.1|;gi|374716429|gb|AEZ65589.1|	27.42	48.39	62	44	1	7	68	407	467	1.3	28.1	DNA gyrase subunit A [Cyanophage S-TIM5]
ORF040	gi|327198123|ref|YP_004306699.1|;gi|297591649|dbj|BAJ09069.1|	66.67	80	15	5	0	46	60	99	113	2.7	26.9	hypothetical protein KPP10_gp100 [Pseudomonas phage KPP10]
ORF041	gi|640884298|ref|YP_009031648.1|;gi|601129320|gb|AHN83459.1|	98.15	99.07	108	2	0	1	108	1	108	1e-72	216	hypothetical protein [Escherichia phage vB_EcoS_FFH1]
ORF041	gi|388570388|ref|YP_006382327.1|;gi|356601306|gb|AET24640.1|	95.37	98.15	108	5	0	1	108	1	108	5e-71	212	hypothetical protein [Escherichia phage Akfv33] [Escherichia phage bV_EcoS_AKFV33]
ORF041	gi|326632920|ref|YP_004306509.1|;gi|321272114|gb|ADW80006.1|	94.44	98.15	108	6	0	1	108	1	108	1e-70	210	hypothetical protein SPC35_0026 [Salmonella phage Spc35] [Enterobacteria phage SPC35]
ORF041	gi|735997803|gb|AJA41544.1|;gi|735997935|gb|AJA41675.1|	87.04	93.52	108	14	0	1	108	1	108	3e-64	194	hypothetical protein DT57C_000024 [Enterobacteria phage DT57C]
ORF041	gi|46401765|ref|YP_006856.1|;gi|45774943|gb|AAS77075.1|;gi|51511981|gb|AAU05180.1|;gi|59897167|gb|AAX11962.1|;gi|738494499|gb|AJA73475.1|	86.11	91.67	108	15	0	1	108	1	108	3e-62	189	hypothetical protein T5.028 [Escherichia phage T5] [Enterobacteria phage T5]
ORF041	gi|182682828|ref|YP_001836952.1|;gi|182630540|gb|ACB97472.1|	62.73	77.27	110	39	1	1	108	1	110	2e-41	136	hypothetical protein AGC_0029 [Escherichia phage Eps7] [Enterobacteria phage EPS7]
ORF041	gi|701946917|gb|AIW03975.1|	62.73	76.36	110	39	1	1	108	1	110	5e-41	135	hypothetical protein CPT_Stitch24 [Salmonella phage Stitch]
ORF041	gi|431810112|ref|YP_007236999.1|;gi|398313098|emb|CCI88448.1|	54.63	70.37	108	47	1	1	106	1	108	3e-33	115	hypothetical protein BN79_020 [Yersinia phage phiR201]
ORF041	gi|206600063|ref|YP_002242137.1|;gi|206287151|gb|ACI12496.1|	39.53	62.79	43	24	2	67	108	1016	1057	0.8	30	gp80 [Mycobacterium phage Konstantine]
ORF041	gi|589891116|ref|YP_009007358.1|;gi|574094624|gb|AHG24468.1|	39.53	62.79	43	24	2	67	108	1025	1066	0.85	30	DNA polymerase III alpha subunit [Mycobacterium phage Oaker]
ORF042	gi|46401764|ref|YP_006855.1|;gi|45774942|gb|AAS77074.1|	98.48	100	66	1	0	1	66	1	66	7e-41	132	hypothetical protein T5.027 [Escherichia phage T5] [Enterobacteria phage T5]
ORF042	gi|735997802|gb|AJA41543.1|;gi|735997934|gb|AJA41674.1|	98.48	100	66	1	0	1	66	1	66	2e-40	130	putative membrane protein [Enterobacteria phage DT57C]
ORF042	gi|326632919|ref|YP_004306508.1|;gi|388570387|ref|YP_006382326.1|;gi|321272113|gb|ADW80005.1|;gi|356601305|gb|AET24639.1|	96.97	98.48	66	2	0	1	66	1	66	3e-39	127	hypothetical protein SPC35_0025 [Salmonella phage Spc35] [Enterobacteria phage SPC35]
ORF042	gi|738494498|gb|AJA73474.1|	96.97	96.97	66	2	0	1	66	1	66	3e-39	127	hypothetical protein CPT_Shivani27 [Salmonella phage Shivani]
ORF042	gi|640884297|ref|YP_009031647.1|;gi|601129319|gb|AHN83458.1|	93.94	96.97	66	4	0	1	66	1	66	3e-38	125	hypothetical protein [Escherichia phage vB_EcoS_FFH1]
ORF042	gi|431810111|ref|YP_007236998.1|;gi|398313097|emb|CCI88447.1|	55.56	74.07	54	24	0	13	66	1	54	2e-14	63.9	hypothetical protein BN79_019 [Yersinia phage phiR201]
ORF042	gi|701946916|gb|AIW03974.1|	48.21	67.86	56	29	0	11	66	11	66	4e-13	60.8	hypothetical protein CPT_Stitch23 [Salmonella phage Stitch]
ORF042	gi|182682827|ref|YP_001836951.1|;gi|182630539|gb|ACB97471.1|	48.21	67.86	56	29	0	11	66	11	66	4e-13	60.8	hypothetical protein AGC_0028 [Escherichia phage Eps7] [Enterobacteria phage EPS7]
ORF042	gi|663463639|ref|YP_009047075.1|;gi|663089933|gb|AIE90114.1|	36.54	50	52	26	2	11	55	14	65	0.35	29.3	hypothetical protein PaP1_gp166 [Pseudomonas phage PaP1]
ORF042	gi|602994036|ref|YP_009021838.1|;gi|544165167|gb|AGV99277.1|	36.11	55.56	36	23	0	28	63	490	525	5.2	26.2	hypothetical protein PM1_061 [Pectobacterium phage PM1]
ORF043	gi|46401763|ref|YP_006854.1|;gi|45774941|gb|AAS77073.1|;gi|51511979|gb|AAU05178.1|;gi|59897166|gb|AAX11961.1|	98.69	100	153	2	0	1	153	1	153	1e-111	318	hypothetical protein T5.026 [Escherichia phage T5] [Enterobacteria phage T5]
ORF043	gi|738494497|gb|AJA73473.1|	98.04	99.35	153	3	0	1	153	1	153	5e-111	317	hypothetical protein CPT_Shivani26 [Salmonella phage Shivani]
ORF043	gi|735997801|gb|AJA41542.1|	98.04	98.69	153	3	0	1	153	1	153	2e-110	315	hypothetical protein DT57C_000022 [Enterobacteria phage DT57C]
ORF043	gi|735997933|gb|AJA41673.1|	97.39	98.69	153	4	0	1	153	1	153	4e-110	314	hypothetical protein DT5712_000020 [Enterobacteria phage DT571/2]
ORF043	gi|326632918|ref|YP_004306507.1|;gi|321272112|gb|ADW80004.1|	97.39	98.69	153	4	0	1	153	1	153	5e-110	314	hypothetical protein SPC35_0024 [Salmonella phage Spc35] [Enterobacteria phage SPC35]
ORF043	gi|640884296|ref|YP_009031646.1|;gi|601129318|gb|AHN83457.1|	97.39	98.69	153	4	0	1	153	1	153	8e-110	313	hypothetical protein [Escherichia phage vB_EcoS_FFH1]
ORF043	gi|388570386|ref|YP_006382325.1|;gi|356601304|gb|AET24638.1|	96.73	98.69	153	5	0	1	153	1	153	9e-110	313	hypothetical protein [Escherichia phage Akfv33] [Escherichia phage bV_EcoS_AKFV33]
ORF043	gi|701946915|gb|AIW03973.1|	89.54	92.81	153	16	0	1	153	1	153	1e-100	291	hypothetical protein CPT_Stitch22 [Salmonella phage Stitch]
ORF043	gi|182682826|ref|YP_001836950.1|;gi|182630538|gb|ACB97470.1|	90.14	95.07	142	14	0	1	142	1	142	1e-94	275	hypothetical protein AGC_0027 [Escherichia phage Eps7] [Enterobacteria phage EPS7]
ORF043	gi|410491058|ref|YP_006906280.1|;gi|401824318|gb|AFQ22187.1|	46.21	68.18	132	71	0	14	145	5	136	1e-39	135	hypothetical protein My1_028 [Pectobacterium phage My1]
ORF044	gi|738494496|gb|AJA73472.1|	98.21	100	112	2	0	1	112	12	123	5e-74	220	hypothetical protein CPT_Shivani25 [Salmonella phage Shivani]
ORF044	gi|640884295|ref|YP_009031645.1|;gi|601129317|gb|AHN83456.1|	96.43	99.11	112	4	0	1	112	1	112	7e-73	216	hypothetical protein [Escherichia phage vB_EcoS_FFH1]
ORF044	gi|51511978|gb|AAU05177.1|;gi|59897165|gb|AAX11960.1|	96.43	98.21	112	4	0	1	112	1	112	1e-72	216	hypothetical protein T5p024 [Escherichia phage T5] [Enterobacteria phage T5]
ORF044	gi|46401762|ref|YP_006853.1|;gi|45774940|gb|AAS77072.1|	96.43	98.21	112	4	0	1	112	12	123	1e-72	216	hypothetical protein T5.025 [Escherichia phage T5] [Enterobacteria phage T5]
ORF044	gi|735997932|gb|AJA41672.1|	95.54	98.21	112	5	0	1	112	12	123	1e-71	214	hypothetical protein DT5712_000019 [Enterobacteria phage DT571/2]
ORF044	gi|735997800|gb|AJA41541.1|	94.64	97.32	112	6	0	1	112	12	123	3e-71	213	hypothetical protein DT57C_000021 [Enterobacteria phage DT57C]
ORF044	gi|388570385|ref|YP_006382324.1|;gi|356601303|gb|AET24637.1|	89.29	94.64	112	12	0	1	112	1	112	3e-66	200	hypothetical protein [Escherichia phage Akfv33] [Escherichia phage bV_EcoS_AKFV33]
ORF044	gi|326632917|ref|YP_004306506.1|;gi|321272111|gb|ADW80003.1|	81.25	92.86	112	21	0	1	112	1	112	8e-62	188	hypothetical protein SPC35_0023 [Salmonella phage Spc35] [Enterobacteria phage SPC35]
ORF044	gi|182682825|ref|YP_001836949.1|;gi|182630537|gb|ACB97469.1|	40.52	62.93	116	65	1	1	112	1	116	8e-23	89	hypothetical protein AGC_0026 [Escherichia phage Eps7] [Enterobacteria phage EPS7]
ORF044	gi|701946914|gb|AIW03972.1|	40.52	62.93	116	65	2	1	112	1	116	1e-21	86.3	hypothetical protein CPT_Stitch21 [Salmonella phage Stitch]
ORF045	gi|735997931|gb|AJA41671.1|	95.52	98.51	67	3	0	1	67	1	67	9e-43	137	hypothetical protein DT5712_000018 [Enterobacteria phage DT571/2]
ORF045	gi|738494495|gb|AJA73471.1|	97.01	98.51	67	2	0	1	67	1	67	2e-42	135	hypothetical protein CPT_Shivani24 [Salmonella phage Shivani]
ORF045	gi|326632916|ref|YP_004306505.1|;gi|321272110|gb|ADW80002.1|	95.52	97.01	67	3	0	1	67	1	67	8e-42	134	hypothetical protein SPC35_0022 [Salmonella phage Spc35] [Enterobacteria phage SPC35]
ORF045	gi|640884294|ref|YP_009031644.1|;gi|601129316|gb|AHN83455.1|	94.03	98.51	67	4	0	1	67	1	67	1e-41	134	hypothetical protein [Escherichia phage vB_EcoS_FFH1]
ORF045	gi|735997799|gb|AJA41540.1|	94.03	97.01	67	4	0	1	67	1	67	2e-41	133	hypothetical protein DT57C_000020 [Enterobacteria phage DT57C]
ORF045	gi|388570384|ref|YP_006382323.1|;gi|356601302|gb|AET24636.1|	94.03	97.01	67	4	0	1	67	1	67	2e-41	133	hypothetical protein [Escherichia phage Akfv33] [Escherichia phage bV_EcoS_AKFV33]
ORF045	gi|46401761|ref|YP_006852.1|;gi|45774939|gb|AAS77071.1|;gi|51511977|gb|AAU05176.1|	91.04	97.01	67	6	0	1	67	1	67	2e-40	131	hypothetical protein T5.024 [Escherichia phage T5] [Enterobacteria phage T5]
ORF045	gi|182682823|ref|YP_001836947.1|;gi|182630535|gb|ACB97467.1|	80.6	89.55	67	13	0	1	67	1	67	1e-33	113	hypothetical protein AGC_0024 [Escherichia phage Eps7] [Enterobacteria phage EPS7]
ORF045	gi|156564069|ref|YP_001429812.1|;gi|154622766|gb|ABS83646.1|	54.17	66.67	24	11	0	23	46	15	38	1.6	26.9	hypothetical protein 0305phi8-36p086 [Bacillus phage 0305phi8-36]
ORF045	gi|723024490|gb|AIX28427.1|	29.82	45.61	57	40	0	2	58	356	412	3.2	26.9	structural protein [Synechococcus phage ACG-2014j]
ORF046	gi|59897164|gb|AAX11959.1|	95.68	98.15	162	7	0	1	162	1	162	4e-117	333	ORF022 [Escherichia phage T5] [Enterobacteria phage T5]
ORF046	gi|738494494|gb|AJA73470.1|	95.06	97.53	162	8	0	1	162	1	162	6e-116	330	hypothetical protein CPT_Shivani23 [Salmonella phage Shivani]
ORF046	gi|640884293|ref|YP_009031643.1|;gi|601129315|gb|AHN83454.1|	97.97	100	148	3	0	15	162	1	148	2e-110	315	hypothetical protein [Escherichia phage vB_EcoS_FFH1]
ORF046	gi|46401759|ref|YP_006851.1|;gi|45774937|gb|AAS77069.1|;gi|51511976|gb|AAU05175.1|	98.65	100	148	2	0	15	162	1	148	4e-110	315	hypothetical protein T5.023 [Escherichia phage T5] [Enterobacteria phage T5]
ORF046	gi|735997798|gb|AJA41539.1|	98.65	100	148	2	0	15	162	1	148	4e-110	315	hypothetical protein DT57C_000019 [Enterobacteria phage DT57C]
ORF046	gi|326632915|ref|YP_004306504.1|;gi|321272109|gb|ADW80001.1|	96.62	99.32	148	5	0	15	162	1	148	1e-108	311	hypothetical protein SPC35_0021 [Salmonella phage Spc35] [Enterobacteria phage SPC35]
ORF046	gi|388570383|ref|YP_006382322.1|;gi|356601301|gb|AET24635.1|	95.95	97.97	148	6	0	15	162	1	148	7e-108	309	hypothetical protein [Escherichia phage Akfv33] [Escherichia phage bV_EcoS_AKFV33]
ORF046	gi|735997930|gb|AJA41670.1|	97.24	99.31	145	4	0	15	159	1	145	3e-106	305	hypothetical protein DT5712_000017 [Enterobacteria phage DT571/2]
ORF046	gi|701946913|gb|AIW03971.1|	74.17	87.42	151	39	0	12	162	6	156	2e-86	256	hypothetical protein CPT_Stitch20 [Salmonella phage Stitch]
ORF046	gi|182682822|ref|YP_001836946.1|;gi|182630534|gb|ACB97466.1|	75.68	87.84	148	36	0	15	162	1	148	5e-86	254	hypothetical protein AGC_0023 [Escherichia phage Eps7] [Enterobacteria phage EPS7]
ORF047	gi|640884292|ref|YP_009031642.1|;gi|601129314|gb|AHN83453.1|	100	100	96	0	0	1	96	1	96	7e-66	197	hypothetical protein [Escherichia phage vB_EcoS_FFH1]
ORF047	gi|46401760|ref|YP_006850.1|;gi|45774938|gb|AAS77070.1|;gi|51511975|gb|AAU05174.1|;gi|59897163|gb|AAX11958.1|	96.88	97.92	96	3	0	1	96	1	96	2e-63	191	hypothetical protein T5.022 [Escherichia phage T5] [Enterobacteria phage T5]
ORF047	gi|738494493|gb|AJA73469.1|	95.83	96.88	96	4	0	1	96	1	96	2e-62	189	hypothetical protein CPT_Shivani22 [Salmonella phage Shivani]
ORF047	gi|388570382|ref|YP_006382321.1|;gi|356601300|gb|AET24634.1|	78.12	90.62	96	21	0	1	96	1	96	5e-52	162	hypothetical protein [Escherichia phage Akfv33] [Escherichia phage bV_EcoS_AKFV33]
ORF047	gi|735997797|gb|AJA41538.1|	56.25	73.96	96	42	0	1	96	1	96	4e-33	114	hypothetical protein DT57C_000018 [Enterobacteria phage DT57C]
ORF047	gi|431810107|ref|YP_007236994.1|;gi|398313093|emb|CCI88443.1|	36.73	65.31	49	31	0	48	96	1	49	9e-08	47	hypothetical protein BN79_015 [Yersinia phage phiR201]
ORF047	gi|371671425|ref|YP_004957963.1|;gi|359842948|gb|AEV89493.1|	46.15	61.54	39	18	1	28	63	39	77	0.004	36.2	unnamed protein product [Pseudomonas phage OBP]
ORF047	gi|194100540|ref|YP_002003865.1|;gi|192758256|gb|ACF05029.1|	34.92	47.62	63	33	2	9	71	118	172	2.9	28.1	gp26 [Mycobacterium phage Nigel]
ORF047	gi|609252196|ref|YP_009018441.1|;gi|354998011|gb|AER49341.1|	31.75	47.62	63	35	1	9	71	118	172	3	27.7	gp26 [Mycobacterium phage Stinger]
ORF047	gi|38640064|ref|NP_944019.1|;gi|33414753|gb|AAQ17796.1|	34.15	56.1	41	27	0	45	85	840	880	5.4	27.3	hypothetical protein Aeh1p141 [Aeromonas phage Aeh1]
ORF048	gi|640884291|ref|YP_009031641.1|;gi|601129313|gb|AHN83452.1|	98.7	100	77	1	0	1	77	1	77	1e-47	150	hypothetical protein [Escherichia phage vB_EcoS_FFH1]
ORF048	gi|46401758|ref|YP_006849.1|;gi|45774936|gb|AAS77068.1|;gi|59897162|gb|AAX11957.1|	97.4	98.7	77	2	0	1	77	1	77	1e-46	147	hypothetical protein T5.021 [Escherichia phage T5] [Enterobacteria phage T5]
ORF048	gi|738494492|gb|AJA73468.1|	94.81	96.1	77	4	0	1	77	1	77	4e-45	143	hypothetical protein CPT_Shivani21 [Salmonella phage Shivani]
ORF048	gi|388570381|ref|YP_006382320.1|;gi|356601299|gb|AET24633.1|	85.71	89.61	77	11	0	1	77	1	77	2e-40	132	hypothetical protein [Escherichia phage Akfv33] [Escherichia phage bV_EcoS_AKFV33]
ORF048	gi|51511974|gb|AAU05173.1|	97.01	98.51	67	2	0	11	77	1	67	2e-40	131	hypothetical protein T5p020 [Escherichia phage T5] [Enterobacteria phage T5]
ORF048	gi|326632914|ref|YP_004306503.1|;gi|321272108|gb|ADW80000.1|	80.52	84.42	77	15	0	1	77	1	77	3e-37	123	hypothetical protein SPC35_0020 [Salmonella phage Spc35] [Enterobacteria phage SPC35]
ORF048	gi|701946912|gb|AIW03970.1|	77.92	85.71	77	17	0	1	77	1	77	4e-37	123	hypothetical protein CPT_Stitch19 [Salmonella phage Stitch]
ORF048	gi|182682821|ref|YP_001836945.1|;gi|182630533|gb|ACB97465.1|	59.74	74.03	77	31	0	1	77	1	77	2e-25	93.2	hypothetical protein AGC_0022 [Escherichia phage Eps7] [Enterobacteria phage EPS7]
ORF048	gi|735997796|gb|AJA41537.1|	57.14	67.53	77	33	0	1	77	1	77	2e-22	85.5	putative membrane protein [Enterobacteria phage DT57C]
ORF048	gi|431810105|ref|YP_007236992.1|;gi|398313091|emb|CCI88441.1|	45	57.5	40	21	1	38	77	6	44	0.008	32.3	hypothetical protein BN79_013 [Yersinia phage phiR201]
ORF049	gi|640884290|ref|YP_009031640.1|;gi|601129312|gb|AHN83451.1|	100	100	61	0	0	1	61	1	61	3e-33	112	hypothetical protein [Escherichia phage vB_EcoS_FFH1]
ORF049	gi|388570380|ref|YP_006382319.1|;gi|356601298|gb|AET24632.1|	98.36	100	61	1	0	1	61	1	61	1e-32	110	hypothetical protein [Escherichia phage Akfv33] [Escherichia phage bV_EcoS_AKFV33]
ORF049	gi|326632913|ref|YP_004306502.1|;gi|321272107|gb|ADW79999.1|	96.72	100	61	2	0	1	61	1	61	2e-32	110	hypothetical protein SPC35_0019 [Salmonella phage Spc35] [Enterobacteria phage SPC35]
ORF049	gi|738494491|gb|AJA73467.1|	96.72	100	61	2	0	1	61	1	61	5e-32	108	hypothetical protein CPT_Shivani20 [Salmonella phage Shivani]
ORF049	gi|735997929|gb|AJA41669.1|	86.89	91.8	61	8	0	1	61	1	61	1e-27	97.8	putative membrane protein [Enterobacteria phage DT571/2]
ORF049	gi|46401757|ref|YP_006848.1|;gi|45774935|gb|AAS77067.1|;gi|51511973|gb|AAU05172.1|	91.8	98.36	61	5	0	1	61	1	61	3e-21	81.6	hypothetical protein T5.020 [Escherichia phage T5] [Enterobacteria phage T5]
ORF049	gi|735997795|gb|AJA41536.1|	76.6	87.23	47	11	0	15	61	15	61	3e-17	71.2	putative membrane protein [Enterobacteria phage DT57C]
ORF049	gi|182682820|ref|YP_001836944.1|;gi|182630532|gb|ACB97464.1|	70.49	85.25	61	18	0	1	61	1	61	9e-16	67.4	hypothetical protein AGC_0021 [Escherichia phage Eps7] [Enterobacteria phage EPS7]
ORF049	gi|701946911|gb|AIW03969.1|	68.85	85.25	61	19	0	1	61	1	61	1e-15	67	hypothetical protein CPT_Stitch18 [Salmonella phage Stitch]
ORF049	gi|564271196|gb|AHB79874.1|	50	82.14	28	14	0	24	51	114	141	0.38	29.3	putative anti-repressor [Lactobacillus phage phi jlb1]
ORF050	gi|640884289|ref|YP_009031639.1|;gi|601129311|gb|AHN83450.1|	92.35	94.54	183	14	0	1	183	1	183	1e-125	357	hypothetical protein [Escherichia phage vB_EcoS_FFH1]
ORF050	gi|738494490|gb|AJA73466.1|	88.83	94.41	179	20	0	3	181	1	179	5e-120	343	hypothetical protein CPT_Shivani19 [Salmonella phage Shivani]
ORF050	gi|326632912|ref|YP_004306501.1|;gi|321272106|gb|ADW79998.1|	87.29	92.27	181	23	0	3	183	1	181	1e-118	340	hypothetical protein SPC35_0018 [Salmonella phage Spc35] [Enterobacteria phage SPC35]
ORF050	gi|701946910|gb|AIW03968.1|	78.21	89.94	179	38	1	3	181	1	178	2e-104	303	hypothetical protein CPT_Stitch17 [Salmonella phage Stitch]
ORF050	gi|388570379|ref|YP_006382318.1|;gi|356601297|gb|AET24631.1|	79.56	85.08	181	32	1	3	183	1	176	2e-104	303	hypothetical protein [Escherichia phage Akfv33] [Escherichia phage bV_EcoS_AKFV33]
ORF050	gi|46401756|ref|YP_006847.1|;gi|45774934|gb|AAS77066.1|;gi|51511972|gb|AAU05171.1|;gi|59897161|gb|AAX11956.1|	77.78	85.56	180	38	1	1	180	1	178	2e-103	301	hypothetical protein T5.019 [Escherichia phage T5] [Enterobacteria phage T5]
ORF050	gi|735997794|gb|AJA41535.1|;gi|735997928|gb|AJA41668.1|	73.22	84.15	183	41	3	1	183	1	175	8e-95	279	hypothetical protein DT57C_000015 [Enterobacteria phage DT57C]
ORF050	gi|182682819|ref|YP_001836943.1|;gi|182630531|gb|ACB97463.1|	65.57	79.78	183	58	3	3	183	1	180	2e-82	247	hypothetical protein AGC_0020 [Escherichia phage Eps7] [Enterobacteria phage EPS7]
ORF050	gi|431810104|ref|YP_007236991.1|;gi|398313090|emb|CCI88440.1|	60.44	75.82	182	66	2	3	181	1	179	6e-78	236	hypothetical protein BN79_012 [Yersinia phage phiR201]
ORF050	gi|326536586|ref|YP_004301017.1|;gi|312262932|gb|ADQ53188.1|	30.77	53.85	52	36	0	11	62	67	118	2.7	29.3	hypothetical protein 65p180 [Aeromonas phage 65]
ORF051	gi|46401755|ref|YP_006846.1|;gi|45774933|gb|AAS77065.1|;gi|51511971|gb|AAU05170.1|;gi|59897160|gb|AAX11955.1|	97.62	99.32	294	7	0	1	294	1	294	0	592	hypothetical protein T5.018 [Escherichia phage T5] [Enterobacteria phage T5]
ORF051	gi|738494489|gb|AJA73465.1|	96.94	98.98	294	9	0	1	294	1	294	0	588	hypothetical protein CPT_Shivani18 [Salmonella phage Shivani]
ORF051	gi|431810103|ref|YP_007236990.1|;gi|398313089|emb|CCI88439.1|	46.3	62.96	216	107	4	3	216	7	215	6e-55	183	hypothetical protein BN79_011 [Yersinia phage phiR201]
ORF051	gi|388570378|ref|YP_006382317.1|;gi|356601296|gb|AET24630.1|	43.59	63.08	195	99	6	30	218	22	211	5e-42	150	hypothetical protein [Escherichia phage Akfv33] [Escherichia phage bV_EcoS_AKFV33]
ORF051	gi|82701033|ref|YP_418133.1|;gi|82657938|emb|CAG27194.1|	39.62	64.15	53	26	3	185	236	244	291	0.79	32.3	hypothetical protein PPEV_gp100 [Pseudomonas phage EL]
ORF051	gi|311992552|ref|YP_004009420.1|;gi|298684335|gb|ADI96296.1|	33.73	45.78	83	43	3	97	174	10	85	0.89	31.6	gp61.1 conserved hypothetical protein [Acinetobacter phage Ac42]
ORF051	gi|514231501|ref|YP_008130177.1|;gi|510135788|gb|AGN34406.1|	29.17	54.17	48	34	0	23	70	9	56	3.1	28.5	hypothetical protein RHXG_00030 [Rhizobium phage RR1-A]
ORF051	gi|282599172|ref|YP_003359089.1|;gi|257219242|gb|ACV50257.1|	43.9	63.41	41	20	1	204	244	183	220	4.7	30.4	hypothetical protein [Deftia phage phiW-14]
ORF051	gi|499207502|ref|WP_010905042.1|;gi|13095889|ref|NP_076778.1|;gi|15672008|ref|NP_266182.1|;gi|12722865|gb|AAK04124.1|AE006242_3;gi|12831078|gb|AAK08431.1|AF323671_27;gi|530863030|gb|EQC86215.1|;gi|530871594|gb|EQC93776.1|;gi|554892536|gb|ESK79868.1|	39.47	60.53	38	23	0	38	75	60	97	6.6	28.9	hypothetical protein bIL310p28 [Lactococcus phage bIL310]
ORF051	gi|389060202|ref|YP_006383334.1|;gi|385258993|gb|AFI55337.1|	33.33	59.52	42	26	1	241	282	869	908	9.8	29.3	hypothetical protein TSMG0054 [Halocynthia phage JM-2012]
ORF052	gi|46401754|ref|YP_006845.1|;gi|45774932|gb|AAS77064.1|;gi|51511970|gb|AAU05169.1|;gi|51512114|gb|AAU05313.1|	93.75	98.44	64	4	0	1	64	1	64	2e-38	125	hypothetical protein T5.017 [Escherichia phage T5] [Enterobacteria phage T5]
ORF052	gi|640884286|ref|YP_009031636.1|;gi|601129308|gb|AHN83447.1|	92.19	95.31	64	5	0	1	64	1	64	8e-38	124	hypothetical protein [Escherichia phage vB_EcoS_FFH1]
ORF052	gi|326632909|ref|YP_004306498.1|;gi|321272103|gb|ADW79995.1|	90.62	96.88	64	6	0	1	64	1	64	4e-37	122	hypothetical protein SPC35_0015 [Salmonella phage Spc35] [Enterobacteria phage SPC35]
ORF052	gi|388570376|ref|YP_006382315.1|;gi|356601294|gb|AET24628.1|	90.62	95.31	64	6	0	1	64	1	64	6e-37	121	hypothetical protein [Escherichia phage Akfv33] [Escherichia phage bV_EcoS_AKFV33]
ORF052	gi|701946907|gb|AIW03965.1|;gi|701947072|gb|AIW04130.1|	78.12	87.5	64	14	0	1	64	1	64	2e-25	92.4	hypothetical protein CPT_Stitch14 [Salmonella phage Stitch]
ORF052	gi|182682814|ref|YP_001836938.1|;gi|182630526|gb|ACB97458.1|	59.38	73.44	64	26	0	1	64	1	64	3e-21	81.6	hypothetical protein AGC_0015 [Escherichia phage Eps7] [Enterobacteria phage EPS7]
ORF052	gi|410491046|ref|YP_006906268.1|;gi|401824306|gb|AFQ22175.1|	47.37	64.91	57	30	0	1	57	1	57	3e-12	58.2	hypothetical protein My1_016 [Pectobacterium phage My1]
ORF052	gi|451938729|gb|AGF88982.1|;gi|451939478|gb|AGF89628.1|	46.43	60.71	28	15	0	16	43	111	138	1.4	27.3	hypothetical protein SP049_00305 [Salmonella phage FSL SP-049]
ORF052	gi|525972009|ref|YP_008239632.1|;gi|451937942|gb|AGF88236.1|	46.43	60.71	28	15	0	16	43	111	138	1.4	27.3	hypothetical protein SP031_00175 [Salmonella phage FSL SP-031]
ORF052	gi|325171269|ref|YP_004251241.1|;gi|323512295|gb|ADX87752.1|;gi|323512358|gb|ADX87814.1|;gi|670139790|gb|AII27112.1|	39.47	55.26	38	17	2	13	44	1	38	2.6	25.8	hypothetical protein ViPhICP2p70 [Vibrio phage ICP2]
ORF053	gi|640884285|ref|YP_009031635.1|;gi|601129307|gb|AHN83446.1|	99.12	100	114	1	0	1	114	1	114	3e-79	233	hypothetical protein [Escherichia phage vB_EcoS_FFH1]
ORF053	gi|388570375|ref|YP_006382314.1|;gi|356601293|gb|AET24627.1|	97.37	99.12	114	3	0	1	114	6	119	5e-78	230	hypothetical protein [Escherichia phage Akfv33] [Escherichia phage bV_EcoS_AKFV33]
ORF053	gi|326632908|ref|YP_004306497.1|;gi|321272102|gb|ADW79994.1|	93.86	99.12	114	7	0	1	114	1	114	3e-76	225	hypothetical protein SPC35_0014 [Salmonella phage Spc35] [Enterobacteria phage SPC35]
ORF053	gi|182682812|ref|YP_001836936.1|;gi|182630524|gb|ACB97456.1|	91.23	97.37	114	10	0	1	114	1	114	1e-74	221	hypothetical protein AGC_0013 [Escherichia phage Eps7] [Enterobacteria phage EPS7]
ORF053	gi|46401752|ref|YP_006843.1|;gi|45774930|gb|AAS77062.1|;gi|51511968|gb|AAU05167.1|;gi|59897158|gb|AAX11953.1|;gi|59897309|gb|AAX12104.1|	93.86	96.49	114	7	0	1	114	1	114	2e-74	221	hypothetical protein T5.015 [Escherichia phage T5] [Enterobacteria phage T5]
ORF053	gi|735997790|gb|AJA41531.1|;gi|735997924|gb|AJA41664.1|	92.11	97.37	114	9	0	1	114	1	114	3e-74	220	hypothetical protein DT57C_000011 [Enterobacteria phage DT57C]
ORF053	gi|51512112|gb|AAU05311.1|	93.86	96.49	114	7	0	1	114	14	127	5e-74	220	hypothetical protein T5p172 [Escherichia phage T5] [Enterobacteria phage T5]
ORF053	gi|738494486|gb|AJA73462.1|;gi|738494640|gb|AJA73616.1|	89.47	95.61	114	12	0	1	114	1	114	2e-73	218	hypothetical protein CPT_Shivani15 [Salmonella phage Shivani]
ORF053	gi|701946906|gb|AIW03964.1|;gi|701947071|gb|AIW04129.1|	89.29	97.32	112	12	0	1	112	1	112	6e-72	214	hypothetical protein CPT_Stitch13 [Salmonella phage Stitch]
ORF053	gi|723023596|gb|AIX27538.1|;gi|723025097|gb|AIX29031.1|;gi|723029557|gb|AIX33453.1|;gi|723030495|gb|AIX34377.1|;gi|723037481|gb|AIX41261.1|;gi|723038076|gb|AIX41830.1|;gi|723041125|gb|AIX44817.1|	26.04	45.83	96	64	2	18	113	319	407	5	27.7	hypothetical protein Syn7803US13_178 [Synechococcus phage ACG-2014f]
ORF054	gi|46401751|ref|YP_006842.1|;gi|640884284|ref|YP_009031634.1|;gi|45774929|gb|AAS77061.1|;gi|51511967|gb|AAU05166.1|;gi|51512111|gb|AAU05310.1|;gi|59897157|gb|AAX11952.1|;gi|59897308|gb|AAX12103.1|;gi|601129306|gb|AHN83445.1|	100	100	70	0	0	1	70	1	70	2e-44	141	hypothetical protein T5.014 [Escherichia phage T5] [Enterobacteria phage T5]
ORF054	gi|388570373|ref|YP_006382312.1|;gi|356601291|gb|AET24625.1|	97.14	97.14	70	2	0	1	70	1	70	4e-43	138	hypothetical protein [Escherichia phage Akfv33] [Escherichia phage bV_EcoS_AKFV33]
ORF054	gi|701946905|gb|AIW03963.1|;gi|701947070|gb|AIW04128.1|	94.29	98.57	70	4	0	1	70	1	70	2e-42	136	hypothetical protein CPT_Stitch12 [Salmonella phage Stitch]
ORF054	gi|431810102|ref|YP_007236989.1|;gi|398313088|emb|CCI88438.1|;gi|738494484|gb|AJA73460.1|;gi|738494638|gb|AJA73614.1|	92.86	98.57	70	5	0	1	70	1	70	3e-42	135	hypothetical protein BN79_010 [Yersinia phage phiR201]
ORF054	gi|182682811|ref|YP_001836935.1|;gi|182630523|gb|ACB97455.1|	91.43	98.57	70	6	0	1	70	1	70	5e-42	135	hypothetical protein AGC_0012 [Escherichia phage Eps7] [Enterobacteria phage EPS7]
ORF054	gi|326632906|ref|YP_004306495.1|;gi|321272100|gb|ADW79992.1|	94.29	95.71	70	4	0	1	70	1	70	8e-42	134	hypothetical protein SPC35_0012 [Salmonella phage Spc35] [Enterobacteria phage SPC35]
ORF054	gi|735997789|gb|AJA41530.1|;gi|735997923|gb|AJA41663.1|	92.86	97.14	70	5	0	1	70	1	70	4e-41	132	hypothetical protein DT57C_000010 [Enterobacteria phage DT57C]
ORF054	gi|451937688|gb|AGF87985.1|	42.86	53.57	56	30	2	3	57	16	70	0.0008	35.4	hypothetical protein SP124_00005 [Salmonella phage FSL SP-124]
ORF054	gi|525972437|ref|YP_008239902.1|;gi|451937461|gb|AGF87761.1|;gi|451939500|gb|AGF89645.1|	41.07	55.36	56	31	2	3	57	16	70	0.005	33.1	hypothetical protein SP088_00005 [Salmonella phage FSLSP088] [Salmonella phage FSL SP-088]
ORF054	gi|451938956|gb|AGF89195.1|	41.67	54.17	48	26	2	11	57	1	47	0.57	27.3	hypothetical protein SP019_00005 [Salmonella phage FSL SP-019]
ORF055	gi|388570372|ref|YP_006382311.1|;gi|356601290|gb|AET24624.1|	100	100	49	0	0	1	49	1	49	2e-25	91.3	hypothetical protein [Escherichia phage Akfv33] [Escherichia phage bV_EcoS_AKFV33]
ORF055	gi|640884283|ref|YP_009031633.1|;gi|601129305|gb|AHN83444.1|	97.96	97.96	49	1	0	1	49	1	49	1e-24	89.4	hypothetical protein [Escherichia phage vB_EcoS_FFH1]
ORF055	gi|738494483|gb|AJA73459.1|;gi|738494637|gb|AJA73613.1|	89.8	91.84	49	5	0	1	49	1	49	2e-21	81.3	hypothetical protein CPT_Shivani12 [Salmonella phage Shivani]
ORF055	gi|182682810|ref|YP_001836934.1|;gi|182630522|gb|ACB97454.1|	87.76	89.8	49	6	0	1	49	1	49	7e-21	79.7	hypothetical protein AGC_0011 [Escherichia phage Eps7] [Enterobacteria phage EPS7]
ORF055	gi|431810101|ref|YP_007236988.1|;gi|398313087|emb|CCI88437.1|	68.33	73.33	60	8	1	1	49	1	60	7e-18	72.4	hypothetical protein BN79_009 [Yersinia phage phiR201]
ORF055	gi|326632905|ref|YP_004306494.1|;gi|321272099|gb|ADW79991.1|	69.49	74.58	59	8	1	1	49	1	59	7e-18	72	hypothetical protein SPC35_0011 [Salmonella phage Spc35] [Enterobacteria phage SPC35]
ORF055	gi|46401750|ref|YP_006841.1|;gi|45774928|gb|AAS77060.1|;gi|51511966|gb|AAU05165.1|;gi|51512110|gb|AAU05309.1|;gi|59897156|gb|AAX11951.1|;gi|59897307|gb|AAX12102.1|	68.33	75	60	7	2	1	49	1	59	4e-16	67.8	hypothetical protein T5.013 [Escherichia phage T5] [Enterobacteria phage T5]
ORF055	gi|735997788|gb|AJA41529.1|;gi|735997922|gb|AJA41662.1|	66.67	75	60	8	2	1	49	1	59	8e-16	67	putative membrane protein [Enterobacteria phage DT57C]
ORF055	gi|22296534|ref|NP_680494.1|;gi|22217809|emb|CAD43903.1|	39.29	67.86	28	17	0	10	37	616	643	1.6	27.3	tape measure protein [Lactobacillus phage A2]
ORF055	gi|431809778|ref|YP_007236669.1|;gi|379979966|gb|AFD22335.1|	33.33	48.72	39	26	0	8	46	499	537	4.6	25.8	tail tape measure protein [Staphylococcus phage StB20]
ORF056	gi|388570371|ref|YP_006382310.1|;gi|356601289|gb|AET24623.1|	100	100	76	0	0	1	76	1	76	4e-51	159	hypothetical protein [Escherichia phage Akfv33] [Escherichia phage bV_EcoS_AKFV33]
ORF056	gi|640884282|ref|YP_009031632.1|;gi|601129304|gb|AHN83443.1|	93.42	96.05	76	5	0	1	76	1	76	5e-47	148	hypothetical protein [Escherichia phage vB_EcoS_FFH1]
ORF056	gi|326632904|ref|YP_004306493.1|;gi|321272098|gb|ADW79990.1|	82.89	90.79	76	13	0	1	76	1	76	2e-41	134	hypothetical protein SPC35_0010 [Salmonella phage Spc35] [Enterobacteria phage SPC35]
ORF056	gi|46401749|ref|YP_006840.1|;gi|45774927|gb|AAS77059.1|;gi|59897155|gb|AAX11950.1|	82.89	89.47	76	13	0	1	76	1	76	9e-41	132	hypothetical protein T5.012 [Escherichia phage T5] [Enterobacteria phage T5]
ORF056	gi|51511965|gb|AAU05164.1|;gi|51512109|gb|AAU05308.1|	82.89	89.47	76	13	0	1	76	12	87	9e-41	132	hypothetical protein T5p011 [Escherichia phage T5] [Enterobacteria phage T5]
ORF056	gi|59897306|gb|AAX12101.1|	81.58	88.16	76	14	0	1	76	1	76	9e-40	130	ORF164 [Escherichia phage T5] [Enterobacteria phage T5]
ORF056	gi|701946904|gb|AIW03962.1|;gi|701947069|gb|AIW04127.1|	76.32	86.84	76	18	0	1	76	1	76	1e-37	124	hypothetical protein CPT_Stitch11 [Salmonella phage Stitch]
ORF056	gi|182682809|ref|YP_001836933.1|;gi|182630521|gb|ACB97453.1|	69.33	77.33	75	23	0	2	76	1	75	2e-30	106	hypothetical protein AGC_0010 [Escherichia phage Eps7] [Enterobacteria phage EPS7]
ORF056	gi|431810100|ref|YP_007236987.1|;gi|398313086|emb|CCI88436.1|	66.67	74.67	75	25	0	2	76	1	75	1e-28	101	hypothetical protein BN79_008 [Yersinia phage phiR201]
ORF056	gi|326781871|ref|YP_004322273.1|;gi|310003061|gb|ADO97459.1|	31.34	46.27	67	37	3	1	62	153	215	2.4	27.3	prohead core scaffold and protease [Synechococcus phage S-SM2]
ORF057	gi|59897154|gb|AAX11949.1|;gi|59897305|gb|AAX12100.1|	97.4	98.7	77	2	0	1	77	1	77	3e-48	151	ORF012 [Escherichia phage T5] [Enterobacteria phage T5]
ORF057	gi|738494481|gb|AJA73457.1|;gi|738494635|gb|AJA73611.1|	100	100	77	0	0	1	77	252	328	1e-46	155	hypothetical protein CPT_Shivani10 [Salmonella phage Shivani]
ORF057	gi|640884281|ref|YP_009031631.1|;gi|601129303|gb|AHN83442.1|	100	100	77	0	0	1	77	260	336	2e-46	154	hypothetical protein [Escherichia phage vB_EcoS_FFH1]
ORF057	gi|46401748|ref|YP_006839.1|;gi|45774926|gb|AAS77058.1|;gi|51511964|gb|AAU05163.1|;gi|51512108|gb|AAU05307.1|	97.4	98.7	77	2	0	1	77	260	336	3e-45	151	hypothetical protein T5.011 [Escherichia phage T5] [Enterobacteria phage T5]
ORF057	gi|326632903|ref|YP_004306492.1|;gi|321272097|gb|ADW79989.1|	94.81	98.7	77	4	0	1	77	252	328	2e-37	130	hypothetical protein SPC35_0009 [Salmonella phage Spc35] [Enterobacteria phage SPC35]
ORF057	gi|182682806|ref|YP_001836930.1|;gi|182630518|gb|ACB97450.1|	93.51	98.7	77	5	0	1	77	257	333	2e-37	130	hypothetical protein AGC_0007 [Escherichia phage Eps7] [Enterobacteria phage EPS7]
ORF057	gi|388570370|ref|YP_006382309.1|;gi|356601288|gb|AET24622.1|	94.81	97.4	77	4	0	1	77	254	330	2e-36	128	hypothetical protein [Escherichia phage Akfv33] [Escherichia phage bV_EcoS_AKFV33]
ORF057	gi|701946902|gb|AIW03960.1|;gi|701947067|gb|AIW04125.1|	93.51	97.4	77	5	0	1	77	257	333	7e-34	121	hypothetical protein CPT_Stitch9 [Salmonella phage Stitch]
ORF057	gi|431810099|ref|YP_007236986.1|;gi|398313085|emb|CCI88435.1|	93.51	96.1	77	5	0	1	77	262	338	2e-33	120	hypothetical protein BN79_007 [Yersinia phage phiR201]
ORF057	gi|410491049|ref|YP_006906271.1|;gi|401824309|gb|AFQ22178.1|	55.38	76.92	65	29	0	1	65	243	307	3e-18	78.2	hypothetical protein My1_019 [Pectobacterium phage My1]
ORF058	gi|738494481|gb|AJA73457.1|;gi|738494635|gb|AJA73611.1|	88.49	92.06	252	22	2	1	247	1	250	4e-159	450	hypothetical protein CPT_Shivani10 [Salmonella phage Shivani]
ORF058	gi|388570370|ref|YP_006382309.1|;gi|356601288|gb|AET24622.1|	84.92	89.29	252	33	1	1	247	1	252	1e-150	428	hypothetical protein [Escherichia phage Akfv33] [Escherichia phage bV_EcoS_AKFV33]
ORF058	gi|326632903|ref|YP_004306492.1|;gi|321272097|gb|ADW79989.1|	83.73	87.3	252	34	2	1	247	1	250	6e-145	414	hypothetical protein SPC35_0009 [Salmonella phage Spc35] [Enterobacteria phage SPC35]
ORF058	gi|46401748|ref|YP_006839.1|;gi|45774926|gb|AAS77058.1|;gi|51511964|gb|AAU05163.1|;gi|51512108|gb|AAU05307.1|	70.16	79.84	258	66	3	1	247	1	258	3e-124	361	hypothetical protein T5.011 [Escherichia phage T5] [Enterobacteria phage T5]
ORF058	gi|640884281|ref|YP_009031631.1|;gi|601129303|gb|AHN83442.1|	68.99	79.07	258	69	4	1	247	1	258	8e-121	353	hypothetical protein [Escherichia phage vB_EcoS_FFH1]
ORF058	gi|59897153|gb|AAX11948.1|;gi|59897304|gb|AAX12099.1|	68.44	79.1	244	66	3	1	233	1	244	1e-114	333	ORF011 [Escherichia phage T5] [Enterobacteria phage T5]
ORF058	gi|182682806|ref|YP_001836930.1|;gi|182630518|gb|ACB97450.1|	45.21	59	261	120	8	1	247	4	255	8e-58	191	hypothetical protein AGC_0007 [Escherichia phage Eps7] [Enterobacteria phage EPS7]
ORF058	gi|701946902|gb|AIW03960.1|;gi|701947067|gb|AIW04125.1|	44.83	58.24	261	121	8	1	247	4	255	8e-57	188	hypothetical protein CPT_Stitch9 [Salmonella phage Stitch]
ORF058	gi|431810099|ref|YP_007236986.1|;gi|398313085|emb|CCI88435.1|	42.75	57.62	269	120	10	1	247	4	260	4e-52	176	hypothetical protein BN79_007 [Yersinia phage phiR201]
ORF058	gi|410491049|ref|YP_006906271.1|;gi|401824309|gb|AFQ22178.1|	47.73	70.45	44	23	0	204	247	198	241	1e-06	50.1	hypothetical protein My1_019 [Pectobacterium phage My1]
ORF059	gi|388570368|ref|YP_006382307.1|;gi|356601286|gb|AET24620.1|	97.01	97.01	67	2	0	1	67	1	67	1e-40	131	hypothetical protein [Escherichia phage Akfv33] [Escherichia phage bV_EcoS_AKFV33]
ORF059	gi|326632901|ref|YP_004306490.1|;gi|321272095|gb|ADW79987.1|	95.38	95.38	65	3	0	1	65	1	65	4e-38	125	hypothetical protein SPC35_0007 [Salmonella phage Spc35] [Enterobacteria phage SPC35]
ORF059	gi|738494479|gb|AJA73455.1|;gi|738494633|gb|AJA73609.1|	88.06	92.54	67	8	0	1	67	1	67	2e-36	120	hypothetical protein CPT_Shivani8 [Salmonella phage Shivani]
ORF059	gi|640884279|ref|YP_009031629.1|;gi|601129301|gb|AHN83440.1|	89.23	93.85	65	7	0	1	65	1	65	8e-36	119	hypothetical protein [Escherichia phage vB_EcoS_FFH1]
ORF059	gi|46401745|ref|YP_006836.1|;gi|45774923|gb|AAS77055.1|;gi|51511962|gb|AAU05161.1|;gi|51512106|gb|AAU05305.1|	87.69	90.77	65	8	0	1	65	1	65	8e-34	114	hypothetical protein T5.008 [Escherichia phage T5] [Enterobacteria phage T5]
ORF059	gi|701946901|gb|AIW03959.1|;gi|701947066|gb|AIW04124.1|	71.67	83.33	60	17	0	2	61	5	64	3e-26	95.1	hypothetical protein CPT_Stitch8 [Salmonella phage Stitch]
ORF059	gi|431810098|ref|YP_007236985.1|;gi|398313084|emb|CCI88434.1|	53.66	70.73	41	19	0	22	62	2	42	2e-08	47.8	hypothetical protein BN79_006 [Yersinia phage phiR201]
ORF059	gi|410491043|ref|YP_006906265.1|;gi|401824303|gb|AFQ22172.1|	47.62	66.67	42	22	0	20	61	2	43	3e-06	42	hypothetical protein My1_013 [Pectobacterium phage My1]
ORF059	gi|209972909|ref|YP_002300356.1|;gi|209871229|gb|ACI90985.1|	42.31	65.38	26	15	0	12	37	245	270	3	26.9	gp9.1 [Bacillus phage SPO1]
ORF059	gi|557478844|ref|YP_008770016.1|;gi|552946035|gb|AGY46960.1|	42.31	65.38	26	15	0	12	37	245	270	3	26.9	tail sheath protein [Bacillus phage CampHawk]
ORF060	gi|326632900|ref|YP_004306489.1|;gi|321272094|gb|ADW79986.1|	95.18	98.8	83	4	0	1	83	1	83	5e-53	164	hypothetical protein SPC35_0006 [Salmonella phage Spc35] [Enterobacteria phage SPC35]
ORF060	gi|388570367|ref|YP_006382306.1|;gi|356601285|gb|AET24619.1|	97.56	98.78	82	2	0	1	82	1	82	1e-52	163	hypothetical protein [Escherichia phage Akfv33] [Escherichia phage bV_EcoS_AKFV33]
ORF060	gi|140143|sp|P19195.1|Y9KD_BPBF2;gi|166111|gb|AAA32178.1|	93.98	97.59	83	5	0	1	83	1	83	3e-51	159	RecName: Full=Uncharacterized 9.2 kDa protein [Escherichia phage Bf23] [Enterobacteria phage BF23]
ORF060	gi|640884278|ref|YP_009031628.1|;gi|601129300|gb|AHN83439.1|	95.12	96.34	82	4	0	1	82	1	82	4e-51	159	hypothetical protein [Escherichia phage vB_EcoS_FFH1]
ORF060	gi|46401744|ref|YP_006835.1|;gi|45774922|gb|AAS77054.1|;gi|51511961|gb|AAU05160.1|;gi|51512105|gb|AAU05304.1|;gi|59897150|gb|AAX11945.1|;gi|59897301|gb|AAX12096.1|	90.24	92.68	82	8	0	1	82	1	82	1e-48	153	hypothetical protein T5.007 [Escherichia phage T5] [Enterobacteria phage T5]
ORF060	gi|738494478|gb|AJA73454.1|;gi|738494632|gb|AJA73608.1|	90.24	92.68	82	8	0	1	82	1	82	2e-48	152	hypothetical protein CPT_Shivani7 [Salmonella phage Shivani]
ORF060	gi|735997785|gb|AJA41526.1|;gi|735997919|gb|AJA41659.1|	90.24	92.68	82	8	0	1	82	1	82	2e-47	150	hypothetical protein DT57C_000006 [Enterobacteria phage DT57C]
ORF060	gi|701946900|gb|AIW03958.1|;gi|701947065|gb|AIW04123.1|	84.15	96.34	82	13	0	1	82	1	82	4e-47	149	hypothetical protein CPT_Stitch7 [Salmonella phage Stitch]
ORF060	gi|182682805|ref|YP_001836929.1|;gi|182630517|gb|ACB97449.1|	81.71	96.34	82	15	0	1	82	1	82	1e-46	147	hypothetical protein AGC_0006 [Escherichia phage Eps7] [Enterobacteria phage EPS7]
ORF060	gi|431810097|ref|YP_007236984.1|;gi|398313083|emb|CCI88433.1|	71.95	89.02	82	23	0	1	82	1	82	5e-41	133	hypothetical protein BN79_005 [Yersinia phage phiR201]
ORF061	gi|388570366|ref|YP_006382305.1|;gi|640884277|ref|YP_009031627.1|;gi|356601284|gb|AET24618.1|;gi|601129299|gb|AHN83438.1|	98.52	98.52	135	2	0	1	135	1	135	5e-92	267	DNA-binding protein [Escherichia phage Akfv33] [Escherichia phage bV_EcoS_AKFV33]
ORF061	gi|46401743|ref|YP_006834.1|;gi|363548487|sp|P23541.2|VA2_BPT5;gi|45774921|gb|AAS77053.1|;gi|51511960|gb|AAU05159.1|;gi|51512104|gb|AAU05303.1|;gi|59897149|gb|AAX11944.1|;gi|59897300|gb|AAX12095.1|	97.78	98.52	135	3	0	1	135	1	135	8e-92	266	A2 [Escherichia phage T5] [Enterobacteria phage T5]
ORF061	gi|232464|gb|AAB19261.1|	97.76	98.51	134	3	0	2	135	1	134	8e-91	264	A2 protein [bacteriophage T5, Peptide, 134 aa] [Escherichia phage T5] [Enterobacteria phage T5]
ORF061	gi|326632899|ref|YP_004306488.1|;gi|321272093|gb|ADW79985.1|	94.07	97.04	135	8	0	1	135	1	135	4e-89	259	A2 protein [Salmonella phage Spc35] [Enterobacteria phage SPC35]
ORF061	gi|735997784|gb|AJA41525.1|;gi|735997918|gb|AJA41658.1|	93.48	95.65	138	6	1	1	135	1	138	2e-88	258	DNA-binding protein [Enterobacteria phage DT57C]
ORF061	gi|738494477|gb|AJA73453.1|;gi|738494631|gb|AJA73607.1|	92.03	94.93	138	8	1	1	135	1	138	8e-87	254	A2 protein [Salmonella phage Shivani]
ORF061	gi|1351400|sp|P19348.2|VA23_BPBF2;gi|166112|gb|AAA32179.1|	92.03	94.93	138	8	1	1	135	1	138	3e-86	253	RecName: Full=Protein A2-A3 [Escherichia phage Bf23] [Enterobacteria phage BF23]
ORF061	gi|701946899|gb|AIW03957.1|;gi|701947064|gb|AIW04122.1|	86.23	94.93	138	16	1	1	135	1	138	1e-81	241	A2 protein [Salmonella phage Stitch]
ORF061	gi|182682804|ref|YP_001836928.1|;gi|182630516|gb|ACB97448.1|	85.51	94.93	138	17	1	1	135	1	138	5e-81	239	A2-A3 protein [Escherichia phage Eps7] [Enterobacteria phage EPS7]
ORF061	gi|431810096|ref|YP_007236983.1|;gi|398313082|emb|CCI88432.1|	73.91	89.13	138	33	1	1	135	1	138	3e-70	212	A2 protein [Yersinia phage phiR201]
ORF062	gi|640884276|ref|YP_009031626.1|;gi|601129298|gb|AHN83437.1|	98.46	100	65	1	0	1	65	1	65	1e-39	129	hypothetical protein [Escherichia phage vB_EcoS_FFH1]
ORF062	gi|388570365|ref|YP_006382304.1|;gi|356601283|gb|AET24617.1|	96.92	100	65	2	0	1	65	1	65	2e-39	128	hypothetical protein [Escherichia phage Akfv33] [Escherichia phage bV_EcoS_AKFV33]
ORF062	gi|46401742|ref|YP_006833.1|;gi|45774920|gb|AAS77052.1|;gi|51511959|gb|AAU05158.1|;gi|51512103|gb|AAU05302.1|;gi|59897148|gb|AAX11943.1|;gi|59897299|gb|AAX12094.1|	96.92	100	65	2	0	1	65	1	65	3e-39	127	hypothetical protein T5.005 [Escherichia phage T5] [Enterobacteria phage T5]
ORF062	gi|738494476|gb|AJA73452.1|;gi|738494630|gb|AJA73606.1|	96.92	100	65	2	0	1	65	1	65	7e-39	127	hypothetical protein CPT_Shivani5 [Salmonella phage Shivani]
ORF062	gi|326632898|ref|YP_004306487.1|;gi|321272092|gb|ADW79984.1|	92.31	98.46	65	5	0	1	65	1	65	1e-37	124	putative A1 protein precursor [Salmonella phage Spc35] [Enterobacteria phage SPC35]
ORF062	gi|735997783|gb|AJA41524.1|;gi|735997917|gb|AJA41657.1|	89.23	95.38	65	7	0	1	65	1	65	4e-36	119	putative membrane protein [Enterobacteria phage DT57C]
ORF062	gi|137359|sp|P19347.1|VA1_BPBF2;gi|166113|gb|AAA32180.1|	97.3	100	37	1	0	1	37	1	37	5e-19	75.5	RecName: Full=Probable protein A1; Flags: Precursor, partial [Escherichia phage Bf23] [Enterobacteria phage BF23]
ORF062	gi|701946898|gb|AIW03956.1|;gi|701947063|gb|AIW04121.1|	43.84	63.01	73	32	2	1	64	1	73	9e-11	54.7	A1 protein precursor [Salmonella phage Stitch]
ORF062	gi|410491036|ref|YP_006906258.1|;gi|401824296|gb|AFQ22165.1|	32.43	51.35	74	41	3	1	65	1	74	0.005	33.1	hypothetical protein My1_006 [Pectobacterium phage My1]
ORF062	gi|334738146|gb|AEH03578.1|	43.48	65.22	23	13	0	10	32	24	46	8.3	25.4	hypothetical protein [Pseudomonas phage PhiPA3]
ORF063	gi|326632897|ref|YP_004306486.1|;gi|321272091|gb|ADW79983.1|	97.12	99.28	556	16	0	1	556	20	575	0	1132	A1 protein [Salmonella phage Spc35] [Enterobacteria phage SPC35]
ORF063	gi|640884275|ref|YP_009031625.1|;gi|601129297|gb|AHN83436.1|	96.94	98.56	556	15	1	1	556	1	554	0	1117	phage DNA transfer protein [Escherichia phage vB_EcoS_FFH1]
ORF063	gi|46401741|ref|YP_006832.1|;gi|45774919|gb|AAS77051.1|;gi|51512102|gb|AAU05301.1|	96.04	98.56	556	22	0	1	556	1	556	0	1081	A1 [Escherichia phage T5] [Enterobacteria phage T5]
ORF063	gi|388570364|ref|YP_006382303.1|;gi|356601282|gb|AET24616.1|	95.5	97.84	556	23	1	1	556	1	554	0	1078	phage DNA transfer protein [Escherichia phage Akfv33] [Escherichia phage bV_EcoS_AKFV33]
ORF063	gi|735997782|gb|AJA41523.1|;gi|735997916|gb|AJA41656.1|	92.09	96.76	556	42	1	1	556	1	554	0	1076	DNA transfer protein [Enterobacteria phage DT57C]
ORF063	gi|51511958|gb|AAU05157.1|	96.13	98.53	543	21	0	14	556	1	543	0	1056	A1 protein [Escherichia phage T5] [Enterobacteria phage T5]
ORF063	gi|738494475|gb|AJA73451.1|;gi|738494629|gb|AJA73605.1|	92.61	96.4	555	39	1	1	555	1	553	0	1041	A1 protein [Salmonella phage Shivani]
ORF063	gi|701946897|gb|AIW03955.1|;gi|701947062|gb|AIW04120.1|	92.09	96.04	556	42	1	1	556	1	554	0	1037	A1 protein [Salmonella phage Stitch]
ORF063	gi|431810095|ref|YP_007236982.1|;gi|398313081|emb|CCI88431.1|	91.19	95.68	556	47	1	1	556	1	554	0	1025	A1 [Yersinia phage phiR201]
ORF063	gi|59897146|gb|AAX11941.1|;gi|59897297|gb|AAX12092.1|	95.83	98.48	527	22	0	30	556	1	527	0	1022	probable A1 protein [Escherichia phage T5] [Enterobacteria phage T5]
ORF064	gi|388570363|ref|YP_006382302.1|;gi|356601281|gb|AET24615.1|	97.65	98.82	85	2	0	1	85	1	85	5e-55	169	hypothetical protein [Escherichia phage Akfv33] [Escherichia phage bV_EcoS_AKFV33]
ORF064	gi|640884274|ref|YP_009031624.1|;gi|601129296|gb|AHN83435.1|	92.94	95.29	85	6	0	1	85	1	85	7e-52	161	hypothetical protein [Escherichia phage vB_EcoS_FFH1]
ORF064	gi|701946896|gb|AIW03954.1|;gi|701947061|gb|AIW04119.1|	57.65	75.29	85	36	0	1	85	1	85	7e-30	105	hypothetical protein CPT_Stitch3 [Salmonella phage Stitch]
ORF064	gi|62327127|ref|YP_223915.1|;gi|37930144|gb|AAP74542.1|	57.14	61.9	21	9	0	57	77	356	376	0.039	33.1	putative helicase [Lactobacillus phage phijl1] [Lactobacillus phage phiJL-1]
ORF064	gi|326783772|ref|YP_004324166.1|;gi|310003784|gb|ADO98179.1|;gi|460109439|gb|AGH07730.1|	28.07	49.12	57	37	1	26	78	247	303	1.6	28.1	phage tail fiber-like protein [Synechococcus phage S-SSM7]
ORF064	gi|37626126|gb|AAQ96502.1|	34.04	46.81	47	23	2	36	78	67	109	4.1	26.9	hypothetical protein [Vibrio phage VP16T]
ORF064	gi|723023032|gb|AIX26978.1|;gi|723030643|gb|AIX34524.1|;gi|723032183|gb|AIX36028.1|;gi|723036833|gb|AIX40626.1|	30.56	50	36	25	0	50	85	37	72	5.8	25.8	hypothetical protein Syn7803US122_45 [Synechococcus phage ACG-2014d]
ORF064	gi|723010650|gb|AIX14656.1|;gi|723010871|gb|AIX14876.1|;gi|723011300|gb|AIX15303.1|;gi|723011519|gb|AIX15521.1|;gi|723011950|gb|AIX15950.1|;gi|723012168|gb|AIX16167.1|;gi|723012354|gb|AIX16352.1|;gi|723014643|gb|AIX18631.1|;gi|723014862|gb|AIX18849.1|;gi|723015081|gb|AIX19067.1|;gi|723015517|gb|AIX19501.1|;gi|723016955|gb|AIX20933.1|;gi|723017173|gb|AIX21150.1|;gi|723018407|gb|AIX22379.1|;gi|7230…	30.56	50	36	25	0	50	85	37	72	5.8	25.8	hypothetical protein Syn7803C45_45 [Synechococcus phage ACG-2014d]
ORF064	gi|729030254|gb|AIZ02009.1|	38.1	54.76	42	18	2	11	50	5	40	7.5	25.4	hypothetical protein VR5_222 [Enterobacteria phage vB_EcoM_VR5]
ORF064	gi|151422063|dbj|BAF69567.1|;gi|470903880|dbj|BAN05325.1|	26.42	37.74	53	19	1	53	85	189	241	8.5	26.2	helicase [Nitratiruptor phage NrS-1]
ORF065	gi|640884273|ref|YP_009031623.1|;gi|601129295|gb|AHN83434.1|	95.35	96.9	129	6	0	2	130	3	131	2e-86	252	hypothetical protein [Escherichia phage vB_EcoS_FFH1]
ORF065	gi|46401739|ref|YP_006830.1|;gi|45774917|gb|AAS77049.1|;gi|51511956|gb|AAU05155.1|;gi|51512100|gb|AAU05299.1|;gi|59897144|gb|AAX11939.1|;gi|59897295|gb|AAX12090.1|	93.02	96.9	129	9	0	2	130	3	131	3e-85	249	hypothetical protein T5.002 [Escherichia phage T5] [Enterobacteria phage T5]
ORF065	gi|738494473|gb|AJA73449.1|;gi|738494627|gb|AJA73603.1|	90	96.92	130	13	0	1	130	1	130	5e-84	246	hypothetical protein CPT_Shivani2 [Salmonella phage Shivani]
ORF065	gi|326632896|ref|YP_004306485.1|;gi|321272090|gb|ADW79982.1|	92.31	96.15	130	10	0	1	130	1	130	6e-84	246	hypothetical protein SPC35_0002 [Salmonella phage Spc35] [Enterobacteria phage SPC35]
ORF065	gi|388570362|ref|YP_006382301.1|;gi|356601280|gb|AET24614.1|	93.8	95.35	129	8	0	2	130	3	131	1e-83	245	hypothetical protein [Escherichia phage Akfv33] [Escherichia phage bV_EcoS_AKFV33]
ORF065	gi|735997781|gb|AJA41522.1|;gi|735997915|gb|AJA41655.1|	81.89	92.91	127	23	0	4	130	5	131	2e-75	225	hypothetical protein DT57C_000002 [Enterobacteria phage DT57C]
ORF065	gi|431810094|ref|YP_007236981.1|;gi|398313080|emb|CCI88430.1|	76.92	87.69	130	30	0	1	130	1	130	7e-71	213	hypothetical protein BN79_002 [Yersinia phage phiR201]
ORF065	gi|182682801|ref|YP_001836925.1|;gi|182630513|gb|ACB97445.1|	76.92	83.08	130	28	1	1	130	1	128	1e-65	200	hypothetical protein AGC_0002 [Escherichia phage Eps7] [Enterobacteria phage EPS7]
ORF065	gi|701946895|gb|AIW03953.1|;gi|701947060|gb|AIW04118.1|	76.15	84.62	130	29	1	1	130	1	128	5e-65	198	hypothetical protein CPT_Stitch2 [Salmonella phage Stitch]
ORF065	gi|695255860|gb|AIT13517.1|	34.15	48.78	41	27	0	87	127	14	54	5.7	26.9	hypothetical protein PBI_SWEETIEPIE_43 [Mycobacterium phage SweetiePie]
ORF066	gi|46401738|ref|YP_006829.1|;gi|363548405|sp|Q38167.2|DMP_BPT5;gi|45774916|gb|AAS77048.1|;gi|51511955|gb|AAU05154.1|;gi|59897143|gb|AAX11938.1|;gi|59897294|gb|AAX12089.1|	97.13	98.36	244	7	0	1	244	1	244	8e-179	496	deoxynucleoside-5'-monophosphatase [Escherichia phage T5] [Enterobacteria phage T5]
ORF066	gi|51512099|gb|AAU05298.1|	96.72	98.36	244	8	0	1	244	1	244	3e-178	494	deoxynucleoside-5'-monophosphatase [Escherichia phage T5] [Enterobacteria phage T5]
ORF066	gi|640884272|ref|YP_009031622.1|;gi|601129294|gb|AHN83433.1|	96.31	97.95	244	9	0	1	244	1	244	6e-178	494	deoxynucleoside-5-monophosphase [Escherichia phage vB_EcoS_FFH1]
ORF066	gi|326632895|ref|YP_004306484.1|;gi|321272089|gb|ADW79981.1|	94.67	97.95	244	13	0	1	244	15	258	5e-176	489	deoxynucleoside-5'-monophosphatase [Salmonella phage Spc35] [Enterobacteria phage SPC35]
ORF066	gi|738494472|gb|AJA73448.1|;gi|738494626|gb|AJA73602.1|	94.26	97.54	244	14	0	1	244	1	244	2e-175	487	deoxynucleoside-5'-monophosphatase [Salmonella phage Shivani]
ORF066	gi|388570361|ref|YP_006382300.1|;gi|356601279|gb|AET24613.1|	93.85	97.13	244	15	0	1	244	1	244	4e-174	484	deoxynucleoside-5'-monophosphatase [Escherichia phage Akfv33] [Escherichia phage bV_EcoS_AKFV33]
ORF066	gi|735997780|gb|AJA41521.1|;gi|735997914|gb|AJA41654.1|	93.44	96.72	244	16	0	1	244	1	244	2e-172	480	deoxynucleoside-5'-monophosphatase [Enterobacteria phage DT57C]
ORF066	gi|701946894|gb|AIW03952.1|;gi|701947059|gb|AIW04117.1|	91.39	94.67	244	21	0	1	244	1	244	3e-168	469	deoxynucleoside-5'-monophosphatase [Salmonella phage Stitch]
ORF066	gi|182682800|ref|YP_001836924.1|;gi|182630512|gb|ACB97444.1|	92.59	94.44	216	16	0	1	216	1	216	4e-147	415	deoxynucleoside-5'-monophosphatase [Escherichia phage Eps7] [Enterobacteria phage EPS7]
ORF066	gi|431810093|ref|YP_007236980.1|;gi|398313079|emb|CCI88429.1|	79.1	88.52	244	51	0	1	244	1	244	2e-146	414	deoxynucleoside-5'-monophosphatase [Yersinia phage phiR201]
ORF067	gi|738494625|gb|AJA73601.1|	95.15	97.58	165	8	0	1	165	1	165	3e-114	326	HNH homing endonuclease [Salmonella phage Shivani]
ORF067	gi|46401845|ref|YP_006937.1|;gi|45775023|gb|AAS77155.1|;gi|59897243|gb|AAX12038.1|	42.68	53.05	164	89	3	1	161	1	162	3e-30	112	putative H-N-H-endonuclease P-TflIX [Escherichia phage T5] [Enterobacteria phage T5]
ORF067	gi|164414594|emb|CAJ28489.1|	39.22	59.48	153	88	3	10	161	10	158	3e-28	106	HNH endonuclease [Yersinia phage PY100]
ORF067	gi|51512047|gb|AAU05246.1|	44	54	150	79	3	15	161	9	156	1e-27	104	HNH endonuclease [Escherichia phage T5] [Enterobacteria phage T5]
ORF067	gi|557307733|ref|YP_008767060.1|;gi|397140521|gb|AFO12458.1|;gi|550163834|gb|AGX84665.1|	38.04	59.51	163	93	5	8	164	11	171	4e-26	101	putative HNH endonuclease [Salmonella phage SETP13]
ORF067	gi|725949123|ref|YP_009098369.1|;gi|662242396|dbj|BAP15730.1|	37.66	55.84	154	90	4	7	157	6	156	2e-25	99	putative HNH endonuclease [Klebsiella phage NTUH-K2044-K1-1]
ORF067	gi|408386382|gb|AFU63402.1|;gi|408386620|gb|AFU63631.1|;gi|701907624|gb|AIW02389.1|;gi|751186101|gb|AJF40535.1|	36.84	55.26	152	91	2	19	165	12	163	3e-25	98.6	HNH endonuclease [Escherichia phage vB_EcoM-VpaE1]
ORF067	gi|408386483|gb|AFU63500.1|;gi|408386509|gb|AFU63521.1|;gi|751186122|gb|AJF40556.1|	33.74	57.06	163	101	3	7	164	1	161	1e-24	97.1	HNH homing endonuclease [Salmonella phage Mushroom]
ORF067	gi|38707764|ref|NP_944978.1|;gi|33340367|gb|AAQ14718.1|AF320576_183	33.73	56.8	169	104	4	1	164	4	169	1e-24	97.1	Putative HNH endonuclease [Salmonella phage FelixO1]
ORF067	gi|347466990|gb|AEO97523.1|	33.73	56.8	169	104	4	1	164	1	166	1e-24	97.1	HNH endonuclease [Salmonella phage FO1a]
ORF068	gi|738494624|gb|AJA73600.1|	94.44	98.15	54	3	0	1	54	19	72	1e-28	100	hypothetical protein CPT_Shivani153 [Salmonella phage Shivani]
ORF068	gi|735997912|gb|AJA41653.1|;gi|735998046|gb|AJA41786.1|	85.71	97.96	49	7	0	1	49	19	67	1e-22	85.1	putative membrane protein [Enterobacteria phage DT57C]
ORF068	gi|46401891|ref|YP_006990.1|;gi|488140|emb|CAA53524.1|;gi|45775069|gb|AAS77201.1|;gi|51512098|gb|AAU05297.1|;gi|59897293|gb|AAX12088.1|	85.71	97.96	49	7	0	1	49	19	67	1e-22	85.1	hypothetical protein T5.162 [Escherichia phage T5] [Enterobacteria phage T5]
ORF068	gi|69148230|gb|AAZ03647.1|	83.67	95.92	49	8	0	1	49	19	67	1e-21	82.8	hypothetical protein [Escherichia phage Bf23] [Enterobacteria phage BF23]
ORF068	gi|326633039|ref|YP_004306628.1|;gi|321272233|gb|ADW80125.1|	81.25	95.83	48	9	0	2	49	20	67	2e-20	79.3	hypothetical protein SPC35_0145 [Salmonella phage Spc35] [Enterobacteria phage SPC35]
ORF068	gi|701947057|gb|AIW04115.1|	66	88	50	17	0	2	51	20	69	2e-17	71.6	hypothetical protein CPT_Stitch164 [Salmonella phage Stitch]
ORF068	gi|66392041|ref|YP_238966.1|;gi|62114878|gb|AAX63726.1|	37.93	65.52	29	18	0	14	42	433	461	2.8	26.6	gp52 [Aeromonas phage 31]
ORF068	gi|394775389|gb|AFN37784.1|	36.73	44.9	49	30	1	3	51	84	131	3.1	26.2	gp96 [Mycobacterium phage macncheese] [Mycobacteriophage MacnCheese]
ORF068	gi|255033744|ref|YP_003090189.1|;gi|254832782|gb|ACT83024.1|	35.14	56.76	37	18	1	11	41	1083	1119	3.5	26.2	tail length tape measure protein gp13 [Burkholderia phage KS9]
ORF068	gi|485661502|ref|WP_001303141.1|;gi|189377024|gb|EDU95440.1|;gi|315274283|gb|ADU03691.1|;gi|390893244|gb|EIP52810.1|;gi|390907542|gb|EIP66395.1|;gi|536845257|gb|ERC28306.1|;gi|536852040|gb|ERC34910.1|;gi|536856263|gb|ERC39023.1|;gi|536861043|gb|ERC43671.1|;gi|606816493|gb|EYY55198.1|;gi|606908961|gb|EYZ42547.1|;gi|607396099|gb|EZA88089.1|;gi|607446798|gb|EZB36919.1|;gi|730031031|gb|KHJ18774.1|	35.71	51.79	56	32	1	3	54	132	187	6.9	25.4	conserved hypothetical protein [Enterobacteria phage VT2phi_272]
ORF069	gi|69148229|gb|AAZ03646.1|	96.88	100	64	2	0	1	64	1	64	2e-37	123	hypothetical protein [Escherichia phage Bf23] [Enterobacteria phage BF23]
ORF069	gi|640884427|ref|YP_009031777.1|;gi|601129449|gb|AHN83588.1|	96.88	98.44	64	1	1	1	64	1	63	1e-35	118	hypothetical protein [Escherichia phage vB_EcoS_FFH1]
ORF069	gi|738494623|gb|AJA73599.1|	90.62	96.88	64	6	0	1	64	1	64	3e-35	117	hypothetical protein CPT_Shivani152 [Salmonella phage Shivani]
ORF069	gi|735997911|gb|AJA41652.1|;gi|735998045|gb|AJA41785.1|	92.19	93.75	64	5	0	1	64	1	64	4e-34	114	putative membrane protein [Enterobacteria phage DT57C]
ORF069	gi|46401890|ref|YP_006989.1|;gi|45775068|gb|AAS77200.1|;gi|51512097|gb|AAU05296.1|	85.94	87.5	64	9	0	1	64	1	64	7e-31	106	hypothetical protein T5.161 [Escherichia phage T5] [Enterobacteria phage T5]
ORF069	gi|488139|emb|CAA53523.1|;gi|59897292|gb|AAX12087.1|	85.71	87.3	63	9	0	2	64	1	63	6e-30	103	unnamed protein product [Escherichia phage T5] [Enterobacteria phage T5]
ORF069	gi|701947056|gb|AIW04114.1|	42.37	62.71	59	32	1	8	64	6	64	1e-07	46.2	hypothetical protein CPT_Stitch163 [Salmonella phage Stitch]
ORF069	gi|431810238|ref|YP_007237125.1|;gi|398313224|emb|CCI88574.1|	41.67	63.33	60	33	1	7	64	5	64	1e-07	45.8	hypothetical protein BN79_165 [Yersinia phage phiR201]
ORF069	gi|643218660|ref|YP_009036995.1|;gi|631064153|gb|AHZ09529.1|	27.03	56.76	37	27	0	13	49	1017	1053	3.9	26.6	tail fiber protein [Bacillus phage CAM003]
ORF069	gi|410492136|ref|YP_006907322.1|;gi|350640549|gb|AEQ34226.1|	27.03	56.76	37	27	0	13	49	1017	1053	3.9	26.6	minor structural protein/ putative tail fiber [Bacillus phage Bastille]
ORF070	gi|46401889|ref|YP_006988.1|;gi|488138|emb|CAA53522.1|;gi|45775067|gb|AAS77199.1|;gi|51512096|gb|AAU05295.1|;gi|59897291|gb|AAX12086.1|	91.43	94.29	35	3	0	4	38	1	35	2e-15	65.1	hypothetical protein T5.160 [Escherichia phage T5] [Enterobacteria phage T5]
ORF070	gi|69148228|gb|AAZ03645.1|	88.57	94.29	35	4	0	4	38	1	35	3e-15	64.3	hypothetical protein [Escherichia phage Bf23] [Enterobacteria phage BF23]
ORF070	gi|735997910|gb|AJA41651.1|;gi|735998044|gb|AJA41784.1|	82.86	91.43	35	6	0	4	38	1	35	2e-14	62.8	hypothetical protein DT57C_000131 [Enterobacteria phage DT57C]
ORF070	gi|738494622|gb|AJA73598.1|	88.57	94.29	35	4	0	4	38	1	35	3e-14	61.6	hypothetical protein CPT_Shivani151 [Salmonella phage Shivani]
ORF070	gi|182682968|ref|YP_001837092.1|;gi|182630680|gb|ACB97612.1|	83.33	86.67	30	5	0	4	33	1	30	0.006	31.6	hypothetical protein AGC_0170 [Escherichia phage Eps7] [Enterobacteria phage EPS7]
ORF070	gi|189490269|ref|YP_001956835.1|;gi|164609334|gb|ABY62943.1|	38.46	53.85	26	16	0	13	38	27	52	5.9	23.9	hypothetical protein 201phi2-1p111 [Pseudomonas phage 201phi2-1]
ORF070	gi|414088350|ref|YP_006988528.1|;gi|408731720|gb|AFU88164.1|	47.37	63.16	19	10	0	17	35	82	100	9.2	24.3	hypothetical protein CcrColossus_gp294 [Caulobacter phage CcrColossus]
ORF071	gi|224979344|gb|ACN72595.1|;gi|735997908|gb|AJA41649.1|;gi|735998042|gb|AJA41782.1|	98.86	98.86	88	1	0	1	88	1	88	2e-59	181	receptor blocking protein [Enterobacteria phage D1G]
ORF071	gi|388570519|ref|YP_006382458.1|;gi|69148226|gb|AAZ03643.1|;gi|356601437|gb|AET24771.1|	98.86	98.86	88	1	0	1	88	1	88	2e-59	181	receptor-blocking protein [Escherichia phage Akfv33] [Escherichia phage bV_EcoS_AKFV33]
ORF071	gi|326633038|ref|YP_004306627.1|;gi|321272232|gb|ADW80124.1|	97.73	98.86	88	2	0	1	88	1	88	3e-59	180	receptor-blocking protein [Salmonella phage Spc35] [Enterobacteria phage SPC35]
ORF071	gi|701947054|gb|AIW04112.1|	67.05	79.55	88	29	0	1	88	1	88	1e-40	133	receptor-blocking protein [Salmonella phage Stitch]
ORF071	gi|182682966|ref|YP_001837090.1|;gi|182630678|gb|ACB97610.1|	68.92	79.73	74	23	0	15	88	16	89	3e-34	116	receptor-blocking protein [Escherichia phage Eps7] [Enterobacteria phage EPS7]
ORF071	gi|431810237|ref|YP_007237124.1|;gi|398313223|emb|CCI88573.1|	47.73	63.64	88	45	1	1	88	1	87	1e-23	89.4	receptor-blocking protein [Yersinia phage phiR201]
ORF071	gi|428782976|ref|YP_007112725.1|;gi|409995011|gb|AFV50955.1|	26.58	50.63	79	53	2	1	79	1	74	0.0001	38.5	hypothetical protein B508_00300 [Escherichia phage ADB-2]
ORF071	gi|45686330|ref|YP_003915.1|;gi|37787965|gb|AAP49969.1|	29.11	50.63	79	51	3	1	79	1	74	0.001	35.4	hypothetical protein T1p30 [Enterobacteria phage T1]
ORF071	gi|351162343|gb|AEQ39197.1|	52.17	78.26	23	11	0	1	23	1	23	0.005	33.9	hypothetical protein [Enterobacter phage F20] [Enterobacteria phage F20]
ORF071	gi|695659001|ref|WP_032622490.1|;gi|47132410|gb|AAT11800.1|;gi|771157058|gb|KJN14468.1|	32.69	55.77	52	27	3	1	46	1	50	0.071	30.8	Cor [Phage mEp167]
ORF072	gi|388570518|ref|YP_006382457.1|;gi|356601436|gb|AET24770.1|	95.04	97.61	585	29	0	1	585	1	585	0	1132	receptor-binding tail protein [Escherichia phage Akfv33] [Escherichia phage bV_EcoS_AKFV33]
ORF072	gi|735997907|gb|AJA41648.1|;gi|735998041|gb|AJA41781.1|	73.55	86.18	586	154	1	1	585	1	586	0	911	receptor binding protein [Enterobacteria phage DT57C]
ORF072	gi|224979343|gb|ACN72594.1|	73.06	85.84	579	155	1	1	578	1	579	0	895	receptor recognition protein [Enterobacteria phage D1G]
ORF072	gi|326633037|ref|YP_004306626.1|;gi|321272231|gb|ADW80123.1|	71.14	80.03	596	160	4	1	585	1	595	0	848	receptor-binding protein [Salmonella phage Spc35] [Enterobacteria phage SPC35]
ORF072	gi|701947053|gb|AIW04111.1|	69.24	80.34	595	171	5	1	585	1	593	0	833	receptor-binding protein [Salmonella phage Stitch]
ORF072	gi|69148225|gb|AAZ03642.1|	66.78	77.85	596	186	4	1	585	1	595	0	800	receptor-binding protein [Escherichia phage Bf23] [Enterobacteria phage BF23]
ORF072	gi|431810236|ref|YP_007237123.1|;gi|398313222|emb|CCI88572.1|	55.46	69.75	595	247	8	1	585	1	587	0	632	receptor-binding tail protein [Yersinia phage phiR201]
ORF072	gi|640884424|ref|YP_009031774.1|;gi|601129446|gb|AHN83585.1|	30.52	44.33	652	374	23	1	585	1	640	6e-55	199	receptor-binding tail protein [Escherichia phage vB_EcoS_FFH1]
ORF072	gi|46401886|ref|YP_006985.1|;gi|363548479|sp|P23207.2|TPB5_BPT5;gi|45775064|gb|AAS77196.1|;gi|51512093|gb|AAU05292.1|;gi|59897288|gb|AAX12083.1|	30	43.48	660	367	25	1	585	1	640	3e-51	189	receptor-binding tail protein [Escherichia phage T5] [Enterobacteria phage T5]
ORF072	gi|215974|gb|AAA32559.1|	30	43.48	660	367	25	1	585	1	640	3e-51	189	tail protein pb5 [Escherichia phage T5] [Enterobacteria phage T5]
ORF073	gi|640884423|ref|YP_009031773.1|;gi|601129445|gb|AHN83584.1|;gi|735997906|gb|AJA41647.1|;gi|735998040|gb|AJA41780.1|	100	100	160	0	0	1	160	1	160	3e-115	328	hypothetical protein [Escherichia phage vB_EcoS_FFH1]
ORF073	gi|738494617|gb|AJA73593.1|	98.75	100	160	2	0	1	160	1	160	2e-114	326	hypothetical protein CPT_Shivani146 [Salmonella phage Shivani]
ORF073	gi|46401885|ref|YP_006984.1|;gi|326633036|ref|YP_004306625.1|;gi|388570517|ref|YP_006382456.1|;gi|363548469|sp|P23208.2|SCIB_BPT5;gi|45775063|gb|AAS77195.1|;gi|51512092|gb|AAU05291.1|;gi|59897287|gb|AAX12082.1|;gi|321272230|gb|ADW80122.1|;gi|356601435|gb|AET24769.1|	98.12	98.12	160	3	0	1	160	1	160	2e-113	323	hypothetical protein T5.156 [Escherichia phage T5] [Enterobacteria phage T5]
ORF073	gi|182682965|ref|YP_001837089.1|;gi|182630677|gb|ACB97609.1|	93.12	96.88	160	11	0	1	160	1	160	1e-97	283	hypothetical protein AGC_0166 [Escherichia phage Eps7] [Enterobacteria phage EPS7]
ORF073	gi|701947052|gb|AIW04110.1|	92.5	96.25	160	12	0	1	160	1	160	4e-97	282	hypothetical protein CPT_Stitch159 [Salmonella phage Stitch]
ORF073	gi|431810235|ref|YP_007237122.1|;gi|398313221|emb|CCI88571.1|	85	91.88	160	24	0	1	160	1	160	1e-87	258	hypothetical protein BN79_162 [Yersinia phage phiR201]
ORF073	gi|410491176|ref|YP_006906398.1|;gi|401824436|gb|AFQ22305.1|	60.87	80.75	161	60	2	1	160	1	159	4e-57	180	hypothetical protein My1_146 [Pectobacterium phage My1]
ORF073	gi|751186479|gb|AJF40911.1|	48.73	70.89	158	79	2	3	159	2	158	1e-48	159	hypothetical protein SBVP3_00144 [Vibrio phage phi 3]
ORF073	gi|422937758|ref|YP_007007961.1|;gi|378409057|gb|AFB83995.1|	48.37	64.05	153	78	1	3	154	2	154	1e-34	122	hypothetical protein pVp-1_0138 [Vibrio phage pVp-1]
ORF073	gi|553029|gb|AAA32560.1|	100	100	21	0	0	1	21	1	21	1e-06	44.7	putative, partial [Escherichia phage T5] [Enterobacteria phage T5]
ORF074	gi|46401884|ref|YP_006983.1|;gi|640884422|ref|YP_009031772.1|;gi|45775062|gb|AAS77194.1|;gi|59897286|gb|AAX12081.1|;gi|601129444|gb|AHN83583.1|	99.77	99.77	438	1	0	1	438	1	438	0	905	terminase, large subunit [Escherichia phage T5] [Enterobacteria phage T5]
ORF074	gi|326633035|ref|YP_004306624.1|;gi|388570516|ref|YP_006382455.1|;gi|321272229|gb|ADW80121.1|;gi|356601434|gb|AET24768.1|	99.54	99.77	438	2	0	1	438	1	438	0	905	terminase large subunit [Salmonella phage Spc35] [Enterobacteria phage SPC35]
ORF074	gi|51512091|gb|AAU05290.1|	99.54	99.54	438	2	0	1	438	1	438	0	904	terminase large subunit [Escherichia phage T5] [Enterobacteria phage T5]
ORF074	gi|735997905|gb|AJA41646.1|;gi|735998039|gb|AJA41779.1|	99.09	99.77	438	4	0	1	438	1	438	0	902	terminase large subunit [Enterobacteria phage DT57C]
ORF074	gi|738494616|gb|AJA73592.1|	98.17	98.86	438	8	0	1	438	1	438	0	891	terminase large subunit [Salmonella phage Shivani]
ORF074	gi|701947051|gb|AIW04109.1|	96.12	97.72	438	17	0	1	438	1	438	0	875	terminase large subunit [Salmonella phage Stitch]
ORF074	gi|182682964|ref|YP_001837088.1|;gi|182630676|gb|ACB97608.1|	95.89	97.49	438	18	0	1	438	1	438	0	874	terminase, large subunit [Escherichia phage Eps7] [Enterobacteria phage EPS7]
ORF074	gi|431810234|ref|YP_007237121.1|;gi|398313220|emb|CCI88570.1|	90.18	94.52	438	43	0	1	438	1	438	0	828	may contain ATP/GTP binding motif [Yersinia phage phiR201]
ORF074	gi|410491175|ref|YP_006906397.1|;gi|401824435|gb|AFQ22304.1|	76.26	84.93	438	103	1	1	438	1	437	0	696	terminase large subunit [Pectobacterium phage My1]
ORF074	gi|422937759|ref|YP_007007962.1|;gi|378409058|gb|AFB83996.1|	59.01	72.75	444	169	4	1	436	1	439	2e-179	514	terminase large subunit [Vibrio phage pVp-1]
ORF075	gi|326633034|ref|YP_004306623.1|;gi|321272228|gb|ADW80120.1|	99.31	100	145	1	0	1	145	1	145	3e-105	301	hypothetical protein SPC35_0140 [Salmonella phage Spc35] [Enterobacteria phage SPC35]
ORF075	gi|640884421|ref|YP_009031771.1|;gi|601129443|gb|AHN83582.1|	98.62	98.62	145	2	0	1	145	1	145	7e-104	298	hypothetical protein [Escherichia phage vB_EcoS_FFH1]
ORF075	gi|701947050|gb|AIW04108.1|	91.72	95.17	145	12	0	1	145	1	145	7e-97	280	hypothetical protein CPT_Stitch157 [Salmonella phage Stitch]
ORF075	gi|388570514|ref|YP_006382453.1|;gi|356601432|gb|AET24766.1|	84.14	89.66	145	23	0	1	145	1	145	2e-88	259	hypothetical protein [Escherichia phage Akfv33] [Escherichia phage bV_EcoS_AKFV33]
ORF075	gi|738494614|gb|AJA73590.1|	84.14	89.66	145	23	0	1	145	1	145	3e-88	258	hypothetical protein CPT_Shivani143 [Salmonella phage Shivani]
ORF075	gi|46401882|ref|YP_006981.1|;gi|45775060|gb|AAS77192.1|;gi|59897284|gb|AAX12079.1|	83.45	89.66	145	24	0	1	145	1	145	5e-88	258	hypothetical protein T5.153 [Escherichia phage T5] [Enterobacteria phage T5]
ORF075	gi|51512089|gb|AAU05288.1|	83.45	89.66	145	24	0	1	145	6	150	5e-88	258	hypothetical protein T5p149 [Escherichia phage T5] [Enterobacteria phage T5]
ORF075	gi|735997904|gb|AJA41645.1|;gi|735998038|gb|AJA41778.1|	83.45	89.66	145	24	0	1	145	1	145	1e-87	257	nicking site-specific endonuclease [Enterobacteria phage DT57C]
ORF075	gi|182682963|ref|YP_001837087.1|;gi|182630675|gb|ACB97607.1|	94	98	100	6	0	46	145	1	100	4e-64	195	hypothetical protein AGC_0164 [Escherichia phage Eps7] [Enterobacteria phage EPS7]
ORF075	gi|751186477|gb|AJF40909.1|	54.76	70.63	126	56	1	1	126	1	125	5e-42	141	hypothetical protein SBVP3_00142 [Vibrio phage phi 3]
ORF076	gi|326633033|ref|YP_004306622.1|;gi|321272227|gb|ADW80119.1|	99.26	99.75	405	3	0	1	405	1	405	0	829	portal protein [Salmonella phage Spc35] [Enterobacteria phage SPC35]
ORF076	gi|388570513|ref|YP_006382452.1|;gi|356601431|gb|AET24765.1|	98.27	99.51	405	7	0	1	405	1	405	0	823	portal protein [Escherichia phage Akfv33] [Escherichia phage bV_EcoS_AKFV33]
ORF076	gi|735997903|gb|AJA41644.1|;gi|735998037|gb|AJA41777.1|	97.78	99.51	405	9	0	1	405	1	405	0	820	portal protein [Enterobacteria phage DT57C]
ORF076	gi|640884420|ref|YP_009031770.1|;gi|601129442|gb|AHN83581.1|	97.53	99.51	405	10	0	1	405	1	405	0	820	portal protein [Escherichia phage vB_EcoS_FFH1]
ORF076	gi|738494613|gb|AJA73589.1|	97.28	99.26	405	11	0	1	405	1	405	0	818	portal protein [Salmonella phage Shivani]
ORF076	gi|46401881|ref|YP_006980.1|;gi|75080913|sp|Q6QGD5.1|PORTL_BPT5;gi|45775059|gb|AAS77191.1|;gi|51512088|gb|AAU05287.1|;gi|59897283|gb|AAX12078.1|	97.77	99.5	403	9	0	1	403	1	403	0	815	portal protein [Escherichia phage T5] [Enterobacteria phage T5]
ORF076	gi|182682962|ref|YP_001837086.1|;gi|182630674|gb|ACB97606.1|;gi|701947049|gb|AIW04107.1|	96.54	98.77	405	14	0	1	405	1	405	0	813	portal protein [Escherichia phage Eps7] [Enterobacteria phage EPS7]
ORF076	gi|431810233|ref|YP_007237120.1|;gi|398313219|emb|CCI88569.1|	90.44	95.1	408	36	1	1	405	1	408	0	766	portal protein [Yersinia phage phiR201]
ORF076	gi|410491174|ref|YP_006906396.1|;gi|401824434|gb|AFQ22303.1|	78.02	88.4	405	89	0	1	405	1	405	0	669	portal protein [Pectobacterium phage My1]
ORF076	gi|751186476|gb|AJF40908.1|	52.37	71.82	401	185	2	1	396	1	400	5e-155	449	portal protein [Vibrio phage phi 3]
ORF077	gi|388570512|ref|YP_006382451.1|;gi|356601430|gb|AET24764.1|	89.38	91.88	160	17	0	1	160	1	160	3e-98	285	putative tail protein [Escherichia phage Akfv33] [Escherichia phage bV_EcoS_AKFV33]
ORF077	gi|46401880|ref|YP_006979.1|;gi|45775058|gb|AAS77190.1|;gi|51512087|gb|AAU05286.1|;gi|59897282|gb|AAX12077.1|	90.24	93.29	164	13	1	1	161	1	164	1e-96	281	putative tail protein [Escherichia phage T5] [Enterobacteria phage T5]
ORF077	gi|640884419|ref|YP_009031769.1|;gi|601129441|gb|AHN83580.1|	91.46	92.68	164	11	1	1	161	1	164	1e-96	281	putative tail protein [Escherichia phage vB_EcoS_FFH1]
ORF077	gi|738494612|gb|AJA73588.1|	65.61	78.98	157	54	0	1	157	1	157	4e-72	218	tail protein [Salmonella phage Shivani]
ORF077	gi|735997902|gb|AJA41643.1|;gi|735998036|gb|AJA41776.1|	70.51	79.49	156	42	2	1	156	1	152	1e-71	220	decorating protein [Enterobacteria phage DT57C]
ORF077	gi|182682961|ref|YP_001837085.1|;gi|182630673|gb|ACB97605.1|	60.26	72.44	156	62	0	1	156	1	156	2e-65	201	putative tail protein [Escherichia phage Eps7] [Enterobacteria phage EPS7]
ORF077	gi|701947048|gb|AIW04106.1|	59.62	71.79	156	63	0	1	156	1	156	5e-64	198	head protein [Salmonella phage Stitch]
ORF077	gi|331693824|gb|AED89640.1|	91.3	92.39	92	8	0	70	161	1	92	7e-50	159	putative tail protein [Escherichia phage EcoS-CEV2]
ORF077	gi|326633032|ref|YP_004306621.1|;gi|321272226|gb|ADW80118.1|	85.9	88.46	78	6	1	1	73	1	78	2e-40	137	putative tail protein [Salmonella phage Spc35] [Enterobacteria phage SPC35]
ORF077	gi|431810232|ref|YP_007237119.1|;gi|398313218|emb|CCI88568.1|	63.24	80.88	68	25	0	1	68	1	68	1e-27	104	phage neck whiskers [Yersinia phage phiR201]
ORF078	gi|640884418|ref|YP_009031768.1|;gi|51512086|gb|AAU05285.1|;gi|59897281|gb|AAX12076.1|;gi|601129440|gb|AHN83579.1|;gi|735997901|gb|AJA41642.1|;gi|735998035|gb|AJA41775.1|	99.52	99.52	210	1	0	1	210	1	210	1e-154	432	putative prohead protease [Escherichia phage vB_EcoS_FFH1]
ORF078	gi|326633031|ref|YP_004306620.1|;gi|388570511|ref|YP_006382450.1|;gi|321272225|gb|ADW80117.1|;gi|356601429|gb|AET24763.1|	99.05	99.05	210	2	0	1	210	1	210	9e-154	430	putative prohead protease [Salmonella phage Spc35] [Enterobacteria phage SPC35]
ORF078	gi|738494611|gb|AJA73587.1|	99.05	99.05	210	2	0	1	210	1	210	1e-153	429	prohead protease [Salmonella phage Shivani]
ORF078	gi|46401879|ref|YP_006978.1|;gi|45775057|gb|AAS77189.1|	99.05	99.05	210	2	0	1	210	1	210	4e-153	428	putative prohead protease [Escherichia phage T5] [Enterobacteria phage T5]
ORF078	gi|182682960|ref|YP_001837084.1|;gi|182630672|gb|ACB97604.1|;gi|701947047|gb|AIW04105.1|	98.1	98.1	210	4	0	1	210	1	210	4e-152	426	probable prohead protease [Escherichia phage Eps7] [Enterobacteria phage EPS7]
ORF078	gi|331693823|gb|AED89639.1|	98.1	98.1	210	4	0	1	210	1	210	1e-150	422	probable phage prohead protease [Escherichia phage EcoS-CEV2]
ORF078	gi|431810231|ref|YP_007237118.1|;gi|398313217|emb|CCI88567.1|	90	96.19	210	21	0	1	210	1	210	1e-142	401	phage capsid and scaffold [Yersinia phage phiR201]
ORF078	gi|410491172|ref|YP_006906394.1|;gi|401824432|gb|AFQ22301.1|	60.51	75.9	195	71	3	16	209	10	199	1e-80	244	putative prohead protease [Pectobacterium phage My1]
ORF078	gi|422937763|ref|YP_007007966.1|;gi|378409062|gb|AFB84000.1|	53.68	73.68	190	85	2	20	209	14	200	2e-68	213	putative prohead protease [Vibrio phage pVp-1]
ORF078	gi|751186474|gb|AJF40906.1|	53.03	69.7	198	88	3	13	210	10	202	1e-65	206	putative prohead protease [Vibrio phage phi 3]
ORF079	gi|46401878|ref|YP_006977.1|;gi|75080915|sp|Q6QGD8.1|CAPSD_BPT5;gi|45775056|gb|AAS77188.1|;gi|51512085|gb|AAU05284.1|	97.16	98.03	457	13	0	1	457	1	457	0	892	major head protein precursor [Escherichia phage T5] [Enterobacteria phage T5]
ORF079	gi|331693822|gb|AED89638.1|	98.19	98.64	441	8	0	1	441	1	441	0	867	major head protein precursor [Escherichia phage EcoS-CEV2]
ORF079	gi|735997900|gb|AJA41641.1|;gi|735998034|gb|AJA41774.1|	94.97	96.72	457	23	0	1	457	1	457	0	854	major head protein [Enterobacteria phage DT57C]
ORF079	gi|59897280|gb|AAX12075.1|	96.92	97.87	422	13	0	36	457	1	422	0	826	hypothetical protein-like protein [Escherichia phage T5] [Enterobacteria phage T5]
ORF079	gi|640884417|ref|YP_009031767.1|;gi|601129439|gb|AHN83578.1|	91.25	94.97	457	40	0	1	457	1	457	0	826	major head protein precursor [Escherichia phage vB_EcoS_FFH1]
ORF079	gi|388570510|ref|YP_006382449.1|;gi|356601428|gb|AET24762.1|	91.03	94.75	457	41	0	1	457	1	457	0	824	major head protein precursor [Escherichia phage Akfv33] [Escherichia phage bV_EcoS_AKFV33]
ORF079	gi|326633030|ref|YP_004306619.1|;gi|321272224|gb|ADW80116.1|	90.77	94.95	455	42	0	1	455	1	455	0	822	major head protein precursor [Salmonella phage Spc35] [Enterobacteria phage SPC35]
ORF079	gi|738494610|gb|AJA73586.1|	90.37	94.75	457	44	0	1	457	1	457	0	818	major head protein precursor [Salmonella phage Shivani]
ORF079	gi|182682959|ref|YP_001837083.1|;gi|182630671|gb|ACB97603.1|	90.15	94.75	457	45	0	1	457	1	457	0	816	major head protein precursor [Escherichia phage Eps7] [Enterobacteria phage EPS7]
ORF079	gi|701947046|gb|AIW04104.1|	90.15	94.75	457	45	0	1	457	1	457	0	816	major capsid protein [Salmonella phage Stitch]
ORF080	gi|640884416|ref|YP_009031766.1|;gi|601129438|gb|AHN83577.1|	98.82	100	170	2	0	1	170	1	170	1e-124	353	hypothetical protein [Escherichia phage vB_EcoS_FFH1]
ORF080	gi|735997899|gb|AJA41640.1|;gi|735998033|gb|AJA41773.1|	99.41	100	170	1	0	1	170	1	170	1e-124	353	head completion protein [Enterobacteria phage DT57C]
ORF080	gi|738494609|gb|AJA73585.1|	98.82	100	170	2	0	1	170	1	170	3e-124	352	hypothetical protein CPT_Shivani138 [Salmonella phage Shivani]
ORF080	gi|46401877|ref|YP_006976.1|;gi|45775055|gb|AAS77187.1|	97.65	99.41	170	4	0	1	170	1	170	7e-123	348	hypothetical protein T5.148 [Escherichia phage T5] [Enterobacteria phage T5]
ORF080	gi|388570509|ref|YP_006382448.1|;gi|356601427|gb|AET24761.1|	97.06	98.82	170	5	0	1	170	1	170	2e-122	347	hypothetical protein [Escherichia phage Akfv33] [Escherichia phage bV_EcoS_AKFV33]
ORF080	gi|326633029|ref|YP_004306618.1|;gi|321272223|gb|ADW80115.1|	96.47	98.82	170	6	0	1	170	1	170	1e-121	345	hypothetical protein SPC35_0135 [Salmonella phage Spc35] [Enterobacteria phage SPC35]
ORF080	gi|51512084|gb|AAU05283.1|	97.06	98.82	170	5	0	1	170	1	170	1e-121	345	hypothetical protein T5p144 [Escherichia phage T5] [Enterobacteria phage T5]
ORF080	gi|701947045|gb|AIW04103.1|	88.82	95.29	170	19	0	1	170	1	170	2e-113	324	hypothetical protein CPT_Stitch152 [Salmonella phage Stitch]
ORF080	gi|182682958|ref|YP_001837082.1|;gi|182630670|gb|ACB97602.1|	87.65	94.12	170	21	0	1	170	1	170	6e-112	320	hypothetical protein AGC_0159 [Escherichia phage Eps7] [Enterobacteria phage EPS7]
ORF080	gi|431810229|ref|YP_007237116.1|;gi|398313215|emb|CCI88565.1|	89.41	91.76	170	18	0	1	170	1	170	1e-111	320	hypothetical protein BN79_156 [Yersinia phage phiR201]
ORF081	gi|738494608|gb|AJA73584.1|	97.65	98.82	255	6	0	1	255	1	255	0	506	hypothetical protein CPT_Shivani137 [Salmonella phage Shivani]
ORF081	gi|388570508|ref|YP_006382447.1|;gi|356601426|gb|AET24760.1|	96.86	98.82	255	8	0	1	255	1	255	0	504	hypothetical protein [Escherichia phage Akfv33] [Escherichia phage bV_EcoS_AKFV33]
ORF081	gi|46401876|ref|YP_006975.1|;gi|45775054|gb|AAS77186.1|;gi|51512083|gb|AAU05282.1|;gi|59897278|gb|AAX12073.1|	96.86	98.43	255	8	0	1	255	1	255	0	503	hypothetical protein T5.147 [Escherichia phage T5] [Enterobacteria phage T5]
ORF081	gi|640884415|ref|YP_009031765.1|;gi|601129437|gb|AHN83576.1|	97.25	98.43	255	7	0	1	255	1	255	1e-180	501	hypothetical protein [Escherichia phage vB_EcoS_FFH1]
ORF081	gi|326633028|ref|YP_004306617.1|;gi|321272222|gb|ADW80114.1|	96.08	98.43	255	10	0	1	255	1	255	2e-180	501	hypothetical protein SPC35_0134 [Salmonella phage Spc35] [Enterobacteria phage SPC35]
ORF081	gi|701947044|gb|AIW04102.1|	94.9	98.04	255	13	0	1	255	1	255	5e-179	498	hypothetical protein CPT_Stitch151 [Salmonella phage Stitch]
ORF081	gi|182682957|ref|YP_001837081.1|;gi|182630669|gb|ACB97601.1|	94.51	97.65	255	14	0	1	255	1	255	7e-178	494	hypothetical protein AGC_0158 [Escherichia phage Eps7] [Enterobacteria phage EPS7]
ORF081	gi|735997898|gb|AJA41639.1|;gi|735998032|gb|AJA41772.1|	94.9	98.43	255	13	0	1	255	1	255	1e-177	494	tail completion protein [Enterobacteria phage DT57C]
ORF081	gi|431810228|ref|YP_007237115.1|;gi|398313214|emb|CCI88564.1|	90.98	96.86	255	23	0	1	255	1	255	4e-173	483	hypothetical protein BN79_155 [Yersinia phage phiR201]
ORF081	gi|410491169|ref|YP_006906391.1|;gi|401824429|gb|AFQ22298.1|	64.2	80.16	257	87	3	1	255	1	254	1e-114	334	hypothetical protein My1_139 [Pectobacterium phage My1]
ORF082	gi|46401875|ref|YP_006974.1|;gi|45775053|gb|AAS77185.1|;gi|51512082|gb|AAU05281.1|;gi|59897277|gb|AAX12072.1|;gi|738494607|gb|AJA73583.1|	100	100	161	0	0	1	161	1	161	2e-118	336	hypothetical protein T5.146 [Escherichia phage T5] [Enterobacteria phage T5]
ORF082	gi|326633027|ref|YP_004306616.1|;gi|388570507|ref|YP_006382446.1|;gi|321272221|gb|ADW80113.1|;gi|356601425|gb|AET24759.1|	98.76	100	161	2	0	1	161	1	161	2e-117	333	hypothetical protein SPC35_0133 [Salmonella phage Spc35] [Enterobacteria phage SPC35]
ORF082	gi|640884414|ref|YP_009031764.1|;gi|601129436|gb|AHN83575.1|	98.14	99.38	161	3	0	1	161	1	161	2e-116	331	hypothetical protein [Escherichia phage vB_EcoS_FFH1]
ORF082	gi|735997897|gb|AJA41638.1|;gi|735998031|gb|AJA41771.1|	97.52	99.38	161	4	0	1	161	1	161	8e-116	330	tail terminator protein [Enterobacteria phage DT57C]
ORF082	gi|701947043|gb|AIW04101.1|	96.27	98.76	161	6	0	1	161	1	161	1e-114	327	hypothetical protein CPT_Stitch150 [Salmonella phage Stitch]
ORF082	gi|431810227|ref|YP_007237114.1|;gi|398313213|emb|CCI88563.1|	92.55	98.14	161	12	0	1	161	1	161	2e-112	321	hypothetical protein BN79_154 [Yersinia phage phiR201]
ORF082	gi|182682956|ref|YP_001837080.1|;gi|182630668|gb|ACB97600.1|	94.95	96.97	99	5	0	1	99	1	99	1e-65	200	hypothetical protein AGC_0157 [Escherichia phage Eps7] [Enterobacteria phage EPS7]
ORF082	gi|410491168|ref|YP_006906390.1|;gi|401824428|gb|AFQ22297.1|	55.28	77.02	161	72	0	1	161	6	166	7e-65	200	hypothetical protein My1_138 [Pectobacterium phage My1]
ORF082	gi|1072664|pir||A55223	75.49	82.35	102	19	1	66	161	1	102	5e-48	155	hypothetical protein P1 (gene 25 5' region) - phage BF23 (fragment) [Escherichia phage Bf23] [Enterobacteria phage BF23]
ORF082	gi|422937767|ref|YP_007007970.1|;gi|378409066|gb|AFB84004.1|	37.5	60	160	98	1	1	160	1	158	1e-34	122	hypothetical protein pVp-1_0147 [Vibrio phage pVp-1]
ORF083	gi|388570506|ref|YP_006382445.1|;gi|356601424|gb|AET24758.1|	95.48	96.99	465	20	1	1	464	1	465	0	900	major tail protein [Escherichia phage Akfv33] [Escherichia phage bV_EcoS_AKFV33]
ORF083	gi|46401874|ref|YP_006973.1|;gi|45775052|gb|AAS77184.1|;gi|51512081|gb|AAU05280.1|;gi|59897276|gb|AAX12071.1|	93.32	96.98	464	31	0	1	464	1	464	0	891	major tail protein [Escherichia phage T5] [Enterobacteria phage T5]
ORF083	gi|520579|dbj|BAA02255.1|	93.1	96.34	464	32	0	1	464	1	464	0	887	major tail protein gp25 [Escherichia phage Bf23] [Enterobacteria phage BF23]
ORF083	gi|738494606|gb|AJA73582.1|	90.79	94.22	467	39	2	1	463	1	467	0	861	tail protein [Salmonella phage Shivani]
ORF083	gi|326633026|ref|YP_004306615.1|;gi|321272220|gb|ADW80112.1|	89.32	93.38	468	46	2	1	464	1	468	0	851	major tail protein [Salmonella phage Spc35] [Enterobacteria phage SPC35]
ORF083	gi|640884413|ref|YP_009031763.1|;gi|601129435|gb|AHN83574.1|	89.1	93.16	468	47	2	1	464	1	468	0	848	putative major tail protein [Escherichia phage vB_EcoS_FFH1]
ORF083	gi|182682955|ref|YP_001837079.1|;gi|182630667|gb|ACB97599.1|	88.46	93.16	468	50	2	1	464	1	468	0	843	major tail protein [Escherichia phage Eps7] [Enterobacteria phage EPS7]
ORF083	gi|701947042|gb|AIW04100.1|	88.25	93.16	468	51	2	1	464	1	468	0	841	major tail protein [Salmonella phage Stitch]
ORF083	gi|735997896|gb|AJA41637.1|;gi|735998030|gb|AJA41770.1|	86.94	91.86	467	57	2	1	463	1	467	0	829	tail tube protein [Enterobacteria phage DT57C]
ORF083	gi|431810226|ref|YP_007237113.1|;gi|398313212|emb|CCI88562.1|	85.62	90.56	466	63	2	1	462	1	466	0	807	phage major tail protein [Yersinia phage phiR201]
ORF084	gi|326633025|ref|YP_004306614.1|;gi|321272219|gb|ADW80111.1|	98.66	100	299	4	0	1	299	1	299	0	607	minor tail protein [Salmonella phage Spc35] [Enterobacteria phage SPC35]
ORF084	gi|388570505|ref|YP_006382444.1|;gi|356601423|gb|AET24757.1|	97.66	99	299	7	0	1	299	1	299	0	600	minor tail protein [Escherichia phage Akfv33] [Escherichia phage bV_EcoS_AKFV33]
ORF084	gi|640884412|ref|YP_009031762.1|;gi|601129434|gb|AHN83573.1|	97.65	98.66	298	7	0	1	298	1	298	0	597	minor tail protein [Escherichia phage vB_EcoS_FFH1]
ORF084	gi|738494605|gb|AJA73581.1|	96.64	97.99	298	10	0	1	298	1	298	0	594	tail protein [Salmonella phage Shivani]
ORF084	gi|735997895|gb|AJA41636.1|;gi|735998029|gb|AJA41769.1|	94.97	97.99	298	15	0	1	298	1	298	0	588	minor tail protein [Enterobacteria phage DT57C]
ORF084	gi|701947041|gb|AIW04099.1|	87.29	93.65	299	38	0	1	299	1	299	0	553	minor tail protein [Salmonella phage Stitch]
ORF084	gi|431810225|ref|YP_007237112.1|;gi|398313211|emb|CCI88561.1|	82.61	90.97	299	52	0	1	299	1	299	0	523	phage tail fibers [Yersinia phage phiR201]
ORF084	gi|520580|dbj|BAA02256.1|	70.13	85.23	298	89	0	1	298	1	298	5e-162	458	minor tail protein gp24 [Escherichia phage Bf23] [Enterobacteria phage BF23]
ORF084	gi|46401873|ref|YP_006972.1|;gi|45775051|gb|AAS77183.1|;gi|51512080|gb|AAU05279.1|;gi|59897275|gb|AAX12070.1|	70.81	84.9	298	87	0	1	298	1	298	9e-161	455	putative tail protein [Escherichia phage T5] [Enterobacteria phage T5]
ORF084	gi|182682954|ref|YP_001837078.1|;gi|182630666|gb|ACB97598.1|	85.32	91.74	218	32	0	82	299	1	218	1e-137	393	minor tail protein [Escherichia phage Eps7] [Enterobacteria phage EPS7]
ORF085	gi|735997894|gb|AJA41635.1|;gi|735998028|gb|AJA41768.1|	97.01	99.25	134	4	0	1	134	1	134	1e-93	271	hypothetical protein DT57C_000115 [Enterobacteria phage DT57C]
ORF085	gi|388570504|ref|YP_006382443.1|;gi|356601422|gb|AET24756.1|	97.01	98.51	134	4	0	1	134	1	134	4e-93	270	hypothetical protein [Escherichia phage Akfv33] [Escherichia phage bV_EcoS_AKFV33]
ORF085	gi|326633024|ref|YP_004306613.1|;gi|321272218|gb|ADW80110.1|	97.01	98.51	134	4	0	1	134	1	134	5e-93	270	hypothetical protein SPC35_0130 [Salmonella phage Spc35] [Enterobacteria phage SPC35]
ORF085	gi|640884411|ref|YP_009031761.1|;gi|601129433|gb|AHN83572.1|	96.27	98.51	134	5	0	1	134	1	134	7e-93	269	hypothetical protein [Escherichia phage vB_EcoS_FFH1]
ORF085	gi|46401872|ref|YP_006971.1|;gi|45775050|gb|AAS77182.1|;gi|51512079|gb|AAU05278.1|;gi|59897274|gb|AAX12069.1|	95.52	99.25	134	6	0	1	134	1	134	9e-93	269	hypothetical protein T5.143 [Escherichia phage T5] [Enterobacteria phage T5]
ORF085	gi|738494604|gb|AJA73580.1|	96.27	98.51	134	5	0	1	134	1	134	1e-92	268	tape measure chaperone [Salmonella phage Shivani]
ORF085	gi|738494603|gb|AJA73579.1|	96.24	98.5	133	5	0	1	133	1	133	3e-90	268	tape measure chaperone [Salmonella phage Shivani]
ORF085	gi|182682953|ref|YP_001837077.1|;gi|182630665|gb|ACB97597.1|	89.55	96.27	134	14	0	1	134	1	134	3e-88	257	hypothetical protein AGC_0154 [Escherichia phage Eps7] [Enterobacteria phage EPS7]
ORF085	gi|701947040|gb|AIW04098.1|	89.47	96.24	133	14	0	1	133	1	133	2e-87	255	hypothetical protein CPT_Stitch147 [Salmonella phage Stitch]
ORF085	gi|431810224|ref|YP_007237111.1|;gi|398313210|emb|CCI88560.1|	77.61	91.04	134	30	0	1	134	1	134	2e-76	227	hypothetical protein BN79_151 [Yersinia phage phiR201]
ORF086	gi|388570503|ref|YP_006382442.1|;gi|356601421|gb|AET24755.1|	100	100	110	0	0	1	110	13	122	3e-75	223	hypothetical protein [Escherichia phage Akfv33] [Escherichia phage bV_EcoS_AKFV33]
ORF086	gi|46401871|ref|YP_006970.1|;gi|45775049|gb|AAS77181.1|;gi|51512078|gb|AAU05277.1|;gi|59897273|gb|AAX12068.1|;gi|735997893|gb|AJA41634.1|;gi|735998027|gb|AJA41767.1|	99.09	100	110	1	0	1	110	13	122	1e-74	221	hypothetical protein T5.142 [Escherichia phage T5] [Enterobacteria phage T5]
ORF086	gi|326633023|ref|YP_004306612.1|;gi|321272217|gb|ADW80109.1|	98.18	100	110	2	0	1	110	13	122	1e-74	221	hypothetical protein SPC35_0129 [Salmonella phage Spc35] [Enterobacteria phage SPC35]
ORF086	gi|640884410|ref|YP_009031760.1|;gi|601129432|gb|AHN83571.1|	98.18	99.09	110	2	0	1	110	13	122	2e-74	221	hypothetical protein [Escherichia phage vB_EcoS_FFH1]
ORF086	gi|738494603|gb|AJA73579.1|	99.08	100	109	1	0	1	109	169	277	3e-74	226	tape measure chaperone [Salmonella phage Shivani]
ORF086	gi|431810223|ref|YP_007237110.1|;gi|398313209|emb|CCI88559.1|	90.91	94.55	110	10	0	1	110	1	110	7e-69	206	hypothetical protein BN79_150 [Yersinia phage phiR201]
ORF086	gi|182682952|ref|YP_001837076.1|;gi|182630664|gb|ACB97596.1|	88.18	95.45	110	13	0	1	110	13	122	2e-68	206	hypothetical protein AGC_0153 [Escherichia phage Eps7] [Enterobacteria phage EPS7]
ORF086	gi|701947039|gb|AIW04097.1|	89.09	95.45	110	12	0	1	110	6	115	2e-68	205	hypothetical protein CPT_Stitch146 [Salmonella phage Stitch]
ORF086	gi|410491164|ref|YP_006906386.1|;gi|401824424|gb|AFQ22293.1|	55.75	75.22	113	42	3	1	110	6	113	8e-38	127	hypothetical protein My1_134 [Pectobacterium phage My1]
ORF086	gi|751186466|gb|AJF40898.1|	42.53	60.92	87	49	1	2	87	3	89	2e-17	74.7	hypothetical protein SBVP3_00131 [Vibrio phage phi 3]
ORF087	gi|640884409|ref|YP_009031759.1|;gi|601129431|gb|AHN83570.1|	98.37	99.43	1226	20	0	1	1226	1	1226	0	2439	putative pore forming tail tip protein Pb2 [Escherichia phage vB_EcoS_FFH1]
ORF087	gi|326633022|ref|YP_004306611.1|;gi|321272216|gb|ADW80108.1|	91.04	95.11	1227	108	2	1	1226	1	1226	0	2151	pore-forming tail tip protein [Salmonella phage Spc35] [Enterobacteria phage SPC35]
ORF087	gi|388570502|ref|YP_006382441.1|;gi|356601420|gb|AET24754.1|	92.41	95.11	1226	93	0	1	1226	1	1226	0	2140	pore-forming tail tip protein [Escherichia phage Akfv33] [Escherichia phage bV_EcoS_AKFV33]
ORF087	gi|735997892|gb|AJA41633.1|	90.63	94.05	1227	114	1	1	1226	1	1227	0	2125	tape measure protein [Enterobacteria phage DT57C]
ORF087	gi|738494602|gb|AJA73578.1|	88.18	93.4	1227	144	1	1	1226	1	1227	0	2120	tape measure protein [Salmonella phage Shivani]
ORF087	gi|735998026|gb|AJA41766.1|	88.43	93.89	1227	140	2	1	1226	1	1226	0	2070	tape measure protein [Enterobacteria phage DT571/2]
ORF087	gi|701947038|gb|AIW04096.1|	83.08	90.36	1235	200	1	1	1226	1	1235	0	2007	tape measure protein [Salmonella phage Stitch]
ORF087	gi|431810222|ref|YP_007237109.1|;gi|398313208|emb|CCI88558.1|	81.48	89.31	1226	227	0	1	1226	1	1226	0	2000	phage tail length tape-measure protein [Yersinia phage phiR201]
ORF087	gi|46401899|ref|YP_006968.1|;gi|46367783|gb|AAQ92756.2|;gi|51512076|gb|AAU05275.1|;gi|59897271|gb|AAX12066.1|	72.55	81.54	1235	314	9	1	1226	1	1219	0	1651	pore-forming tail tip protein [Escherichia phage T5] [Enterobacteria phage T5]
ORF087	gi|32351077|gb|AAP75892.1|	72.47	81.46	1235	315	9	1	1226	1	1219	0	1647	pore-forming tail tip protein pb2 [Escherichia phage T5] [Enterobacteria phage T5]
ORF088	gi|738494601|gb|AJA73577.1|	99.02	99.51	204	2	0	1	204	1	204	4e-145	407	hypothetical protein CPT_Shivani130 [Salmonella phage Shivani]
ORF088	gi|735997891|gb|AJA41632.1|	98.04	99.51	204	4	0	1	204	1	204	2e-144	406	distal tail protein [Enterobacteria phage DT57C]
ORF088	gi|388570501|ref|YP_006382440.1|;gi|356601419|gb|AET24753.1|	97.55	99.51	204	5	0	1	204	1	204	3e-143	403	hypothetical protein [Escherichia phage Akfv33] [Escherichia phage bV_EcoS_AKFV33]
ORF088	gi|735998025|gb|AJA41765.1|	97.06	99.02	204	6	0	1	204	1	204	4e-143	402	distal tail protein [Enterobacteria phage DT571/2]
ORF088	gi|640884408|ref|YP_009031758.1|;gi|601129430|gb|AHN83569.1|	96.08	99.02	204	8	0	1	204	1	204	2e-142	400	hypothetical protein [Escherichia phage vB_EcoS_FFH1]
ORF088	gi|326633021|ref|YP_004306610.1|;gi|321272215|gb|ADW80107.1|	94.61	98.04	204	11	0	1	204	1	204	5e-140	394	hypothetical protein SPC35_0127 [Salmonella phage Spc35] [Enterobacteria phage SPC35]
ORF088	gi|182682949|ref|YP_001837073.1|;gi|182630661|gb|ACB97593.1|	85.29	95.1	204	30	0	1	204	1	204	4e-129	367	hypothetical protein AGC_0150 [Escherichia phage Eps7] [Enterobacteria phage EPS7]
ORF088	gi|701947037|gb|AIW04095.1|	85.29	94.61	204	30	0	1	204	1	204	1e-128	365	tail protein [Salmonella phage Stitch]
ORF088	gi|431810221|ref|YP_007237108.1|;gi|398313207|emb|CCI88557.1|	83.33	92.65	204	34	0	1	204	1	204	9e-127	361	hypothetical protein BN79_148 [Yersinia phage phiR201]
ORF088	gi|46401898|ref|YP_006967.1|;gi|37529670|gb|AAQ92755.1|;gi|51512075|gb|AAU05274.1|;gi|59897270|gb|AAX12065.1|	81.37	90.69	204	38	0	1	204	1	204	4e-121	347	hypothetical protein T5.139 [Escherichia phage T5] [Enterobacteria phage T5]
ORF089	gi|388570500|ref|YP_006382439.1|;gi|356601418|gb|AET24752.1|	99.05	99.79	949	9	0	1	949	1	949	0	1931	tail protein Pb3 [Escherichia phage Akfv33] [Escherichia phage bV_EcoS_AKFV33]
ORF089	gi|640884407|ref|YP_009031757.1|;gi|601129429|gb|AHN83568.1|	98.84	99.68	949	11	0	1	949	1	949	0	1928	tail protein Pb3 [Escherichia phage vB_EcoS_FFH1]
ORF089	gi|738494600|gb|AJA73576.1|	98.63	99.58	949	13	0	1	949	1	949	0	1925	tail protein [Salmonella phage Shivani]
ORF089	gi|735998024|gb|AJA41764.1|	97.79	99.26	949	21	0	1	949	1	949	0	1909	baseplate hub protein [Enterobacteria phage DT571/2]
ORF089	gi|735997890|gb|AJA41631.1|	97.58	99.05	949	23	0	1	949	1	949	0	1903	baseplate hub protein [Enterobacteria phage DT57C]
ORF089	gi|326633020|ref|YP_004306609.1|;gi|321272214|gb|ADW80106.1|	96.94	98.95	949	29	0	1	949	1	949	0	1901	tail protein Pb3 [Salmonella phage Spc35] [Enterobacteria phage SPC35]
ORF089	gi|182682948|ref|YP_001837072.1|;gi|182630660|gb|ACB97592.1|	88.41	95.89	949	110	0	1	949	1	949	0	1773	tail protein Pb3 [Escherichia phage Eps7] [Enterobacteria phage EPS7]
ORF089	gi|701947036|gb|AIW04094.1|	88.41	95.79	949	110	0	1	949	1	949	0	1770	tail protein [Salmonella phage Stitch]
ORF089	gi|46401897|ref|YP_006966.1|;gi|37529669|gb|AAQ92754.1|;gi|51512074|gb|AAU05273.1|;gi|59897269|gb|AAX12064.1|	85.56	93.99	949	137	0	1	949	1	949	0	1700	tail protein Pb3 [Escherichia phage T5] [Enterobacteria phage T5]
ORF089	gi|431810220|ref|YP_007237107.1|;gi|398313206|emb|CCI88556.1|	84.3	92.52	949	146	1	1	949	1	946	0	1682	phage tail length tape-measure protein [Yersinia phage phiR201]
ORF090	gi|388570499|ref|YP_006382438.1|;gi|356601417|gb|AET24751.1|	98.25	98.98	685	12	0	6	690	1	685	0	1372	tail protein Pb4 [Escherichia phage Akfv33] [Escherichia phage bV_EcoS_AKFV33]
ORF090	gi|738494599|gb|AJA73575.1|	97.81	98.98	685	15	0	6	690	1	685	0	1370	receptor binding tail protein [Salmonella phage Shivani]
ORF090	gi|640884406|ref|YP_009031756.1|;gi|601129428|gb|AHN83567.1|	97.81	98.98	685	15	0	6	690	1	685	0	1370	tail protein Pb4 [Escherichia phage vB_EcoS_FFH1]
ORF090	gi|326633019|ref|YP_004306608.1|;gi|321272213|gb|ADW80105.1|	96.79	98.25	685	22	0	6	690	1	685	0	1357	tail protein Pb4 [Salmonella phage Spc35] [Enterobacteria phage SPC35]
ORF090	gi|735998023|gb|AJA41763.1|	96.06	98.39	685	27	0	6	690	1	685	0	1349	central straight fiber [Enterobacteria phage DT571/2]
ORF090	gi|701947035|gb|AIW04093.1|	94.6	97.81	685	37	0	6	690	1	685	0	1341	tail protein [Salmonella phage Stitch]
ORF090	gi|735997889|gb|AJA41630.1|	95.18	97.66	685	33	0	6	690	1	685	0	1336	central straight fiber [Enterobacteria phage DT57C]
ORF090	gi|431810219|ref|YP_007237106.1|;gi|398313205|emb|CCI88555.1|	78.25	89.2	685	146	1	6	690	1	682	0	1134	phage tail fibers [Yersinia phage phiR201]
ORF090	gi|182682947|ref|YP_001837071.1|;gi|182630659|gb|ACB97591.1|	95.06	97.88	567	28	0	124	690	1	567	0	1113	tail protein Pb4 [Escherichia phage Eps7] [Enterobacteria phage EPS7]
ORF090	gi|46401896|ref|YP_006965.1|;gi|37529668|gb|AAQ92753.1|;gi|51512073|gb|AAU05272.1|;gi|59897268|gb|AAX12063.1|	75.73	86.63	688	164	1	6	690	1	688	0	1098	tail protein Pb4 [Escherichia phage T5] [Enterobacteria phage T5]
ORF091	gi|388570498|ref|YP_006382437.1|;gi|356601416|gb|AET24750.1|	97.14	98.57	140	4	0	1	140	1	140	5e-96	278	putative phage tail protein [Escherichia phage Akfv33] [Escherichia phage bV_EcoS_AKFV33]
ORF091	gi|640884405|ref|YP_009031755.1|;gi|601129427|gb|AHN83566.1|	97.14	98.57	140	4	0	1	140	1	140	1e-95	276	putative tail protein [Escherichia phage vB_EcoS_FFH1]
ORF091	gi|735998022|gb|AJA41762.1|	84.29	92.86	140	22	0	1	140	1	140	2e-84	248	L-shaped tail fiber assembly [Enterobacteria phage DT571/2]
ORF091	gi|735997888|gb|AJA41629.1|	84.29	92.86	140	22	0	1	140	1	140	4e-84	247	L-shaped tail fiber assembly [Enterobacteria phage DT57C]
ORF091	gi|701947034|gb|AIW04092.1|	81.43	91.43	140	26	0	1	140	1	140	8e-82	241	tail protein [Salmonella phage Stitch]
ORF091	gi|738494598|gb|AJA73574.1|	81.43	92.14	140	26	0	1	140	1	140	3e-81	240	minor tail protein [Salmonella phage Shivani]
ORF091	gi|326633018|ref|YP_004306607.1|;gi|321272212|gb|ADW80104.1|	80.71	92.14	140	27	0	1	140	1	140	2e-80	238	putative phage tail protein [Salmonella phage Spc35] [Enterobacteria phage SPC35]
ORF091	gi|182682946|ref|YP_001837070.1|;gi|182630658|gb|ACB97590.1|	79.29	90	140	29	0	1	140	1	140	1e-79	236	putative phage tail protein [Escherichia phage Eps7] [Enterobacteria phage EPS7]
ORF091	gi|431810218|ref|YP_007237105.1|;gi|398313204|emb|CCI88554.1|	76.43	89.29	140	33	0	1	140	1	140	3e-76	228	hypothetical protein BN79_145 [Yersinia phage phiR201]
ORF091	gi|32351085|gb|AAP75895.1|;gi|51512072|gb|AAU05271.1|;gi|59897267|gb|AAX12062.1|	72.14	87.14	140	39	0	1	140	1	140	8e-73	219	Orf140aa [Escherichia phage T5] [Enterobacteria phage T5]
ORF092	gi|388570497|ref|YP_006382436.1|;gi|356601415|gb|AET24749.1|	87.48	91.04	815	71	2	1	815	1	784	0	1377	putative tail fiber protein [Escherichia phage Akfv33] [Escherichia phage bV_EcoS_AKFV33]
ORF092	gi|640884404|ref|YP_009031754.1|;gi|601129426|gb|AHN83565.1|	88.11	92.28	816	96	1	1	815	1	816	0	1365	putative tail fiber protein [Escherichia phage vB_EcoS_FFH1]
ORF092	gi|797192532|gb|AKA60976.1|	38.46	52.37	611	287	15	218	815	154	688	1e-103	339	tail fiber protein [Enterobacteria phage JenP2]
ORF092	gi|797192433|gb|AKA60889.1|	38.72	51.84	625	281	16	218	815	154	703	3e-100	330	tail fiber protein [Enterobacteria phage JenP1]
ORF092	gi|738494597|gb|AJA73573.1|	42.9	52.65	359	104	5	1	258	1	359	1e-41	166	tail fiber protein [Salmonella phage Shivani]
ORF092	gi|182682945|ref|YP_001837069.1|;gi|182630657|gb|ACB97589.1|	40.79	49.74	380	103	6	1	258	1	380	5e-40	160	putative phage tail protein [Escherichia phage Eps7] [Enterobacteria phage EPS7]
ORF092	gi|640883494|ref|YP_009030950.1|;gi|601129534|gb|AHN83629.1|	27.85	42.76	456	259	16	384	811	1060	1473	5e-32	136	putative tail fiber protein [Escherichia phage vB_EcoM_FFH2]
ORF092	gi|735997887|gb|AJA41628.1|	54.15	69.27	205	80	1	1	191	1	205	4e-29	126	L-shaped tail fiber assembly [Enterobacteria phage DT57C]
ORF092	gi|46401894|ref|YP_006961.1|;gi|50897839|sp|P13390.3|VLTF_BPT5;gi|46367782|gb|AAQ92751.2|	52.14	59.83	234	76	4	1	227	1	205	2e-27	121	L-shaped tail fiber protein [Escherichia phage T5] [Enterobacteria phage T5]
ORF092	gi|701947033|gb|AIW04091.1|	40.94	52.81	320	134	7	1	270	1	315	4e-27	120	L-shaped tail fiber protein [Salmonella phage Stitch]
ORF093	gi|640884403|ref|YP_009031753.1|;gi|601129425|gb|AHN83564.1|	96.59	97.73	88	2	1	1	87	1	88	1e-53	166	hypothetical protein [Escherichia phage vB_EcoS_FFH1]
ORF093	gi|388570496|ref|YP_006382435.1|;gi|356601414|gb|AET24748.1|	94.32	96.59	88	4	1	1	87	1	88	2e-52	162	hypothetical protein [Escherichia phage Akfv33] [Escherichia phage bV_EcoS_AKFV33]
ORF093	gi|797192533|gb|AKA60977.1|	31.34	53.73	67	43	2	1	64	1	67	4e-05	39.7	hypothetical protein [Enterobacteria phage JenP2]
ORF093	gi|797192434|gb|AKA60890.1|	28.36	55.22	67	45	2	1	64	1	67	0.0002	37.7	hypothetical protein [Enterobacteria phage JenP1]
ORF093	gi|323514047|gb|ADX89495.1|	39.39	57.58	33	20	0	44	76	85	117	0.46	29.6	structural protein [Vibrio phage ICP1_2004_A]
ORF093	gi|343411886|gb|AEM24750.1|	26.47	48.53	68	38	3	26	86	2	64	1.6	28.1	hypothetical protein [Enterococcus phage SAP6]
ORF093	gi|326782837|ref|YP_004323235.1|;gi|310004096|gb|ADO98490.1|	39.58	52.08	48	26	2	19	65	2445	2490	2	28.1	structural protein [Prochlorococcus phage P-RSM4]
ORF093	gi|658310482|ref|YP_009042672.1|;gi|641468988|gb|AIA65091.1|	39.39	63.64	33	20	0	53	85	255	287	2	28.1	N-acetylmuramoyl-L-alanine amidase [Enterococcus phage IME-EFm1]
ORF093	gi|472339935|ref|YP_007673464.1|;gi|469519482|gb|AGH56781.1|;gi|514340897|gb|AGO47163.1|;gi|514342412|gb|AGO48659.1|	33.33	55.56	54	32	2	3	56	327	376	2.2	28.1	hypothetical protein CGPG_00083 [Cellulophaga phage phiST]
ORF093	gi|323513586|gb|ADX89036.1|	36.36	54.55	33	21	0	44	76	85	117	2.8	27.7	structural protein [Vibrio phage ICP1_2005_A]
ORF094	gi|640884402|ref|YP_009031752.1|;gi|601129424|gb|AHN83563.1|	97.59	98.45	580	14	0	1	580	1	580	0	1157	tail fiber protein [Escherichia phage vB_EcoS_FFH1]
ORF094	gi|725950158|ref|YP_009101025.1|;gi|397133949|gb|AFO10457.1|	76.91	86.91	550	126	1	29	577	235	784	0	875	phage tail fiber protein [Escherichia phage ECML-117]
ORF094	gi|388570495|ref|YP_006382434.1|;gi|356601413|gb|AET24747.1|	59.03	67.22	598	174	11	1	576	1	549	0	631	tail fiber protein [Escherichia phage Akfv33] [Escherichia phage bV_EcoS_AKFV33]
ORF094	gi|589892336|ref|YP_009008707.1|;gi|583927497|gb|AHI60790.1|	48.78	62.66	533	239	10	49	577	205	707	3e-153	461	putative tail fiber protein [Escherichia phage KBNP1711]
ORF094	gi|735998021|gb|AJA41761.1|	48.57	59.66	595	220	17	2	575	508	1037	9e-152	468	L-shaped tail fiber assembly [Enterobacteria phage DT571/2]
ORF094	gi|422936632|ref|YP_007006607.1|;gi|374713676|gb|AEZ65107.1|	48.14	60.14	592	255	15	10	574	358	924	3e-147	453	tail fiber protein [Escherichia phage phiKT]
ORF094	gi|723005880|gb|AIX11797.1|	64.29	74.7	336	115	3	16	346	257	592	1e-140	430	putative tail fiber protein [Siphoviridae phage YD-2008.s]
ORF094	gi|735997887|gb|AJA41628.1|	43.12	55.54	596	280	15	2	575	508	1066	1e-117	379	L-shaped tail fiber assembly [Enterobacteria phage DT57C]
ORF094	gi|735998020|gb|AJA41760.1|	55.59	65	340	126	3	30	356	185	512	2e-109	350	L-shaped tail fiber assembly [Enterobacteria phage DT571/2]
ORF094	gi|735997886|gb|AJA41627.1|	55.59	65	340	126	3	30	356	206	533	2e-109	350	L-shaped tail fiber assembly [Enterobacteria phage DT57C]
ORF095	gi|640884401|ref|YP_009031751.1|;gi|601129423|gb|AHN83562.1|	96.34	98.78	82	3	0	1	82	1	82	8e-54	166	hypothetical protein [Escherichia phage vB_EcoS_FFH1]
ORF095	gi|388570494|ref|YP_006382433.1|;gi|356601412|gb|AET24746.1|	81.71	89.02	82	15	0	1	82	6	87	1e-46	148	hypothetical protein [Escherichia phage Akfv33] [Escherichia phage bV_EcoS_AKFV33]
ORF095	gi|51512070|gb|AAU05269.1|;gi|59897265|gb|AAX12060.1|	82.93	90.24	82	14	0	1	82	1	82	2e-46	147	hypothetical protein T5p130 [Escherichia phage T5] [Enterobacteria phage T5]
ORF095	gi|46401868|ref|YP_006960.1|;gi|45775046|gb|AAS77178.1|	81.71	90.24	82	15	0	1	82	6	87	4e-46	146	hypothetical protein T5.132 [Escherichia phage T5] [Enterobacteria phage T5]
ORF095	gi|701947031|gb|AIW04089.1|	45.78	67.47	83	42	2	1	80	1	83	1e-22	86.3	hypothetical protein CPT_Stitch138 [Salmonella phage Stitch]
ORF095	gi|182682944|ref|YP_001837068.1|;gi|182630656|gb|ACB97588.1|	42.86	55.71	70	37	1	14	80	1	70	9e-14	63.2	hypothetical protein AGC_0145 [Escherichia phage Eps7] [Enterobacteria phage EPS7]
ORF095	gi|431810214|ref|YP_007237101.1|;gi|398313200|emb|CCI88550.1|	40.68	64.41	59	35	0	23	81	26	84	6e-12	58.5	hypothetical protein BN79_141 [Yersinia phage phiR201]
ORF095	gi|738494596|gb|AJA73572.1|	65	75	20	7	0	1	20	1	20	0.024	31.2	hypothetical protein CPT_Shivani125 [Salmonella phage Shivani]
ORF095	gi|337731374|gb|AEI71185.1|	36.84	55.26	38	23	1	11	47	23	60	0.73	28.9	hypothetical protein [EBPR siphovirus 1]
ORF095	gi|485725550|gb|AGK87009.1|	37.21	51.16	43	25	1	40	80	5	47	0.85	28.5	hypothetical protein SIOphi_01005 [Bacillus phage SIOphi]
ORF096	gi|388570493|ref|YP_006382432.1|;gi|356601411|gb|AET24745.1|	97.97	100	148	3	0	1	148	1	148	6e-106	303	deoxyUTP pyrophosphatase [Escherichia phage Akfv33] [Escherichia phage bV_EcoS_AKFV33]
ORF096	gi|640884400|ref|YP_009031750.1|;gi|601129422|gb|AHN83561.1|	97.3	100	148	4	0	1	148	1	148	2e-105	302	deoxyUTP pyrophosphatase [Escherichia phage vB_EcoS_FFH1]
ORF096	gi|326633015|ref|YP_004306604.1|;gi|321272209|gb|ADW80101.1|	95.62	99.27	137	6	0	1	137	1	137	2e-96	279	putative deoxyUTP pyrophosphatase [Salmonella phage Spc35] [Enterobacteria phage SPC35]
ORF096	gi|735997885|gb|AJA41626.1|;gi|735998019|gb|AJA41759.1|	96.35	99.27	137	5	0	1	137	1	137	4e-96	279	deoxyuridine 5'-triphosphate nucleotidohydrolase [Enterobacteria phage DT57C]
ORF096	gi|46401867|ref|YP_006959.1|;gi|3913542|sp|O48500.1|DUT_BPT5;gi|45775045|gb|AAS77177.1|;gi|51512069|gb|AAU05268.1|;gi|59897264|gb|AAX12059.1|	95.62	98.54	137	6	0	1	137	1	137	4e-95	276	putative deoxyUTP pyrophosphatase [Escherichia phage T5] [Enterobacteria phage T5]
ORF096	gi|182682943|ref|YP_001837067.1|;gi|182630655|gb|ACB97587.1|	94.89	97.08	137	7	0	1	137	1	137	3e-93	271	putative deoxyUTP pyrophosphatase [Escherichia phage Eps7] [Enterobacteria phage EPS7]
ORF096	gi|738494595|gb|AJA73571.1|	94.16	97.08	137	8	0	1	137	1	137	7e-93	270	dUTPase [Salmonella phage Shivani]
ORF096	gi|701947030|gb|AIW04088.1|	90.51	96.35	137	13	0	1	137	1	137	7e-90	263	dUTPase [Salmonella phage Stitch]
ORF096	gi|431810213|ref|YP_007237100.1|;gi|398313199|emb|CCI88549.1|	71.53	83.21	137	39	0	1	137	1	137	1e-70	214	deoxyuridine 5'-triphosphate nucleotidohydrolase [Yersinia phage phiR201]
ORF096	gi|410491155|ref|YP_006906377.1|;gi|401824415|gb|AFQ22284.1|	53.1	72.41	145	68	0	2	146	1	145	5e-53	169	putative deoxyUTP pyrophosphatase [Pectobacterium phage My1]
ORF097	gi|640884399|ref|YP_009031749.1|;gi|601129421|gb|AHN83560.1|	99.66	100	291	1	0	1	291	1	291	0	602	flap endonuclease [Escherichia phage vB_EcoS_FFH1]
ORF097	gi|388570492|ref|YP_006382431.1|;gi|356601410|gb|AET24744.1|	99.31	100	291	2	0	1	291	1	291	0	600	flap endonuclease [Escherichia phage Akfv33] [Escherichia phage bV_EcoS_AKFV33]
ORF097	gi|326633014|ref|YP_004306603.1|;gi|321272208|gb|ADW80100.1|	99.31	100	291	2	0	1	291	1	291	0	600	flap endonuclease [Salmonella phage Spc35] [Enterobacteria phage SPC35]
ORF097	gi|735997884|gb|AJA41625.1|;gi|735998018|gb|AJA41758.1|	98.97	99.66	291	3	0	1	291	1	291	0	599	flap endonuclease [Enterobacteria phage DT57C]
ORF097	gi|46401866|ref|YP_006958.1|;gi|119684|sp|P06229.3|EXO5_BPT5;gi|46015845|pdb|1UT5|A;gi|46015846|pdb|1UT5|B;gi|46015847|pdb|1UT8|A;gi|46015848|pdb|1UT8|B;gi|45775044|gb|AAS77176.1|;gi|51512068|gb|AAU05267.1|;gi|224882|prf||1203256A	98.28	99.66	291	5	0	1	291	1	291	0	596	flap endonuclease [Escherichia phage T5] [Enterobacteria phage T5]
ORF097	gi|14719815|pdb|1XO1|A;gi|14719816|pdb|1XO1|B	97.94	99.31	291	6	0	1	291	1	291	0	594	Chain A, T5 5'-Exonuclease Mutant K83a [Enterobacteria phage T5]
ORF097	gi|182682942|ref|YP_001837066.1|;gi|182630654|gb|ACB97586.1|;gi|701947029|gb|AIW04087.1|	97.25	99.31	291	8	0	1	291	1	291	0	590	flap endonuclease [Escherichia phage Eps7] [Enterobacteria phage EPS7]
ORF097	gi|738494594|gb|AJA73570.1|	96.56	99.31	291	10	0	1	291	1	291	0	588	exonuclease [Salmonella phage Shivani]
ORF097	gi|2392326|pdb|1EXN|A;gi|2392327|pdb|1EXN|B	96.55	97.93	290	10	0	2	291	1	290	0	580	Chain A, T5 5'-Exonuclease [Enterobacteria phage T5]
ORF097	gi|431810212|ref|YP_007237099.1|;gi|398313198|emb|CCI88548.1|	92.41	98.28	290	22	0	1	290	1	290	0	566	phage ribonuclease H [Yersinia phage phiR201]
ORF098	gi|46401865|ref|YP_006957.1|;gi|182682941|ref|YP_001837065.1|;gi|388570491|ref|YP_006382430.1|;gi|3915244|sp|O48499.1|VD14_BPT5;gi|45775043|gb|AAS77175.1|;gi|51512067|gb|AAU05266.1|;gi|59897262|gb|AAX12057.1|;gi|182630653|gb|ACB97585.1|;gi|356601409|gb|AET24743.1|;gi|701947028|gb|AIW04086.1|	100	100	160	0	0	1	160	1	160	2e-117	333	D14 protein [Escherichia phage T5] [Enterobacteria phage T5]
ORF098	gi|640884398|ref|YP_009031748.1|;gi|601129420|gb|AHN83559.1|	99.38	100	160	1	0	1	160	1	160	4e-117	333	D14 protein [Escherichia phage vB_EcoS_FFH1]
ORF098	gi|326633013|ref|YP_004306602.1|;gi|321272207|gb|ADW80099.1|;gi|735997883|gb|AJA41624.1|;gi|735998017|gb|AJA41757.1|	98.75	99.38	160	2	0	1	160	1	160	6e-116	330	D14 protein [Salmonella phage Spc35] [Enterobacteria phage SPC35]
ORF098	gi|738494593|gb|AJA73569.1|	96.88	97.5	160	5	0	1	160	1	160	4e-113	323	endonuclease [Salmonella phage Shivani]
ORF098	gi|431810211|ref|YP_007237098.1|;gi|398313197|emb|CCI88547.1|	91.25	95	160	14	0	1	160	1	160	2e-108	311	hypothetical protein BN79_138 [Yersinia phage phiR201]
ORF098	gi|410491153|ref|YP_006906375.1|;gi|401824413|gb|AFQ22282.1|	67.11	75.84	149	48	1	3	150	2	150	1e-67	207	putative D14 protein [Pectobacterium phage My1]
ORF098	gi|751186455|gb|AJF40887.1|	55.7	69.62	158	70	0	3	160	2	159	2e-59	186	D14 protein [Vibrio phage phi 3]
ORF098	gi|422937624|ref|YP_007007827.1|;gi|378408923|gb|AFB83861.1|	52.8	71.43	161	73	2	3	160	2	162	7e-58	182	D14 protein [Vibrio phage pVp-1]
ORF098	gi|525335152|gb|AGR46815.1|	26.83	48.78	164	111	4	2	160	10	169	7e-12	61.6	hypothetical protein JL_143 [Bacillus phage JL]
ORF098	gi|525335376|gb|AGR47038.1|	28.05	48.78	164	109	5	2	160	10	169	9e-12	61.2	resolvase [Bacillus phage Shanette]
ORF099	gi|735998016|gb|AJA41756.1|	98.16	99.33	598	11	0	1	598	15	612	0	1202	putative exonuclease SbcCD C subunit [Enterobacteria phage DT571/2]
ORF099	gi|640884397|ref|YP_009031747.1|;gi|601129419|gb|AHN83558.1|	97.99	99.5	598	12	0	1	598	15	612	0	1202	putative recombination endonuclease subunit D13 [Escherichia phage vB_EcoS_FFH1]
ORF099	gi|59897261|gb|AAX12056.1|	98.16	99.33	598	11	0	1	598	25	622	0	1202	probable exonuclease subunit 2 [Escherichia phage T5] [Enterobacteria phage T5]
ORF099	gi|51512066|gb|AAU05265.1|	98.16	99.33	598	11	0	1	598	15	612	0	1202	probable exonuclease subunit 2 [Escherichia phage T5] [Enterobacteria phage T5]
ORF099	gi|46401864|ref|YP_006956.1|;gi|119683|sp|P11109.1|EXO2_BPT5;gi|45775042|gb|AAS77174.1|	97.99	99.33	598	12	0	1	598	15	612	0	1201	putative recombination endonuclease, subunit D13 [Escherichia phage T5] [Enterobacteria phage T5]
ORF099	gi|735997882|gb|AJA41623.1|	97.83	99.16	598	13	0	1	598	15	612	0	1199	putative exonuclease SbcCD C subunit [Enterobacteria phage DT57C]
ORF099	gi|388570490|ref|YP_006382429.1|;gi|356601408|gb|AET24742.1|	97.66	99.16	598	14	0	1	598	1	598	0	1196	putative recombination endonuclease subunit D13 [Escherichia phage Akfv33] [Escherichia phage bV_EcoS_AKFV33]
ORF099	gi|326633012|ref|YP_004306601.1|;gi|321272206|gb|ADW80098.1|	97.16	98.83	598	17	0	1	598	15	612	0	1192	putative exonuclease subunit 2 [Salmonella phage Spc35] [Enterobacteria phage SPC35]
ORF099	gi|738494591|gb|AJA73567.1|	96.99	98.33	598	18	0	1	598	15	612	0	1188	nuclease [Salmonella phage Shivani]
ORF099	gi|701947027|gb|AIW04085.1|	96.66	98.33	598	20	0	1	598	15	612	0	1186	exonuclease [Salmonella phage Stitch]
ORF100	gi|735997881|gb|AJA41622.1|	100	100	240	0	0	1	240	86	325	2e-176	493	putative exonuclease SbcCD D subunit [Enterobacteria phage DT57C]
ORF100	gi|640884396|ref|YP_009031746.1|;gi|601129418|gb|AHN83557.1|	98.75	100	240	3	0	1	240	86	325	9e-176	491	putative recombination endonuclease subunit D12 [Escherichia phage vB_EcoS_FFH1]
ORF100	gi|326633011|ref|YP_004306600.1|;gi|321272205|gb|ADW80097.1|	98.75	99.58	240	3	0	1	240	86	325	5e-175	489	putative recombination endonuclease subunit D12 [Salmonella phage Spc35] [Enterobacteria phage SPC35]
ORF100	gi|735998015|gb|AJA41755.1|	99.17	99.17	240	2	0	1	240	86	325	3e-174	488	putative exonuclease SbcCD D subunit [Enterobacteria phage DT571/2]
ORF100	gi|388570489|ref|YP_006382428.1|;gi|356601407|gb|AET24741.1|	97.92	99.17	240	5	0	1	240	86	325	5e-174	487	putative recombination endonuclease subunit D12 [Escherichia phage Akfv33] [Escherichia phage bV_EcoS_AKFV33]
ORF100	gi|1364172|emb|CAA38322.1|	98.33	98.74	239	4	0	2	240	1	239	1e-173	483	17, partial [Escherichia phage Bf23] [Enterobacteria phage BF23]
ORF100	gi|46401863|ref|YP_006955.1|;gi|22654231|sp|P11108.2|EXO1_BPT5;gi|45775041|gb|AAS77173.1|;gi|51512065|gb|AAU05264.1|;gi|59897260|gb|AAX12055.1|	98.75	98.75	240	3	0	1	240	86	325	1e-173	486	putative recombination endonuclease, subunit D12 [Escherichia phage T5] [Enterobacteria phage T5]
ORF100	gi|182682939|ref|YP_001837063.1|;gi|182630651|gb|ACB97583.1|	96.67	99.17	240	8	0	1	240	86	325	3e-173	485	putative recombination endonuclease subunit D12 [Escherichia phage Eps7] [Enterobacteria phage EPS7]
ORF100	gi|738494590|gb|AJA73566.1|	97.08	99.17	240	7	0	1	240	86	325	7e-173	484	recombination endonuclease [Salmonella phage Shivani]
ORF100	gi|701947026|gb|AIW04084.1|	95.83	98.75	240	10	0	1	240	86	325	7e-172	481	recombination nuclease [Salmonella phage Stitch]
ORF101	gi|46401862|ref|YP_006954.1|;gi|137609|sp|P20376.1|VD11_BPT5;gi|45775040|gb|AAS77172.1|;gi|51512064|gb|AAU05263.1|;gi|59897259|gb|AAX12054.1|	99.22	99.61	257	2	0	1	257	1	257	0	524	D11 protein [Escherichia phage T5] [Enterobacteria phage T5]
ORF101	gi|735998014|gb|AJA41754.1|	99.22	99.61	257	2	0	1	257	1	257	0	524	D11 protein [Enterobacteria phage DT571/2]
ORF101	gi|735997880|gb|AJA41621.1|	99.22	99.22	257	2	0	1	257	1	257	0	523	D11 protein [Enterobacteria phage DT57C]
ORF101	gi|640884395|ref|YP_009031745.1|;gi|601129417|gb|AHN83556.1|	99.22	99.22	257	2	0	1	257	1	257	0	523	D11 protein [Escherichia phage vB_EcoS_FFH1]
ORF101	gi|388570488|ref|YP_006382427.1|;gi|356601406|gb|AET24740.1|	98.05	99.22	257	5	0	1	257	1	257	0	517	hypothetical protein [Escherichia phage Akfv33] [Escherichia phage bV_EcoS_AKFV33]
ORF101	gi|326633010|ref|YP_004306599.1|;gi|321272204|gb|ADW80096.1|	97.67	98.83	257	6	0	1	257	1	257	0	515	D11 protein [Salmonella phage Spc35] [Enterobacteria phage SPC35]
ORF101	gi|738494588|gb|AJA73564.1|	91.83	96.5	257	21	0	1	257	1	257	9e-177	492	hypothetical protein CPT_Shivani117 [Salmonella phage Shivani]
ORF101	gi|701947025|gb|AIW04083.1|	87.21	94.19	258	31	2	1	257	1	257	4e-165	462	hypothetical protein CPT_Stitch132 [Salmonella phage Stitch]
ORF101	gi|182682938|ref|YP_001837062.1|;gi|182630650|gb|ACB97582.1|	87.21	93.8	258	31	2	1	257	1	257	3e-164	460	D11 protein [Escherichia phage Eps7] [Enterobacteria phage EPS7]
ORF101	gi|431810208|ref|YP_007237095.1|;gi|398313194|emb|CCI88544.1|	84.11	91.86	258	38	3	1	256	1	257	1e-156	441	hypothetical protein BN79_135 [Yersinia phage phiR201]
ORF102	gi|46401861|ref|YP_006953.1|;gi|640884394|ref|YP_009031744.1|;gi|76962|pir||S10130;gi|45775039|gb|AAS77171.1|;gi|51512063|gb|AAU05262.1|;gi|59897258|gb|AAX12053.1|;gi|601129416|gb|AHN83555.1|;gi|735997879|gb|AJA41620.1|;gi|735998013|gb|AJA41753.1|	100	100	94	0	0	1	94	1	94	3e-63	191	hypothetical protein T5.125 [Escherichia phage T5] [Enterobacteria phage T5]
ORF102	gi|388570487|ref|YP_006382426.1|;gi|356601405|gb|AET24739.1|	100	100	94	0	0	1	94	29	122	3e-63	192	hypothetical protein [Escherichia phage Akfv33] [Escherichia phage bV_EcoS_AKFV33]
ORF102	gi|326633009|ref|YP_004306598.1|;gi|321272203|gb|ADW80095.1|	98.94	100	94	1	0	1	94	1	94	5e-63	190	hypothetical protein SPC35_0115 [Salmonella phage Spc35] [Enterobacteria phage SPC35]
ORF102	gi|738494587|gb|AJA73563.1|	94.68	96.81	94	5	0	1	94	27	120	1e-59	182	hypothetical protein CPT_Shivani116 [Salmonella phage Shivani]
ORF102	gi|182682937|ref|YP_001837061.1|;gi|182630649|gb|ACB97581.1|;gi|701947024|gb|AIW04082.1|	93.62	96.81	94	6	0	1	94	27	120	3e-59	181	hypothetical protein AGC_0138 [Escherichia phage Eps7] [Enterobacteria phage EPS7]
ORF102	gi|410491149|ref|YP_006906371.1|;gi|401824409|gb|AFQ22278.1|	59.57	75.53	94	38	0	1	94	27	120	9e-33	114	hypothetical protein My1_119 [Pectobacterium phage My1]
ORF102	gi|751186450|gb|AJF40882.1|	43.18	70.45	88	50	0	3	90	29	116	2e-21	85.1	hypothetical protein SBVP3_00115 [Vibrio phage phi 3]
ORF102	gi|422937630|ref|YP_007007833.1|;gi|378408929|gb|AFB83867.1|	54.84	75.81	62	28	0	29	90	2	63	1e-17	73.6	hypothetical protein pVp-1_0010 [Vibrio phage pVp-1]
ORF102	gi|514051672|ref|YP_008126098.1|;gi|475992211|gb|AGI61688.1|	24.64	47.83	69	44	2	6	66	31	99	2.3	28.1	lysin A [Mycobacterium phage BTCU-1]
ORF102	gi|339781845|gb|AEK07673.1|	24.68	44.16	77	43	3	5	66	23	99	4.7	27.3	gp11 [Mycobacterium phage Vix]
ORF103	gi|46401860|ref|YP_006952.1|;gi|137606|sp|P11107.1|VD10_BPT5;gi|45775038|gb|AAS77170.1|;gi|59897257|gb|AAX12052.1|	99.11	99.11	450	4	0	1	450	1	450	0	927	putative ATP-dependent helicase [Escherichia phage T5] [Enterobacteria phage T5]
ORF103	gi|51512062|gb|AAU05261.1|	98.89	98.89	450	5	0	1	450	1	450	0	925	D10 protein [Escherichia phage T5] [Enterobacteria phage T5]
ORF103	gi|735997878|gb|AJA41619.1|	98.67	98.89	450	6	0	1	450	1	450	0	924	putative helicase [Enterobacteria phage DT57C]
ORF103	gi|735998012|gb|AJA41752.1|	98.44	98.89	450	7	0	1	450	1	450	0	922	putative helicase [Enterobacteria phage DT571/2]
ORF103	gi|388570486|ref|YP_006382425.1|;gi|356601404|gb|AET24738.1|	98	98.89	450	9	0	1	450	1	450	0	922	putative ATP-dependent helicase [Escherichia phage Akfv33] [Escherichia phage bV_EcoS_AKFV33]
ORF103	gi|326633008|ref|YP_004306597.1|;gi|321272202|gb|ADW80094.1|	98.22	98.89	450	8	0	1	450	1	450	0	922	putative ATP-dependent helicase [Salmonella phage Spc35] [Enterobacteria phage SPC35]
ORF103	gi|640884393|ref|YP_009031743.1|;gi|601129415|gb|AHN83554.1|	97.77	98.44	449	10	0	1	449	1	449	0	917	putative ATP-dependent helicase [Escherichia phage vB_EcoS_FFH1]
ORF103	gi|701947023|gb|AIW04081.1|	95.78	97.78	450	19	0	1	450	1	450	0	900	helicase [Salmonella phage Stitch]
ORF103	gi|182682936|ref|YP_001837060.1|;gi|182630648|gb|ACB97580.1|	95.56	97.56	450	20	0	1	450	1	450	0	898	putative ATP-dependent helicase [Escherichia phage Eps7] [Enterobacteria phage EPS7]
ORF103	gi|431810207|ref|YP_007237094.1|;gi|398313193|emb|CCI88543.1|	87.78	93.33	450	55	0	1	450	1	450	0	834	DNA helicase, phage-associated [Yersinia phage phiR201]
ORF104	gi|738494584|gb|AJA73560.1|	100	100	165	0	0	1	165	1	165	5e-118	335	hypothetical protein CPT_Shivani113 [Salmonella phage Shivani]
ORF104	gi|735997877|gb|AJA41618.1|;gi|735998011|gb|AJA41751.1|	99.39	100	165	1	0	1	165	1	165	7e-118	335	hypothetical protein DT57C_000098 [Enterobacteria phage DT57C]
ORF104	gi|46401859|ref|YP_006951.1|;gi|640884392|ref|YP_009031742.1|;gi|76963|pir||S02053;gi|45775037|gb|AAS77169.1|;gi|51512061|gb|AAU05260.1|;gi|59897256|gb|AAX12051.1|;gi|601129414|gb|AHN83553.1|	99.39	100	165	1	0	1	165	1	165	2e-117	334	hypothetical protein T5.123 [Escherichia phage T5] [Enterobacteria phage T5]
ORF104	gi|326633007|ref|YP_004306596.1|;gi|388570485|ref|YP_006382424.1|;gi|321272201|gb|ADW80093.1|;gi|356601403|gb|AET24737.1|	98.79	100	165	2	0	1	165	1	165	1e-116	332	hypothetical protein SPC35_0113 [Salmonella phage Spc35] [Enterobacteria phage SPC35]
ORF104	gi|701947022|gb|AIW04080.1|	96.97	99.39	165	5	0	1	165	1	165	3e-115	328	hypothetical protein CPT_Stitch129 [Salmonella phage Stitch]
ORF104	gi|182682935|ref|YP_001837059.1|;gi|182630647|gb|ACB97579.1|	96.88	99.38	160	5	0	6	165	1	160	1e-111	319	hypothetical protein AGC_0136 [Escherichia phage Eps7] [Enterobacteria phage EPS7]
ORF104	gi|431810206|ref|YP_007237093.1|;gi|398313192|emb|CCI88542.1|	88.42	94.74	95	11	0	71	165	1	95	2e-57	179	hypothetical protein BN79_133 [Yersinia phage phiR201]
ORF104	gi|410491147|ref|YP_006906369.1|;gi|401824407|gb|AFQ22276.1|	46.99	66.87	166	87	1	1	165	1	166	6e-49	159	hypothetical protein My1_117 [Pectobacterium phage My1]
ORF104	gi|422937633|ref|YP_007007836.1|;gi|378408932|gb|AFB83870.1|	38.36	62.26	159	97	1	5	163	14	171	1e-32	117	hypothetical protein pVp-1_0013 [Vibrio phage pVp-1]
ORF104	gi|751186448|gb|AJF40880.1|	37.01	59.74	154	96	1	1	154	8	160	1e-31	115	hypothetical protein SBVP3_00113 [Vibrio phage phi 3]
ORF105	gi|46401858|ref|YP_006950.1|;gi|45775036|gb|AAS77168.1|	99.53	99.88	855	4	0	1	855	1	855	0	1771	DNA polymerase [Escherichia phage T5] [Enterobacteria phage T5]
ORF105	gi|51512060|gb|AAU05259.1|	99.42	99.88	855	5	0	1	855	1	855	0	1771	DNA-directed DNA polymerase [Escherichia phage T5] [Enterobacteria phage T5]
ORF105	gi|326633006|ref|YP_004306595.1|;gi|321272200|gb|ADW80092.1|	98.83	99.77	855	10	0	1	855	1	855	0	1762	DNA polymerase [Salmonella phage Spc35] [Enterobacteria phage SPC35]
ORF105	gi|640884391|ref|YP_009031741.1|;gi|601129413|gb|AHN83552.1|	98.83	99.65	855	10	0	1	855	1	855	0	1761	DNA polymerase [Escherichia phage vB_EcoS_FFH1]
ORF105	gi|388570484|ref|YP_006382423.1|;gi|356601402|gb|AET24736.1|	98.83	99.65	855	10	0	1	855	1	855	0	1761	DNA polymerase [Escherichia phage Akfv33] [Escherichia phage bV_EcoS_AKFV33]
ORF105	gi|735997876|gb|AJA41617.1|	98.36	99.53	855	14	0	1	855	1	855	0	1756	DNA polymerase [Enterobacteria phage DT57C]
ORF105	gi|735998010|gb|AJA41750.1|	98.36	99.53	855	14	0	1	855	1	855	0	1754	DNA polymerase [Enterobacteria phage DT571/2]
ORF105	gi|182682934|ref|YP_001837058.1|;gi|182630646|gb|ACB97578.1|	96.02	98.6	855	34	0	1	855	1	855	0	1719	DNA polymerase [Escherichia phage Eps7] [Enterobacteria phage EPS7]
ORF105	gi|738494583|gb|AJA73559.1|	95.91	98.36	855	35	0	1	855	1	855	0	1712	DNA polymerase [Salmonella phage Shivani]
ORF105	gi|701947021|gb|AIW04079.1|	95.79	98.36	855	36	0	1	855	1	855	0	1712	DNA polymerase [Salmonella phage Stitch]
ORF106	gi|388570483|ref|YP_006382422.1|;gi|356601401|gb|AET24735.1|	100	100	296	0	0	1	296	1	296	0	609	DNA replication primase [Escherichia phage Akfv33] [Escherichia phage bV_EcoS_AKFV33]
ORF106	gi|326633005|ref|YP_004306594.1|;gi|640884390|ref|YP_009031740.1|;gi|321272199|gb|ADW80091.1|;gi|601129412|gb|AHN83551.1|	99.66	100	296	1	0	1	296	1	296	0	608	putative DNA replication primase [Salmonella phage Spc35] [Enterobacteria phage SPC35]
ORF106	gi|46401857|ref|YP_006949.1|;gi|45775035|gb|AAS77167.1|	99.66	99.66	296	1	0	1	296	1	296	0	607	putative DNA replication primase [Escherichia phage T5] [Enterobacteria phage T5]
ORF106	gi|51512059|gb|AAU05258.1|	99.32	99.66	296	2	0	1	296	1	296	0	606	DNA primase-like protein [Escherichia phage T5] [Enterobacteria phage T5]
ORF106	gi|59897254|gb|AAX12049.1|	99.32	99.66	296	2	0	1	296	1	296	0	606	DNA primase [Escherichia phage T5] [Enterobacteria phage T5]
ORF106	gi|701947020|gb|AIW04078.1|	97.64	99.66	296	7	0	1	296	1	296	0	602	DNA primase [Salmonella phage Stitch]
ORF106	gi|182682933|ref|YP_001837057.1|;gi|182630645|gb|ACB97577.1|	97.64	99.66	296	7	0	1	296	1	296	0	602	putative DNA replication primase [Escherichia phage Eps7] [Enterobacteria phage EPS7]
ORF106	gi|735997875|gb|AJA41616.1|;gi|735998009|gb|AJA41749.1|	98.31	98.99	296	5	0	1	296	1	296	0	600	putative DNA primase [Enterobacteria phage DT57C]
ORF106	gi|738494582|gb|AJA73558.1|	96.96	99.32	296	9	0	1	296	1	296	0	598	DNA primase [Salmonella phage Shivani]
ORF106	gi|431810204|ref|YP_007237091.1|;gi|398313190|emb|CCI88540.1|	88.85	95.95	296	33	0	1	296	1	296	0	560	DNA primase / DNA helicase, phage-associated [Yersinia phage phiR201]
ORF107	gi|46401856|ref|YP_006948.1|;gi|45775034|gb|AAS77166.1|;gi|51512058|gb|AAU05257.1|	98.31	98.31	177	3	0	1	177	1	177	2e-128	363	putative H-N-H-endonuclease P-TflX [Escherichia phage T5] [Enterobacteria phage T5]
ORF107	gi|738494581|gb|AJA73557.1|	94.92	96.61	177	9	0	1	177	1	177	2e-123	350	HNH homing endonuclease [Salmonella phage Shivani]
ORF107	gi|738494620|gb|AJA73596.1|	52.84	70.45	176	83	0	1	176	24	199	8e-61	192	HNH homing endonuclease [Salmonella phage Shivani]
ORF107	gi|46401788|ref|YP_006879.1|;gi|45774966|gb|AAS77098.1|;gi|51512004|gb|AAU05203.1|;gi|59897190|gb|AAX11985.1|	54.55	69.09	165	75	0	1	165	1	165	7e-58	183	H-N-H-endonuclease F-TflV [Escherichia phage T5] [Enterobacteria phage T5]
ORF107	gi|738494509|gb|AJA73485.1|	49.16	62.57	179	87	3	1	176	1	178	6e-47	155	HNH homing endonuclease [Salmonella phage Shivani]
ORF107	gi|431810194|ref|YP_007237081.1|;gi|398313180|emb|CCI88530.1|	44.91	59.28	167	85	4	1	164	1	163	1e-34	123	phage-associated homing endonuclease [Yersinia phage phiR201]
ORF107	gi|738494586|gb|AJA73562.1|	50	69.39	98	49	0	67	164	1	98	9e-28	103	HNH homing endonuclease [Salmonella phage Shivani]
ORF107	gi|738494520|gb|AJA73496.1|	37.65	54.71	170	96	4	2	164	3	169	2e-27	104	HNH homing endonuclease [Salmonella phage Shivani]
ORF107	gi|59897253|gb|AAX12048.1|	96	96	50	2	0	1	50	1	50	2e-26	99.8	ORF111 [Escherichia phage T5] [Enterobacteria phage T5]
ORF107	gi|161617962|ref|YP_001595442.1|;gi|150416381|gb|ABR68759.1|	39.88	55.21	163	88	6	2	159	3	160	2e-26	101	putative HNH endonuclease [Enterobacteria phage phiEcoM-GJ1]
ORF108	gi|738494580|gb|AJA73556.1|	99.8	100	488	1	0	1	488	1	488	0	1011	DNA helicase [Salmonella phage Shivani]
ORF108	gi|51512057|gb|AAU05256.1|;gi|59897252|gb|AAX12047.1|	99.8	100	488	1	0	1	488	20	507	0	1010	putative replicative DNA helicase [Escherichia phage T5] [Enterobacteria phage T5]
ORF108	gi|735997874|gb|AJA41615.1|;gi|735998008|gb|AJA41748.1|	99.59	99.8	488	2	0	1	488	20	507	0	1009	putative replicative DNA helicase [Enterobacteria phage DT57C]
ORF108	gi|640884389|ref|YP_009031739.1|;gi|601129411|gb|AHN83550.1|	99.59	99.59	488	2	0	1	488	1	488	0	1008	putative replicative DNA helicase [Escherichia phage vB_EcoS_FFH1]
ORF108	gi|388570482|ref|YP_006382421.1|;gi|356601400|gb|AET24734.1|	99.39	99.59	488	3	0	1	488	20	507	0	1006	putative replicative DNA helicase [Escherichia phage Akfv33] [Escherichia phage bV_EcoS_AKFV33]
ORF108	gi|326633004|ref|YP_004306593.1|;gi|321272198|gb|ADW80090.1|	99.18	99.59	488	4	0	1	488	20	507	0	1005	putative replicative DNA helicase [Salmonella phage Spc35] [Enterobacteria phage SPC35]
ORF108	gi|701947019|gb|AIW04077.1|	98.57	99.39	488	7	0	1	488	1	488	0	1000	DNA helicase [Salmonella phage Stitch]
ORF108	gi|182682932|ref|YP_001837056.1|;gi|182630644|gb|ACB97576.1|	98.57	99.39	488	7	0	1	488	3	490	0	1000	putative replicative DNA helicase [Escherichia phage Eps7] [Enterobacteria phage EPS7]
ORF108	gi|46401855|ref|YP_006947.1|;gi|45775033|gb|AAS77165.1|	98.77	98.98	488	1	1	1	488	20	502	0	993	D6 protein [Escherichia phage T5] [Enterobacteria phage T5]
ORF108	gi|431810203|ref|YP_007237090.1|;gi|398313189|emb|CCI88539.1|	92.42	95.7	488	37	0	1	488	1	488	0	942	D6 protein [Yersinia phage phiR201]
ORF109	gi|388570481|ref|YP_006382420.1|;gi|356601399|gb|AET24733.1|	100	100	255	0	0	1	255	1	255	0	508	hypothetical protein [Escherichia phage Akfv33] [Escherichia phage bV_EcoS_AKFV33]
ORF109	gi|46401854|ref|YP_006946.1|;gi|45775032|gb|AAS77164.1|;gi|51512056|gb|AAU05255.1|;gi|59897251|gb|AAX12046.1|	99.61	99.61	255	1	0	1	255	1	255	0	506	D5 protein [Escherichia phage T5] [Enterobacteria phage T5]
ORF109	gi|326633003|ref|YP_004306592.1|;gi|321272197|gb|ADW80089.1|	99.61	99.61	255	1	0	1	255	1	255	0	505	D5 protein [Salmonella phage Spc35] [Enterobacteria phage SPC35]
ORF109	gi|640884388|ref|YP_009031738.1|;gi|601129410|gb|AHN83549.1|;gi|738494578|gb|AJA73554.1|	99.22	99.61	255	2	0	1	255	1	255	0	504	putative transcription factor [Escherichia phage vB_EcoS_FFH1]
ORF109	gi|735997873|gb|AJA41614.1|;gi|735998007|gb|AJA41747.1|	98.82	99.61	255	3	0	1	255	1	255	0	503	D5 protein/DNA-binding protein [Enterobacteria phage DT57C]
ORF109	gi|182682931|ref|YP_001837055.1|;gi|182630643|gb|ACB97575.1|;gi|701947018|gb|AIW04076.1|	98.82	99.22	255	3	0	1	255	1	255	0	503	D5 protein [Escherichia phage Eps7] [Enterobacteria phage EPS7]
ORF109	gi|431810202|ref|YP_007237089.1|;gi|398313188|emb|CCI88538.1|	91.32	95.04	242	21	0	1	242	1	242	4e-157	442	D5 protein [Yersinia phage phiR201]
ORF109	gi|410491143|ref|YP_006906365.1|;gi|401824403|gb|AFQ22272.1|	69.05	77.78	252	77	1	1	252	1	251	5e-112	327	putative D5 protein [Pectobacterium phage My1]
ORF109	gi|422937637|ref|YP_007007840.1|;gi|378408936|gb|AFB83874.1|	50.95	65.4	263	112	5	1	255	1	254	4e-75	233	D5 protein [Vibrio phage pVp-1]
ORF109	gi|751186444|gb|AJF40876.1|	53.05	65.27	262	106	6	2	255	3	255	2e-74	231	D5 protein [Vibrio phage phi 3]
ORF110	gi|388570480|ref|YP_006382419.1|;gi|356601398|gb|AET24732.1|	99.22	99.61	256	2	0	1	256	1	256	0	515	NAD-dependent DNA ligase subunit B [Escherichia phage Akfv33] [Escherichia phage bV_EcoS_AKFV33]
ORF110	gi|326633002|ref|YP_004306591.1|;gi|321272196|gb|ADW80088.1|	95.75	97.3	259	8	1	1	256	1	259	5e-180	500	NAD-dependent DNA ligase subunit B [Salmonella phage Spc35] [Enterobacteria phage SPC35]
ORF110	gi|640884387|ref|YP_009031737.1|;gi|601129409|gb|AHN83548.1|	95.37	97.3	259	9	1	1	256	1	259	9e-180	499	NAD-dependent DNA ligase, subunit B [Escherichia phage vB_EcoS_FFH1]
ORF110	gi|735998006|gb|AJA41746.1|	95.37	96.91	259	9	1	1	256	2	260	4e-179	498	NAD-dependent DNA ligase small subunit [Enterobacteria phage DT571/2]
ORF110	gi|51512055|gb|AAU05254.1|	95.37	96.91	259	9	1	1	256	2	260	8e-179	497	NAD-dependent DNA ligase subunit B [Escherichia phage T5] [Enterobacteria phage T5]
ORF110	gi|738494577|gb|AJA73553.1|	95.37	96.91	259	9	1	1	256	1	259	1e-178	497	NAD-dependent DNA ligase, subunit B [Salmonella phage Shivani]
ORF110	gi|46401853|ref|YP_006945.1|;gi|45775031|gb|AAS77163.1|	95.37	96.91	259	9	1	1	256	1	259	1e-178	496	NAD-dependent DNA ligase, subunit B [Escherichia phage T5] [Enterobacteria phage T5]
ORF110	gi|59897250|gb|AAX12045.1|	94.98	96.53	259	10	1	1	256	1	259	8e-177	492	DNA ligase [Escherichia phage T5] [Enterobacteria phage T5]
ORF110	gi|735997872|gb|AJA41613.1|	94.98	96.91	259	10	1	1	256	2	260	7e-170	474	NAD-dependent DNA ligase subunit B [Enterobacteria phage DT57C]
ORF110	gi|701947017|gb|AIW04075.1|	94.98	96.14	259	10	1	1	256	1	259	1e-169	474	NAD-dependent DNA ligase subunit B [Salmonella phage Stitch]
ORF111	gi|46401852|ref|YP_006944.1|;gi|45775030|gb|AAS77162.1|;gi|51512054|gb|AAU05253.1|	99.07	100	323	3	0	1	323	1	323	0	656	NAD-dependent DNA ligase, subunit A [Escherichia phage T5] [Enterobacteria phage T5]
ORF111	gi|59897249|gb|AAX12044.1|	98.45	100	323	5	0	1	323	1	323	0	654	DNA ligase [Escherichia phage T5] [Enterobacteria phage T5]
ORF111	gi|640884386|ref|YP_009031736.1|;gi|601129408|gb|AHN83547.1|	99.07	99.69	323	3	0	1	323	1	323	0	653	NAD-dependent DNA ligase, subunit A [Escherichia phage vB_EcoS_FFH1]
ORF111	gi|735998005|gb|AJA41745.1|	98.45	99.38	323	5	0	1	323	2	324	0	652	NAD-dependent DNA ligase large subunit [Enterobacteria phage DT571/2]
ORF111	gi|388570479|ref|YP_006382418.1|;gi|356601397|gb|AET24731.1|	98.76	99.38	323	4	0	1	323	1	323	0	652	NAD-dependent DNA ligase subunit A [Escherichia phage Akfv33] [Escherichia phage bV_EcoS_AKFV33]
ORF111	gi|735997871|gb|AJA41612.1|	98.14	98.76	323	6	0	1	323	2	324	0	649	NAD-dependent DNA ligase subunit A [Enterobacteria phage DT57C]
ORF111	gi|326633001|ref|YP_004306590.1|;gi|321272195|gb|ADW80087.1|	97.21	98.14	323	9	0	1	323	1	323	0	642	NAD-dependent DNA ligase subunit A [Salmonella phage Spc35] [Enterobacteria phage SPC35]
ORF111	gi|738494576|gb|AJA73552.1|	96.28	98.45	323	12	0	1	323	2	324	0	641	NAD-dependent DNA ligase, subunit A [Salmonella phage Shivani]
ORF111	gi|182682929|ref|YP_001837053.1|;gi|182630641|gb|ACB97573.1|	95.98	98.45	323	13	0	1	323	1	323	0	640	NAD-dependent DNA ligase subunit A [Escherichia phage Eps7] [Enterobacteria phage EPS7]
ORF111	gi|701947016|gb|AIW04074.1|	95.98	98.14	323	13	0	1	323	1	323	0	639	NAD-dependent DNA ligase, subunit A [Salmonella phage Stitch]
ORF112	gi|46401851|ref|YP_006943.1|;gi|326632999|ref|YP_004306588.1|;gi|388570478|ref|YP_006382417.1|;gi|640884385|ref|YP_009031735.1|;gi|541881387|pdb|4BG7|A;gi|541881388|pdb|4BG7|B;gi|45775029|gb|AAS77161.1|;gi|51512053|gb|AAU05252.1|;gi|321272193|gb|ADW80085.1|;gi|356601396|gb|AET24730.1|;gi|601129407|gb|AHN83546.1|	100	100	102	0	0	1	102	1	102	3e-71	212	hypothetical protein T5.115 [Escherichia phage T5] [Enterobacteria phage T5]
ORF112	gi|59897248|gb|AAX12043.1|	99.02	99.02	102	1	0	1	102	1	102	9e-70	208	ORF106 [Escherichia phage T5] [Enterobacteria phage T5]
ORF112	gi|701947014|gb|AIW04072.1|;gi|738494574|gb|AJA73550.1|	95.1	97.06	102	5	0	1	102	1	102	2e-67	202	transcriptional regulator [Salmonella phage Stitch]
ORF112	gi|735997869|gb|AJA41610.1|	95.1	97.06	102	5	0	1	102	1	102	2e-67	202	putative ssDNA-binding transcriptional regulator [Enterobacteria phage DT57C]
ORF112	gi|735998003|gb|AJA41743.1|	93.14	97.06	102	7	0	1	102	1	102	8e-67	200	putative ssDNA-binding transcriptional regulator [Enterobacteria phage DT571/2]
ORF112	gi|182682928|ref|YP_001837052.1|;gi|182630640|gb|ACB97572.1|	93.14	97.06	102	7	0	1	102	1	102	1e-66	200	hypothetical protein AGC_0129 [Escherichia phage Eps7] [Enterobacteria phage EPS7]
ORF112	gi|410491138|ref|YP_006906360.1|;gi|401824398|gb|AFQ22267.1|	71.88	87.5	96	26	1	1	96	1	95	3e-45	145	putative ssDNA-binding transcriptional regulator [Pectobacterium phage My1]
ORF112	gi|431810198|ref|YP_007237085.1|;gi|398313184|emb|CCI88534.1|	88.52	90.16	61	7	0	41	101	1	61	2e-33	114	hypothetical protein BN79_125 [Yersinia phage phiR201]
ORF112	gi|422937645|ref|YP_007007848.1|;gi|378408944|gb|AFB83882.1|	58.43	74.16	89	35	1	4	90	2	90	2e-31	110	hypothetical protein pVp-1_0025 [Vibrio phage pVp-1]
ORF112	gi|751186437|gb|AJF40869.1|	56.32	77.01	87	36	1	6	90	4	90	9e-29	103	hypothetical protein SBVP3_00102 [Vibrio phage phi 3]
ORF113	gi|46401850|ref|YP_006942.1|;gi|326632998|ref|YP_004306587.1|;gi|388570477|ref|YP_006382416.1|;gi|640884384|ref|YP_009031734.1|;gi|45775028|gb|AAS77160.1|;gi|51512052|gb|AAU05251.1|;gi|321272192|gb|ADW80084.1|;gi|356601395|gb|AET24729.1|;gi|601129406|gb|AHN83545.1|	100	100	98	0	0	1	98	1	98	2e-67	201	hypothetical protein T5.114 [Escherichia phage T5] [Enterobacteria phage T5]
ORF113	gi|59897247|gb|AAX12042.1|	98.98	98.98	98	1	0	1	98	1	98	1e-66	199	ORF105 [Escherichia phage T5] [Enterobacteria phage T5]
ORF113	gi|738494573|gb|AJA73549.1|	98.98	98.98	98	1	0	1	98	1	98	1e-66	199	hypothetical protein CPT_Shivani102 [Salmonella phage Shivani]
ORF113	gi|701947013|gb|AIW04071.1|	95.92	96.94	98	4	0	1	98	1	98	2e-64	194	hypothetical protein CPT_Stitch120 [Salmonella phage Stitch]
ORF113	gi|182682927|ref|YP_001837051.1|;gi|182630639|gb|ACB97571.1|	95.92	96.94	98	4	0	1	98	1	98	5e-64	193	hypothetical protein AGC_0128 [Escherichia phage Eps7] [Enterobacteria phage EPS7]
ORF113	gi|431810197|ref|YP_007237084.1|;gi|398313183|emb|CCI88533.1|	86.73	91.84	98	13	0	1	98	1	98	2e-58	179	hypothetical protein BN79_124 [Yersinia phage phiR201]
ORF113	gi|735997868|gb|AJA41609.1|;gi|735998002|gb|AJA41742.1|	78.57	85.71	98	18	1	1	98	1	95	5e-50	157	hypothetical protein DT57C_000089 [Enterobacteria phage DT57C]
ORF113	gi|410491137|ref|YP_006906359.1|;gi|401824397|gb|AFQ22266.1|	63.37	74.26	101	29	1	1	93	1	101	1e-38	128	hypothetical protein My1_107 [Pectobacterium phage My1]
ORF113	gi|751186436|gb|AJF40868.1|	37.14	60	105	52	2	1	94	1	102	4e-20	81.3	hypothetical protein SBVP3_00101 [Vibrio phage phi 3]
ORF113	gi|422937646|ref|YP_007007849.1|;gi|378408945|gb|AFB83883.1|	37.86	55.34	103	48	2	1	90	1	100	1e-15	69.3	hypothetical protein pVp-1_0026 [Vibrio phage pVp-1]
ORF114	gi|388570476|ref|YP_006382415.1|;gi|356601394|gb|AET24728.1|;gi|738494572|gb|AJA73548.1|	100	100	136	0	0	1	136	1	136	9e-96	276	hypothetical protein [Escherichia phage Akfv33] [Escherichia phage bV_EcoS_AKFV33]
ORF114	gi|326632997|ref|YP_004306586.1|;gi|321272191|gb|ADW80083.1|	99.26	100	136	1	0	1	136	1	136	3e-95	275	D3 protein [Salmonella phage Spc35] [Enterobacteria phage SPC35]
ORF114	gi|735997867|gb|AJA41608.1|;gi|735998001|gb|AJA41741.1|	99.26	99.26	136	1	0	1	136	1	136	7e-95	275	D3 protein [Enterobacteria phage DT57C]
ORF114	gi|46401849|ref|YP_006941.1|;gi|640884383|ref|YP_009031733.1|;gi|45775027|gb|AAS77159.1|;gi|51512051|gb|AAU05250.1|;gi|59897246|gb|AAX12041.1|;gi|601129405|gb|AHN83544.1|	98.53	99.26	136	2	0	1	136	1	136	1e-94	274	D3 protein [Escherichia phage T5] [Enterobacteria phage T5]
ORF114	gi|182682926|ref|YP_001837050.1|;gi|182630638|gb|ACB97570.1|;gi|701947012|gb|AIW04070.1|	97.79	99.26	136	3	0	1	136	1	136	4e-94	272	D3 protein [Escherichia phage Eps7] [Enterobacteria phage EPS7]
ORF114	gi|431810196|ref|YP_007237083.1|;gi|398313182|emb|CCI88532.1|	80	92.59	135	26	1	2	136	4	137	7e-66	201	D3 protein [Yersinia phage phiR201]
ORF114	gi|410491136|ref|YP_006906358.1|;gi|401824396|gb|AFQ22265.1|	61.76	77.21	136	50	1	1	136	1	134	1e-54	172	putative D3 protein [Pectobacterium phage My1]
ORF114	gi|422937647|ref|YP_007007850.1|;gi|378408946|gb|AFB83884.1|	35.82	50.75	134	85	1	1	134	1	133	5e-15	69.3	D3 protein [Vibrio phage pVp-1]
ORF114	gi|751186435|gb|AJF40867.1|	36.84	59.4	133	76	3	7	133	6	136	4e-14	67	D3 protein [Vibrio phage phi 3]
ORF114	gi|723005918|gb|AIX11835.1|	33.9	55.93	59	34	4	23	79	553	608	1.5	30	putative helicase-primase [Siphoviridae phage YD-2008.s]
ORF115	gi|701947011|gb|AIW04069.1|	75.86	83.91	87	18	1	1	87	1	84	1e-36	122	hypothetical protein CPT_Stitch118 [Salmonella phage Stitch]
ORF115	gi|738494571|gb|AJA73547.1|	51.72	66.67	87	33	2	1	87	1	78	1e-19	79	hypothetical protein CPT_Shivani100 [Salmonella phage Shivani]
ORF115	gi|735997866|gb|AJA41607.1|	40.7	56.98	86	39	2	1	86	1	74	2e-10	54.7	hypothetical protein DT57C_000087 [Enterobacteria phage DT57C]
ORF115	gi|388570475|ref|YP_006382414.1|;gi|356601393|gb|AET24727.1|	39.53	56.98	86	40	2	1	86	1	74	5e-10	53.5	hypothetical protein [Escherichia phage Akfv33] [Escherichia phage bV_EcoS_AKFV33]
ORF115	gi|735998000|gb|AJA41740.1|	40.7	55.81	86	39	2	1	86	1	74	1e-09	52.8	hypothetical protein DT5712_000087 [Enterobacteria phage DT571/2]
ORF115	gi|46401848|ref|YP_006940.1|;gi|45775026|gb|AAS77158.1|;gi|51512050|gb|AAU05249.1|;gi|59897245|gb|AAX12040.1|	37.21	55.81	86	42	2	1	86	1	74	7e-09	50.4	hypothetical protein T5.112 [Escherichia phage T5] [Enterobacteria phage T5]
ORF115	gi|640884382|ref|YP_009031732.1|;gi|601129404|gb|AHN83543.1|	36.05	55.81	86	43	2	1	86	1	74	1e-08	49.7	hypothetical protein [Escherichia phage vB_EcoS_FFH1]
ORF115	gi|182682925|ref|YP_001837049.1|;gi|182630637|gb|ACB97569.1|	45.45	58.18	55	23	2	33	87	1	48	0.0001	37.7	hypothetical protein AGC_0126 [Escherichia phage Eps7] [Enterobacteria phage EPS7]
ORF115	gi|525336770|gb|AGR48418.1|	33.33	50.79	63	31	2	9	71	377	428	0.16	31.2	rIIA protein [Escherichia phage JH2]
ORF115	gi|38707792|ref|NP_944777.1|;gi|33340395|gb|AAQ14746.1|	31.75	49.21	63	32	2	9	71	352	403	0.2	30.8	rIIA protein [Salmonella phage FelixO1]
ORF116	gi|326632995|ref|YP_004306584.1|;gi|321272189|gb|ADW80081.1|	100	100	234	0	0	1	234	1	234	3e-172	479	D2 protein [Salmonella phage Spc35] [Enterobacteria phage SPC35]
ORF116	gi|388570474|ref|YP_006382413.1|;gi|356601392|gb|AET24726.1|	99.15	100	234	2	0	1	234	1	234	2e-171	476	hypothetical protein [Escherichia phage Akfv33] [Escherichia phage bV_EcoS_AKFV33]
ORF116	gi|46401847|ref|YP_006939.1|;gi|45775025|gb|AAS77157.1|;gi|51512049|gb|AAU05248.1|;gi|59897244|gb|AAX12039.1|;gi|738494570|gb|AJA73546.1|	99.15	99.57	234	2	0	1	234	1	234	4e-171	476	D2 protein [Escherichia phage T5] [Enterobacteria phage T5]
ORF116	gi|735997865|gb|AJA41606.1|;gi|735997999|gb|AJA41739.1|	98.72	99.57	234	3	0	1	234	1	234	2e-170	474	D2 protein [Enterobacteria phage DT57C]
ORF116	gi|640884381|ref|YP_009031731.1|;gi|601129403|gb|AHN83542.1|	98.72	99.15	234	3	0	1	234	1	234	2e-170	474	D2 protein [Escherichia phage vB_EcoS_FFH1]
ORF116	gi|182682924|ref|YP_001837048.1|;gi|182630636|gb|ACB97568.1|;gi|701947010|gb|AIW04068.1|	93.16	98.29	234	16	0	1	234	1	234	2e-163	456	D2 protein [Escherichia phage Eps7] [Enterobacteria phage EPS7]
ORF116	gi|431810195|ref|YP_007237082.1|;gi|398313181|emb|CCI88531.1|	81.39	93.94	231	43	0	4	234	3	233	2e-142	403	D2 protein [Yersinia phage phiR201]
ORF116	gi|410491135|ref|YP_006906357.1|;gi|401824395|gb|AFQ22264.1|	69.96	82.51	223	67	0	5	227	4	226	4e-113	328	D2 protein [Pectobacterium phage My1]
ORF116	gi|751186434|gb|AJF40866.1|	37.97	52.26	266	110	4	12	222	8	273	6e-49	166	D2 protein [Vibrio phage phi 3]
ORF116	gi|422937648|ref|YP_007007851.1|;gi|378408947|gb|AFB83885.1|	34.18	50.55	275	125	5	4	224	2	274	2e-41	146	D2 protein [Vibrio phage pVp-1]
ORF117	gi|46401846|ref|YP_006938.1|;gi|45775024|gb|AAS77156.1|;gi|51512048|gb|AAU05247.1|	98.7	100	77	1	0	1	77	1	77	1e-49	155	hypothetical protein T5.110 [Escherichia phage T5] [Enterobacteria phage T5]
ORF117	gi|326632994|ref|YP_004306583.1|;gi|640884380|ref|YP_009031730.1|;gi|321272188|gb|ADW80080.1|;gi|601129402|gb|AHN83541.1|	97.4	100	77	2	0	1	77	1	77	1e-49	155	hypothetical protein SPC35_0100 [Salmonella phage Spc35] [Enterobacteria phage SPC35]
ORF117	gi|738494569|gb|AJA73545.1|	98.7	98.7	77	1	0	1	77	4	80	4e-49	154	hypothetical protein CPT_Shivani98 [Salmonella phage Shivani]
ORF117	gi|735997998|gb|AJA41738.1|	97.4	98.7	77	2	0	1	77	1	77	2e-48	152	hypothetical protein DT5712_000085 [Enterobacteria phage DT571/2]
ORF117	gi|735997864|gb|AJA41605.1|	97.4	98.7	77	2	0	1	77	1	77	5e-48	150	hypothetical protein DT57C_000085 [Enterobacteria phage DT57C]
ORF117	gi|388570473|ref|YP_006382412.1|;gi|356601391|gb|AET24725.1|	96.1	98.7	77	3	0	1	77	1	77	6e-48	150	hypothetical protein [Escherichia phage Akfv33] [Escherichia phage bV_EcoS_AKFV33]
ORF117	gi|182682923|ref|YP_001837047.1|;gi|182630635|gb|ACB97567.1|;gi|701947009|gb|AIW04067.1|	88.31	93.51	77	9	0	1	77	1	77	2e-43	139	hypothetical protein AGC_0124 [Escherichia phage Eps7] [Enterobacteria phage EPS7]
ORF117	gi|410491134|ref|YP_006906356.1|;gi|401824394|gb|AFQ22263.1|	45.21	64.38	73	37	1	5	77	3	72	6e-14	63.5	hypothetical protein My1_104 [Pectobacterium phage My1]
ORF117	gi|66395020|ref|YP_241066.1|;gi|564292851|ref|YP_008873544.1|;gi|657184160|ref|YP_009041263.1|;gi|725948922|ref|YP_009098177.1|;gi|37729092|gb|AAO47459.1|;gi|62637042|gb|AAX92153.1|;gi|182627853|gb|ACB89015.1|;gi|339461637|gb|AEJ79667.1|;gi|345134391|emb|CCA65906.1|;gi|394775690|gb|AFN37862.1|;gi|394776196|gb|AFN38071.1|;gi|394776459|gb|AFN38266.1|;gi|394776751|gb|AFN38478.1|;gi|394777139|gb|AFN3…	38.24	52.94	34	21	0	23	56	105	138	6.1	26.2	ORF072 [Staphylococcus phage G1]
ORF117	gi|561133315|ref|YP_008854172.1|;gi|558694937|dbj|BAO09200.1|	38.24	52.94	34	21	0	23	56	105	138	6.4	26.2	hypothetical protein [Staphylococcus phage S25-3]
ORF118	gi|46401845|ref|YP_006937.1|;gi|45775023|gb|AAS77155.1|;gi|59897243|gb|AAX12038.1|	98.82	99.41	170	2	0	1	170	3	172	4e-125	354	putative H-N-H-endonuclease P-TflIX [Escherichia phage T5] [Enterobacteria phage T5]
ORF118	gi|51512047|gb|AAU05246.1|	98.8	99.4	166	2	0	5	170	1	166	2e-121	344	HNH endonuclease [Escherichia phage T5] [Enterobacteria phage T5]
ORF118	gi|738494625|gb|AJA73601.1|	44.1	55.28	161	85	3	2	160	4	161	6e-32	116	HNH homing endonuclease [Salmonella phage Shivani]
ORF118	gi|448260781|ref|YP_007348875.1|;gi|370343590|gb|AEX26719.1|	36.6	55.56	153	91	4	11	160	20	169	4e-22	90.5	putative homing endonuclease [Klebsiella phage KP27]
ORF118	gi|768214389|gb|AJT60669.1|	36.69	50.3	169	91	6	5	160	1	166	2e-21	88.6	hypothetical protein HB2014_95 [Salmonella phage HB-2014]
ORF118	gi|448244743|ref|YP_007392463.1|;gi|374717068|gb|AEZ66167.1|	44.08	53.29	152	73	7	17	160	18	165	1e-20	86.3	hypothetical protein phiTE_001 [Pectobacterium phage phiTE]
ORF118	gi|431811041|ref|YP_007238116.1|;gi|394556934|dbj|BAM29118.1|	34.91	50.3	169	88	7	14	165	13	176	2e-19	83.6	hypothetical protein [Xanthomonas phage CP1]
ORF118	gi|701946632|gb|AIW03743.1|	38.56	50.33	153	84	5	15	160	10	159	3e-19	82.8	HNH homing endonuclease [Citrobacter phage Moogle]
ORF118	gi|380851260|gb|AFE86122.1|	38	53.33	150	79	6	18	160	17	159	3e-19	82.8	putative HNH endonuclease [Enterobacter phage phiKDA1]
ORF118	gi|237651511|ref|YP_002898982.1|;gi|220898143|gb|ACL81400.1|	37.59	53.9	141	76	5	8	143	3	136	3e-19	82.4	hypothetical protein EE36P1_gp51 [Roseophage EE36P1] [Sulfitobacter phage EE36phi1]
ORF119	gi|735997863|gb|AJA41604.1|	98.92	99.68	926	10	0	1	926	1	926	0	1913	5'-3' and 3'-5' helicase [Enterobacteria phage DT57C]
ORF119	gi|326632993|ref|YP_004306582.1|;gi|321272187|gb|ADW80079.1|	98.49	99.46	926	14	0	1	926	67	992	0	1910	putative replication origin binding protein [Salmonella phage Spc35] [Enterobacteria phage SPC35]
ORF119	gi|46401844|ref|YP_006936.1|;gi|45775022|gb|AAS77154.1|;gi|59897242|gb|AAX12037.1|	93.21	97.2	928	63	0	1	928	1	928	0	1818	putative replication origin binding protein [Escherichia phage T5] [Enterobacteria phage T5]
ORF119	gi|51512046|gb|AAU05245.1|	93.1	97.09	928	64	0	1	928	1	928	0	1816	putative DEAD/DEAH box helicase [Escherichia phage T5] [Enterobacteria phage T5]
ORF119	gi|388570472|ref|YP_006382411.1|;gi|356601390|gb|AET24724.1|	93.3	96.76	926	62	0	1	926	1	926	0	1812	putative replication origin binding protein [Escherichia phage Akfv33] [Escherichia phage bV_EcoS_AKFV33]
ORF119	gi|738494568|gb|AJA73544.1|	92.55	96.98	926	69	0	1	926	1	926	0	1805	replication origin binding protein [Salmonella phage Shivani]
ORF119	gi|640884379|ref|YP_009031729.1|;gi|601129401|gb|AHN83540.1|	92.44	96.76	926	70	0	1	926	1	926	0	1801	putative replication origin binding protein [Escherichia phage vB_EcoS_FFH1]
ORF119	gi|735997997|gb|AJA41737.1|	92.76	96.65	926	67	0	1	926	1	926	0	1782	5'-3' and 3'-5' helicase [Enterobacteria phage DT571/2]
ORF119	gi|701947008|gb|AIW04066.1|	90.17	95.9	926	91	0	1	926	1	926	0	1769	replication origin binding protein [Salmonella phage Stitch]
ORF119	gi|182682922|ref|YP_001837046.1|;gi|182630634|gb|ACB97566.1|	90.06	95.9	926	92	0	1	926	1	926	0	1768	putative replication origin binding protein [Escherichia phage Eps7] [Enterobacteria phage EPS7]
ORF120	gi|640884378|ref|YP_009031728.1|;gi|601129400|gb|AHN83539.1|	95.38	98.46	130	6	0	1	130	1	130	3e-90	262	hypothetical protein [Escherichia phage vB_EcoS_FFH1]
ORF120	gi|388570470|ref|YP_006382409.1|;gi|356601388|gb|AET24722.1|	94.62	97.69	130	7	0	1	130	1	130	1e-89	260	hypothetical protein [Escherichia phage Akfv33] [Escherichia phage bV_EcoS_AKFV33]
ORF120	gi|326632991|ref|YP_004306580.1|;gi|321272185|gb|ADW80077.1|	94.62	98.46	130	7	0	1	130	1	130	6e-89	259	hypothetical protein SPC35_0097 [Salmonella phage Spc35] [Enterobacteria phage SPC35]
ORF120	gi|46401843|ref|YP_006935.1|;gi|45775021|gb|AAS77153.1|;gi|51512045|gb|AAU05244.1|;gi|59897241|gb|AAX12036.1|	94.62	97.69	130	7	0	1	130	1	130	1e-88	258	hypothetical protein T5.107 [Escherichia phage T5] [Enterobacteria phage T5]
ORF120	gi|738494566|gb|AJA73542.1|	95.38	96.92	130	6	0	1	130	1	130	1e-88	258	hypothetical protein CPT_Shivani95 [Salmonella phage Shivani]
ORF120	gi|735997996|gb|AJA41736.1|	95.38	96.15	130	6	0	1	130	1	130	3e-87	254	hypothetical protein DT5712_000083 [Enterobacteria phage DT571/2]
ORF120	gi|735997862|gb|AJA41603.1|	94.62	95.38	130	7	0	1	130	1	130	1e-85	250	hypothetical protein DT57C_000083 [Enterobacteria phage DT57C]
ORF120	gi|182682921|ref|YP_001837045.1|;gi|182630633|gb|ACB97565.1|;gi|701947007|gb|AIW04065.1|	73.28	81.68	131	34	1	1	130	1	131	6e-63	193	hypothetical protein AGC_0122 [Escherichia phage Eps7] [Enterobacteria phage EPS7]
ORF120	gi|431810191|ref|YP_007237078.1|;gi|398313177|emb|CCI88527.1|	47.89	61.27	142	61	1	1	129	1	142	2e-36	125	hypothetical protein BN79_118 [Yersinia phage phiR201]
ORF120	gi|326632990|ref|YP_004306579.1|;gi|388570469|ref|YP_006382408.1|;gi|321272184|gb|ADW80076.1|;gi|356601387|gb|AET24721.1|	31.45	47.58	124	84	1	5	127	17	140	2e-14	67.4	hypothetical protein SPC35_0096 [Salmonella phage Spc35] [Enterobacteria phage SPC35]
ORF121	gi|326632990|ref|YP_004306579.1|;gi|388570469|ref|YP_006382408.1|;gi|321272184|gb|ADW80076.1|;gi|356601387|gb|AET24721.1|	99.3	100	142	1	0	1	142	1	142	4e-101	291	hypothetical protein SPC35_0096 [Salmonella phage Spc35] [Enterobacteria phage SPC35]
ORF121	gi|640884377|ref|YP_009031727.1|;gi|601129399|gb|AHN83538.1|	98.59	99.3	142	2	0	1	142	1	142	5e-100	288	hypothetical protein [Escherichia phage vB_EcoS_FFH1]
ORF121	gi|738494565|gb|AJA73541.1|	93.66	97.89	142	9	0	1	142	1	142	9e-97	280	hypothetical protein CPT_Shivani94 [Salmonella phage Shivani]
ORF121	gi|46401842|ref|YP_006934.1|;gi|45775020|gb|AAS77152.1|;gi|51512044|gb|AAU05243.1|	91.55	97.18	142	12	0	1	142	1	142	1e-93	272	hypothetical protein T5.106 [Escherichia phage T5] [Enterobacteria phage T5]
ORF121	gi|735997995|gb|AJA41735.1|	90.14	97.18	142	14	0	1	142	1	142	1e-93	271	hypothetical protein DT5712_000082 [Enterobacteria phage DT571/2]
ORF121	gi|735997861|gb|AJA41602.1|	89.44	95.77	142	15	0	1	142	1	142	2e-91	266	hypothetical protein DT57C_000082 [Enterobacteria phage DT57C]
ORF121	gi|59897240|gb|AAX12035.1|	84.21	91.73	133	17	1	14	142	7	139	4e-78	232	ORF098 [Escherichia phage T5] [Enterobacteria phage T5]
ORF121	gi|182682920|ref|YP_001837044.1|;gi|182630632|gb|ACB97564.1|	74.65	87.32	142	36	0	1	142	1	142	4e-77	230	hypothetical protein AGC_0121 [Escherichia phage Eps7] [Enterobacteria phage EPS7]
ORF121	gi|701947006|gb|AIW04064.1|	74.65	86.62	142	36	0	1	142	1	142	8e-77	229	hypothetical protein CPT_Stitch113 [Salmonella phage Stitch]
ORF121	gi|431810190|ref|YP_007237077.1|;gi|398313176|emb|CCI88526.1|	67.41	80	135	44	0	8	142	5	139	1e-64	197	hypothetical protein BN79_117 [Yersinia phage phiR201]
ORF122	gi|640884376|ref|YP_009031726.1|;gi|601129398|gb|AHN83537.1|	100	100	168	0	0	1	168	1	168	4e-123	348	hypothetical protein [Escherichia phage vB_EcoS_FFH1]
ORF122	gi|46401841|ref|YP_006933.1|;gi|45775019|gb|AAS77151.1|;gi|51512043|gb|AAU05242.1|;gi|59897239|gb|AAX12034.1|	98.81	100	168	2	0	1	168	1	168	2e-122	347	hypothetical protein T5.105 [Escherichia phage T5] [Enterobacteria phage T5]
ORF122	gi|388570468|ref|YP_006382407.1|;gi|356601386|gb|AET24720.1|	98.81	99.4	168	2	0	1	168	1	168	6e-122	346	hypothetical protein [Escherichia phage Akfv33] [Escherichia phage bV_EcoS_AKFV33]
ORF122	gi|326632989|ref|YP_004306578.1|;gi|321272183|gb|ADW80075.1|	98.8	100	167	2	0	2	168	4	170	3e-121	344	hypothetical protein SPC35_0095 [Salmonella phage Spc35] [Enterobacteria phage SPC35]
ORF122	gi|735997994|gb|AJA41734.1|	96.43	98.21	168	6	0	1	168	1	168	9e-119	338	hypothetical protein DT5712_000081 [Enterobacteria phage DT571/2]
ORF122	gi|182682919|ref|YP_001837043.1|;gi|182630631|gb|ACB97563.1|	91.07	97.62	168	15	0	1	168	4	171	1e-114	327	hypothetical protein AGC_0120 [Escherichia phage Eps7] [Enterobacteria phage EPS7]
ORF122	gi|701947005|gb|AIW04063.1|	89.88	97.62	168	17	0	1	168	4	171	5e-114	326	hypothetical protein CPT_Stitch112 [Salmonella phage Stitch]
ORF122	gi|431810189|ref|YP_007237076.1|;gi|398313175|emb|CCI88525.1|	76.79	88.69	168	39	0	1	168	12	179	4e-97	283	hypothetical protein BN79_116 [Yersinia phage phiR201]
ORF122	gi|738494564|gb|AJA73540.1|	98.1	99.05	105	2	0	64	168	25	129	2e-72	218	hypothetical protein CPT_Shivani93 [Salmonella phage Shivani]
ORF122	gi|410491130|ref|YP_006906352.1|;gi|401824390|gb|AFQ22259.1|	43.68	62.07	174	87	3	3	165	1	174	1e-37	131	hypothetical protein My1_100 [Pectobacterium phage My1]
ORF123	gi|388570467|ref|YP_006382406.1|;gi|356601385|gb|AET24719.1|;gi|701947004|gb|AIW04062.1|	98.36	100	61	1	0	1	61	1	61	5e-36	119	hypothetical protein [Escherichia phage Akfv33] [Escherichia phage bV_EcoS_AKFV33]
ORF123	gi|431810188|ref|YP_007237075.1|;gi|398313174|emb|CCI88524.1|	83.61	91.8	61	10	0	1	61	1	61	1e-30	105	hypothetical protein BN79_115 [Yersinia phage phiR201]
ORF123	gi|182682918|ref|YP_001837042.1|;gi|182630630|gb|ACB97562.1|	100	100	40	0	0	22	61	1	40	7e-22	82.8	hypothetical protein AGC_0119 [Escherichia phage Eps7] [Enterobacteria phage EPS7]
ORF123	gi|469520032|gb|AGH57327.1|	56.25	81.25	16	7	0	1	16	214	229	2.3	26.9	hypothetical protein CPLG_00073 [Cyanophage S-SSM2]
ORF123	gi|326782280|ref|YP_004322680.1|;gi|310003228|gb|ADO97625.1|	56.25	81.25	16	7	0	1	16	214	229	2.3	26.9	hypothetical protein SShM2_014 [Synechococcus phage S-ShM2]
ORF123	gi|746947527|gb|AJD82943.1|	36.67	60	30	19	0	21	50	131	160	3.3	26.6	DNA ligase [Achromobacter phage JWF]
ORF124	gi|640884375|ref|YP_009031725.1|;gi|601129397|gb|AHN83536.1|	92.86	96.43	56	4	0	1	56	1	56	2e-33	112	hypothetical protein [Escherichia phage vB_EcoS_FFH1]
ORF124	gi|735997993|gb|AJA41733.1|	94.64	96.43	56	3	0	1	56	1	56	3e-33	112	hypothetical protein DT5712_000080 [Enterobacteria phage DT571/2]
ORF124	gi|46401840|ref|YP_006932.1|;gi|45775018|gb|AAS77150.1|;gi|51512042|gb|AAU05241.1|	94.64	98.21	56	3	0	1	56	1	56	4e-33	111	hypothetical protein T5.104 [Escherichia phage T5] [Enterobacteria phage T5]
ORF124	gi|339507753|gb|AEJ81316.1|	54.35	67.39	46	21	0	11	56	13	58	2e-10	53.5	gp057 [Erwinia phage vB_EamM-M7]
ORF124	gi|219681346|ref|YP_002456110.1|;gi|199580613|gb|ACH89000.1|	53.49	65.12	43	20	0	10	52	12	54	9e-09	49.3	hypothetical protein Ea21-4_gp87 [Erwinia phage phiEa21-4]
ORF124	gi|388570466|ref|YP_006382405.1|;gi|356601384|gb|AET24718.1|	57.14	66.67	42	16	1	13	52	8	49	2e-07	45.1	hypothetical protein [Escherichia phage Akfv33] [Escherichia phage bV_EcoS_AKFV33]
ORF124	gi|701947003|gb|AIW04061.1|	57.14	66.67	42	16	1	13	52	8	49	2e-07	45.1	hypothetical protein CPT_Stitch110 [Salmonella phage Stitch]
ORF124	gi|182682917|ref|YP_001837041.1|;gi|182630629|gb|ACB97561.1|	57.14	66.67	42	16	1	13	52	3	44	3e-07	44.7	hypothetical protein AGC_0118 [Escherichia phage Eps7] [Enterobacteria phage EPS7]
ORF124	gi|431810187|ref|YP_007237074.1|;gi|398313173|emb|CCI88523.1|	54.76	66.67	42	17	1	13	52	8	49	3e-07	44.7	hypothetical protein BN79_114 [Yersinia phage phiR201]
ORF124	gi|327198475|ref|YP_004327063.1|;gi|311875171|emb|CBX44431.1|	50	63.16	38	19	0	15	52	1	38	1e-05	40.4	hypothetical protein ErPhphiEa104_gp088 [Erwinia phage phiEa104]
ORF125	gi|46401839|ref|YP_006931.1|;gi|45775017|gb|AAS77149.1|;gi|51512041|gb|AAU05240.1|	88.52	96.72	61	7	0	1	61	1	61	5e-36	119	hypothetical protein T5.103 [Escherichia phage T5] [Enterobacteria phage T5]
ORF125	gi|729029651|gb|AIZ01413.1|;gi|729029700|gb|AIZ01461.1|;gi|729029749|gb|AIZ01509.1|;gi|729029798|gb|AIZ01557.1|;gi|729029847|gb|AIZ01605.1|;gi|729029896|gb|AIZ01653.1|	36.11	52.78	36	18	1	20	50	69	104	1.3	27.7	hypothetical protein CJY_0014 [Vibrio phage CJY]
ORF125	gi|48696642|ref|YP_024421.1|;gi|40950040|gb|AAR97631.1|	36.11	52.78	36	18	1	20	50	69	104	1.3	27.7	hypothetical protein VP2p14 [Vibrio phage VP2]
ORF125	gi|729029602|gb|AIZ01365.1|	36.11	52.78	36	18	1	20	50	69	104	1.5	27.7	major tail subunit [Vibrio phage QH]
ORF125	gi|48696686|ref|YP_024980.1|;gi|40806149|gb|AAR92067.1|	36.11	52.78	36	18	1	20	50	69	104	1.5	27.7	major tail subunit [Vibrio phage VP5]
ORF125	gi|31711656|ref|NP_853574.1|;gi|31505660|gb|AAP48753.1|;gi|40787031|gb|AAR90005.1|	28.12	45.31	64	38	2	3	59	328	390	3.5	26.6	gp14 [Enterobacteria phage SP6]
ORF125	gi|456351041|ref|YP_007500995.1|;gi|322227515|gb|ADW95224.1|	28.12	45.31	64	38	2	3	59	327	389	3.6	26.6	DNA polymerase [Enterobacteria phage UAB_Phi78]
ORF125	gi|337731102|gb|AEI70920.1|	45	70	20	11	0	42	61	453	472	4.6	26.2	hypothetical protein [EBPR podovirus 2]
ORF125	gi|339783977|gb|AEK09688.1|	27.78	52.78	36	23	1	14	49	25	57	6.2	24.6	gp74 [Mycobacterium phage Mozy]
ORF125	gi|701947003|gb|AIW04061.1|	25.64	48.72	39	28	1	11	49	8	45	6.2	24.6	hypothetical protein CPT_Stitch110 [Salmonella phage Stitch]
ORF126	gi|326632988|ref|YP_004306577.1|;gi|321272182|gb|ADW80074.1|	97.05	99.26	271	8	0	1	271	1	271	0	556	putative Sir2-like protein [Salmonella phage Spc35] [Enterobacteria phage SPC35]
ORF126	gi|46401838|ref|YP_006930.1|;gi|45775016|gb|AAS77148.1|;gi|51512040|gb|AAU05239.1|	94.85	98.9	272	14	0	1	272	1	272	0	549	putative Sir2-like protein [Escherichia phage T5] [Enterobacteria phage T5]
ORF126	gi|640884374|ref|YP_009031724.1|;gi|601129396|gb|AHN83535.1|	94.46	98.89	271	15	0	1	271	1	271	0	545	putative Sir2-like protein [Escherichia phage vB_EcoS_FFH1]
ORF126	gi|59897238|gb|AAX12033.1|	94.12	98.9	272	16	0	1	272	1	272	0	545	putative transferase [Escherichia phage T5] [Enterobacteria phage T5]
ORF126	gi|735997992|gb|AJA41732.1|	93.73	97.79	271	17	0	1	271	1	271	0	541	putative Sir2-like protein [Enterobacteria phage DT571/2]
ORF126	gi|388570465|ref|YP_006382404.1|;gi|356601383|gb|AET24717.1|	94.4	97.39	268	15	0	1	268	1	268	0	537	Sir2-like protein [Escherichia phage Akfv33] [Escherichia phage bV_EcoS_AKFV33]
ORF126	gi|182682916|ref|YP_001837040.1|;gi|182630628|gb|ACB97560.1|	83.57	92.02	213	34	1	56	268	1	212	2e-134	384	putative Sir2-like protein [Escherichia phage Eps7] [Enterobacteria phage EPS7]
ORF126	gi|431810186|ref|YP_007237073.1|;gi|398313172|emb|CCI88522.1|	81.6	91.51	212	38	1	56	267	1	211	1e-131	377	NAD-dependent protein deacetylase of SIR2 family [Yersinia phage phiR201]
ORF126	gi|363539630|ref|YP_004893915.1|;gi|310660249|gb|ADP02504.1|;gi|408386849|gb|AFU63859.1|	60.29	74.63	272	94	3	1	272	1	258	4e-119	347	109 gene product [Salmonella phage PVP-SE1]
ORF126	gi|563397559|ref|YP_008857323.1|;gi|555923850|gb|AGZ17581.1|	60	73.45	275	90	5	1	272	1	258	2e-117	342	putative Sir2-like protein [Enterobacteria phage 4MG]
ORF127	gi|431810185|ref|YP_007237072.1|;gi|398313171|emb|CCI88521.1|	36.17	63.83	47	30	0	1	47	21	67	2e-07	45.1	hypothetical protein BN79_112 [Yersinia phage phiR201]
ORF127	gi|182682914|ref|YP_001837038.1|;gi|182630626|gb|ACB97558.1|	32.65	55.1	49	31	1	1	49	17	63	0.067	29.3	hypothetical protein AGC_0115 [Escherichia phage Eps7] [Enterobacteria phage EPS7]
ORF127	gi|701947001|gb|AIW04059.1|	32.65	53.06	49	31	1	1	49	17	63	0.1	28.9	hypothetical protein CPT_Stitch108 [Salmonella phage Stitch]
ORF127	gi|326632987|ref|YP_004306576.1|;gi|321272181|gb|ADW80073.1|	32.65	53.06	49	31	1	1	49	17	63	0.12	28.5	hypothetical protein SPC35_0093 [Salmonella phage Spc35] [Enterobacteria phage SPC35]
ORF127	gi|388570464|ref|YP_006382403.1|;gi|640884373|ref|YP_009031723.1|;gi|356601382|gb|AET24716.1|;gi|601129395|gb|AHN83534.1|	28.57	53.06	49	33	1	1	49	17	63	0.32	27.3	hypothetical protein [Escherichia phage Akfv33] [Escherichia phage bV_EcoS_AKFV33]
ORF127	gi|472341702|ref|YP_007675218.1|;gi|469519686|gb|AGH56984.1|	43.75	53.12	32	17	1	1	32	75	105	1.1	27.3	hypothetical protein CPXG_00181 [Cyanophage P-RSM6]
ORF127	gi|725797604|gb|AIY32360.1|	36.17	48.94	47	28	2	4	50	25	69	1.1	26.6	hypothetical protein PBI_MIAZEAL_6 [Mycobacterium phage MiaZeal]
ORF127	gi|255252695|ref|YP_003090230.1|;gi|223697668|gb|ACN18292.1|	39.39	54.55	33	20	0	20	52	483	515	2	26.9	hypothetical protein [Salmonella phage c341] [Salmonella phage g341c]
ORF127	gi|446952604|ref|WP_001029860.1|;gi|24371595|ref|NP_720337.1|;gi|46358709|ref|YP_006417.1|;gi|24250822|gb|AAL15535.1|;gi|46357945|dbj|BAD15224.1|;gi|312911351|dbj|BAJ35325.1|;gi|444803955|gb|ELX31716.1|;gi|482541894|gb|AGK10163.1|;gi|485229594|emb|CCT21063.1|;gi|485234535|emb|CCT25713.1|;gi|485244420|emb|CCT39643.1|;gi|485250958|emb|CCT42911.1|;gi|545006790|emb|CCW73077.1|;gi|553429098|gb|ESB5438…	39.39	54.55	33	20	0	20	52	485	517	2.1	26.9	DNA transfer protein [Salmonella phage ST64T]
ORF127	gi|589893630|ref|YP_009009867.1|;gi|586880968|gb|AHJ86397.1|	38.1	59.52	42	22	1	11	52	16	53	2.4	26.2	hypothetical protein 40AC_33 [Mycobacterium phage 40AC]
ORF128	gi|738494563|gb|AJA73539.1|	97.01	100	67	2	0	1	67	1	67	2e-40	130	hypothetical protein CPT_Shivani92 [Salmonella phage Shivani]
ORF128	gi|326632986|ref|YP_004306575.1|;gi|321272180|gb|ADW80072.1|	91.04	98.51	67	6	0	1	67	1	67	7e-38	124	hypothetical protein SPC35_0092 [Salmonella phage Spc35] [Enterobacteria phage SPC35]
ORF128	gi|701947000|gb|AIW04058.1|	86.57	98.51	67	9	0	1	67	1	67	1e-36	121	hypothetical protein CPT_Stitch107 [Salmonella phage Stitch]
ORF128	gi|640884372|ref|YP_009031722.1|;gi|601129394|gb|AHN83533.1|	89.39	96.97	66	7	0	2	67	3	68	4e-36	120	hypothetical protein [Escherichia phage vB_EcoS_FFH1]
ORF128	gi|388570463|ref|YP_006382402.1|;gi|356601381|gb|AET24715.1|	87.88	95.45	66	8	0	2	67	3	68	2e-35	118	hypothetical protein [Escherichia phage Akfv33] [Escherichia phage bV_EcoS_AKFV33]
ORF128	gi|735997859|gb|AJA41600.1|	89.23	96.92	65	7	0	1	65	1	65	4e-35	117	hypothetical protein DT57C_000080 [Enterobacteria phage DT57C]
ORF128	gi|46401837|ref|YP_006929.1|;gi|45775015|gb|AAS77147.1|;gi|51512039|gb|AAU05238.1|;gi|59897237|gb|AAX12032.1|	89.06	98.44	64	7	0	2	65	3	66	7e-35	117	hypothetical protein T5.101 [Escherichia phage T5] [Enterobacteria phage T5]
ORF128	gi|735997991|gb|AJA41731.1|	86.15	95.38	65	9	0	1	65	1	65	7e-34	114	hypothetical protein DT5712_000078 [Enterobacteria phage DT571/2]
ORF128	gi|182682913|ref|YP_001837037.1|;gi|182630625|gb|ACB97557.1|	82.35	98.04	51	9	0	17	67	1	51	1e-23	87.8	hypothetical protein AGC_0114 [Escherichia phage Eps7] [Enterobacteria phage EPS7]
ORF128	gi|744692586|ref|YP_009112960.1|;gi|732920377|gb|AIZ95047.1|	25	50	64	48	0	1	64	865	928	0.36	29.6	hypothetical protein pSf2_022 [Shigella phage pSf-2]
ORF129	gi|388570462|ref|YP_006382401.1|;gi|356601380|gb|AET24714.1|	51.85	69.44	108	49	1	1	105	1	108	1e-31	112	hypothetical protein [Escherichia phage Akfv33] [Escherichia phage bV_EcoS_AKFV33]
ORF129	gi|46401836|ref|YP_006928.1|;gi|45775014|gb|AAS77146.1|;gi|51512038|gb|AAU05237.1|	49.14	68.1	116	56	1	1	113	1	116	3e-31	111	hypothetical protein T5.100 [Escherichia phage T5] [Enterobacteria phage T5]
ORF129	gi|640884371|ref|YP_009031721.1|;gi|601129393|gb|AHN83532.1|	50.93	68.52	108	50	1	1	105	1	108	2e-30	109	hypothetical protein [Escherichia phage vB_EcoS_FFH1]
ORF129	gi|59897236|gb|AAX12031.1|	47.41	66.38	116	58	1	1	113	1	116	1e-29	107	ORF094 [Escherichia phage T5] [Enterobacteria phage T5]
ORF129	gi|410491126|ref|YP_006906348.1|;gi|401824386|gb|AFQ22255.1|	43.08	63.08	65	36	1	6	70	5	68	1e-08	50.8	hypothetical protein My1_096 [Pectobacterium phage My1]
ORF129	gi|526177838|ref|YP_008241666.1|;gi|514341444|gb|AGO47704.1|	29.85	52.24	67	41	3	49	115	211	271	0.26	31.6	outer-membrane protein OmpA domain containing protein [Cellulophaga phage phi17:2]
ORF129	gi|509142296|ref|YP_008061158.1|;gi|350263610|gb|AEQ21029.1|	27.87	47.54	61	43	1	25	85	535	594	0.79	30.4	putative tape measure protein [Rhodococcus phage E3]
ORF129	gi|526176893|ref|YP_008240755.1|;gi|514343345|gb|AGO49580.1|	28.36	52.24	67	42	3	49	115	211	271	2.2	28.9	outer-membrane protein OmpA domain containing protein [Cellulophaga phage phi4:1]
ORF129	gi|358356703|ref|YP_004934454.1|;gi|353228022|emb|CCE26243.1|	44	72	25	14	0	40	64	14	38	2.2	27.7	g220 [Yersinia phage phiR1-37]
ORF129	gi|157168392|ref|YP_001456749.1|;gi|74268824|emb|CAB93925.2|	29.31	46.55	58	37	2	7	60	35	92	5.9	27.3	gp19 [Corynebacterium phage BFK20]
ORF130	gi|326632984|ref|YP_004306573.1|;gi|321272178|gb|ADW80070.1|	99.68	99.84	624	2	0	1	624	1	624	0	1305	anaerobic ribonucleoside-triphosphate reductase [Salmonella phage Spc35] [Enterobacteria phage SPC35]
ORF130	gi|640884370|ref|YP_009031720.1|;gi|601129392|gb|AHN83531.1|	99.36	99.68	624	4	0	1	624	1	624	0	1303	anaerobic ribonucleoside triphosphate reductase [Escherichia phage vB_EcoS_FFH1]
ORF130	gi|51512037|gb|AAU05236.1|	98.72	99.68	624	8	0	1	624	1	624	0	1299	anaerobic ribonucleoside-triphosphate reductase [Escherichia phage T5] [Enterobacteria phage T5]
ORF130	gi|59897235|gb|AAX12030.1|	98.56	99.68	624	9	0	1	624	1	624	0	1297	anaerobic ribonucleoside-triphosphate reductase [Escherichia phage T5] [Enterobacteria phage T5]
ORF130	gi|701946998|gb|AIW04056.1|	97.44	98.88	624	16	0	1	624	1	624	0	1282	anaerobic ribonucleoside-triphosphate reductase [Salmonella phage Stitch]
ORF130	gi|182682911|ref|YP_001837035.1|;gi|182630623|gb|ACB97555.1|	97.44	98.72	624	16	0	1	624	1	624	0	1280	anaerobic ribonucleoside triphosphate reductase [Escherichia phage Eps7] [Enterobacteria phage EPS7]
ORF130	gi|388570461|ref|YP_006382400.1|;gi|356601379|gb|AET24713.1|	95.74	97.05	610	26	0	15	624	6	615	0	1228	anaerobic ribonucleoside triphosphate reductase [Escherichia phage Akfv33] [Escherichia phage bV_EcoS_AKFV33]
ORF130	gi|431810184|ref|YP_007237071.1|;gi|398313170|emb|CCI88520.1|	92.95	97.54	610	43	0	15	624	6	615	0	1210	ribonucleotide reductase of class III (anaerobic), large subunit [Yersinia phage phiR201]
ORF130	gi|46401835|ref|YP_006927.1|;gi|45775013|gb|AAS77145.1|	89.58	90.71	624	15	2	1	624	1	574	0	1151	putative anaerobic ribonucleoside-triphosphate reductase [Escherichia phage T5] [Enterobacteria phage T5]
ORF130	gi|410491125|ref|YP_006906347.1|;gi|401824385|gb|AFQ22254.1|	72.85	86.02	615	167	0	10	624	3	617	0	978	putative anaerobic ribonucleoside triphosphate reductase [Pectobacterium phage My1]
ORF131	gi|640884369|ref|YP_009031719.1|;gi|601129391|gb|AHN83530.1|	99.2	100	250	2	0	1	250	1	250	0	515	phosphate starvation-inducible protein [Escherichia phage vB_EcoS_FFH1]
ORF131	gi|388570459|ref|YP_006382398.1|;gi|356601377|gb|AET24711.1|	99.6	100	250	1	0	1	250	1	250	0	515	phosphate starvation-inducible protein [Escherichia phage Akfv33] [Escherichia phage bV_EcoS_AKFV33]
ORF131	gi|326632983|ref|YP_004306572.1|;gi|321272177|gb|ADW80069.1|	98.8	100	250	3	0	1	250	1	250	0	513	phosphate starvation-inducible protein [Salmonella phage Spc35] [Enterobacteria phage SPC35]
ORF131	gi|51512036|gb|AAU05235.1|	98.4	99.6	250	4	0	1	250	4	253	0	513	phosphate starvation-inducible protein [Escherichia phage T5] [Enterobacteria phage T5]
ORF131	gi|46401834|ref|YP_006926.1|;gi|45775012|gb|AAS77144.1|;gi|59897234|gb|AAX12029.1|	98.4	99.6	250	4	0	1	250	1	250	0	513	putative PhoH-like protein [Escherichia phage T5] [Enterobacteria phage T5]
ORF131	gi|735997856|gb|AJA41597.1|;gi|735997988|gb|AJA41728.1|	97.6	99.2	250	6	0	1	250	1	250	0	509	putative PhoH-like protein [Enterobacteria phage DT57C]
ORF131	gi|738494559|gb|AJA73535.1|	97.2	99.2	250	7	0	1	250	1	250	0	507	phosphate starvation inducible protein [Salmonella phage Shivani]
ORF131	gi|701946997|gb|AIW04055.1|	97.6	99.2	250	6	0	1	250	1	250	0	506	phosphate starvation inducible protein [Salmonella phage Stitch]
ORF131	gi|431810182|ref|YP_007237069.1|;gi|398313168|emb|CCI88518.1|	91.63	94.82	251	20	1	1	250	1	251	2e-169	473	phosphate starvation-inducible protein PhoH,predicted ATPase [Yersinia phage phiR201]
ORF131	gi|410491124|ref|YP_006906346.1|;gi|401824384|gb|AFQ22253.1|	65.6	77.2	250	82	2	1	248	1	248	4e-115	335	PhoH-like protein [Pectobacterium phage My1]
ORF132	gi|388570458|ref|YP_006382397.1|;gi|640884368|ref|YP_009031718.1|;gi|356601376|gb|AET24710.1|;gi|601129390|gb|AHN83529.1|	100	100	73	0	0	1	73	1	73	4e-47	148	hypothetical protein [Escherichia phage Akfv33] [Escherichia phage bV_EcoS_AKFV33]
ORF132	gi|51512035|gb|AAU05234.1|;gi|738494558|gb|AJA73534.1|	95.31	98.44	64	3	0	1	64	1	64	4e-39	127	hypothetical protein T5p095 [Escherichia phage T5] [Enterobacteria phage T5]
ORF132	gi|701946996|gb|AIW04054.1|	80.82	90.41	73	14	0	1	73	1	73	5e-39	127	hypothetical protein CPT_Stitch103 [Salmonella phage Stitch]
ORF132	gi|182682909|ref|YP_001837033.1|;gi|182630621|gb|ACB97553.1|	82.19	89.04	73	13	0	1	73	1	73	2e-38	126	hypothetical protein AGC_0110 [Escherichia phage Eps7] [Enterobacteria phage EPS7]
ORF132	gi|735997855|gb|AJA41596.1|;gi|735997987|gb|AJA41727.1|	92.19	96.88	64	5	0	1	64	1	64	9e-38	124	hypothetical protein DT57C_000076 [Enterobacteria phage DT57C]
ORF132	gi|46401833|ref|YP_006925.1|;gi|45775011|gb|AAS77143.1|	97.67	97.67	43	1	0	1	43	1	43	2e-23	87.4	hypothetical protein T5.097 [Escherichia phage T5] [Enterobacteria phage T5]
ORF132	gi|431810181|ref|YP_007237068.1|;gi|398313167|emb|CCI88517.1|	60.78	86.27	51	20	0	23	73	1	51	1e-18	75.5	hypothetical protein BN79_108 [Yersinia phage phiR201]
ORF132	gi|526246117|ref|YP_008320495.1|;gi|520957439|emb|CCJ09672.1|	33.33	55.56	36	22	1	21	56	467	500	1.4	28.1	phage tail fiber protein [Streptococcus phage SPQS1] [Streptococcus phage SP-QS1]
ORF132	gi|639162881|ref|YP_009030361.1|;gi|604671415|gb|AHV82455.1|	33.33	51.28	39	26	0	3	41	18	56	1.8	27.3	dUTPase protein [Salmonella phage vB_SalM_SJ3]
ORF132	gi|762082601|gb|AJQ20929.1|	33.33	51.28	39	26	0	3	41	18	56	1.8	27.3	dCTP pyrophosphatase [Salmonella phage Det7]
ORF133	gi|326632982|ref|YP_004306571.1|;gi|321272176|gb|ADW80068.1|	99.74	99.74	776	2	0	1	776	1	776	0	1622	putative aerobic ribonucleoside diphosphate reductase large subunit [Salmonella phage Spc35] [Enterobacteria phage SPC35]
ORF133	gi|388570457|ref|YP_006382396.1|;gi|356601375|gb|AET24709.1|	99.74	99.74	776	2	0	1	776	36	811	0	1621	aerobic ribonucleoside diphosphate reductase, large subunit [Escherichia phage Akfv33] [Escherichia phage bV_EcoS_AKFV33]
ORF133	gi|59897233|gb|AAX12028.1|	99.36	99.61	776	5	0	1	776	1	776	0	1617	ribonucleoside-diphosphate reductase alpha chain [Escherichia phage T5] [Enterobacteria phage T5]
ORF133	gi|46401832|ref|YP_006924.1|;gi|45775010|gb|AAS77142.1|	99.36	99.61	776	5	0	1	776	36	811	0	1617	putative aerobic ribonucleoside diphosphate reductase, large subunit [Escherichia phage T5] [Enterobacteria phage T5]
ORF133	gi|51512034|gb|AAU05233.1|	99.23	99.48	776	6	0	1	776	36	811	0	1615	ribonucleoside-diphosphate reductase 1 alpha chain [Escherichia phage T5] [Enterobacteria phage T5]
ORF133	gi|735997854|gb|AJA41595.1|;gi|735997986|gb|AJA41726.1|	98.71	99.48	776	10	0	1	776	1	776	0	1610	aerobic ribonucleoside-diphosphate reductase large subunit [Enterobacteria phage DT57C]
ORF133	gi|640884367|ref|YP_009031717.1|;gi|601129389|gb|AHN83528.1|	98.84	99.49	777	8	1	1	776	1	777	0	1607	aerobic ribonucleoside diphosphate reductase, large subunit [Escherichia phage vB_EcoS_FFH1]
ORF133	gi|701946995|gb|AIW04053.1|	96.91	98.84	776	24	0	1	776	1	776	0	1588	ribonucleoside diphosphate reductase alpha subunit [Salmonella phage Stitch]
ORF133	gi|410491122|ref|YP_006906344.1|;gi|401824382|gb|AFQ22251.1|	61.79	77.07	772	280	3	5	776	3	759	0	1016	putative ribonucleoside-diphosphate reductase alpha subunit [Pectobacterium phage My1]
ORF133	gi|738494557|gb|AJA73533.1|	91.77	95.88	486	40	0	291	776	595	1080	0	923	ribonucleoside-diphosphate reductase, alpha subunit [Salmonella phage Shivani]
ORF134	gi|46401831|ref|YP_006923.1|;gi|45775009|gb|AAS77141.1|;gi|51512033|gb|AAU05232.1|;gi|59897232|gb|AAX12027.1|	100	100	171	0	0	1	171	1	171	2e-124	352	putative H-N-H-endonuclease P-TflVIII [Escherichia phage T5] [Enterobacteria phage T5]
ORF134	gi|735997852|gb|AJA41593.1|;gi|735997984|gb|AJA41724.1|	99.42	99.42	171	1	0	1	171	1	171	2e-123	350	family HNH nicking homing endonuclease F-TflVIII [Enterobacteria phage DT57C]
ORF134	gi|738494556|gb|AJA73532.1|	98.83	99.42	171	2	0	1	171	1	171	3e-123	349	HNH homing endonuclease [Salmonella phage Shivani]
ORF134	gi|326632981|ref|YP_004306570.1|;gi|388570456|ref|YP_006382395.1|;gi|321272175|gb|ADW80067.1|;gi|356601374|gb|AET24708.1|	42.24	56.52	161	87	1	2	162	3	157	4e-35	124	putative H-N-H-endonuclease P-TflVIII [Salmonella phage Spc35] [Enterobacteria phage SPC35]
ORF134	gi|431810183|ref|YP_007237070.1|;gi|398313169|emb|CCI88519.1|	36.08	53.16	158	91	4	2	155	3	154	1e-20	86.7	H-N-H-endonuclease F-TflVI [Yersinia phage phiR201]
ORF134	gi|557307733|ref|YP_008767060.1|;gi|397140521|gb|AFO12458.1|;gi|550163834|gb|AGX84665.1|	37.06	53.85	143	75	4	2	139	11	143	2e-20	86.7	putative HNH endonuclease [Salmonella phage SETP13]
ORF134	gi|46401788|ref|YP_006879.1|;gi|45774966|gb|AAS77098.1|;gi|51512004|gb|AAU05203.1|;gi|59897190|gb|AAX11985.1|	45.69	62.93	116	48	5	1	113	1	104	1e-19	84	H-N-H-endonuclease F-TflV [Escherichia phage T5] [Enterobacteria phage T5]
ORF134	gi|738494579|gb|AJA73555.1|	38.73	48.55	173	98	5	2	170	4	172	3e-19	83.2	HNH homing endonuclease [Salmonella phage Shivani]
ORF134	gi|431810194|ref|YP_007237081.1|;gi|398313180|emb|CCI88530.1|	36.81	51.53	163	87	5	1	156	1	154	4e-19	82	phage-associated homing endonuclease [Yersinia phage phiR201]
ORF134	gi|738494509|gb|AJA73485.1|	43.48	58.26	115	52	4	1	112	1	105	1e-18	81.3	HNH homing endonuclease [Salmonella phage Shivani]
ORF135	gi|735997851|gb|AJA41592.1|;gi|735997983|gb|AJA41723.1|	99.48	99.74	381	2	0	1	381	1	381	0	781	aerobic ribonucleoside-diphosphate reductase small subunit [Enterobacteria phage DT57C]
ORF135	gi|46401830|ref|YP_006922.1|;gi|45775008|gb|AAS77140.1|;gi|51512032|gb|AAU05231.1|;gi|59897231|gb|AAX12026.1|	99.48	99.74	381	2	0	1	381	1	381	0	781	putative aerobic ribonucleoside diphosphate reductase, small subunit [Escherichia phage T5] [Enterobacteria phage T5]
ORF135	gi|640884365|ref|YP_009031715.1|;gi|601129387|gb|AHN83526.1|	98.95	99.21	381	4	0	1	381	1	381	0	777	aerobic ribonucleoside diphosphate reductase, small subunit [Escherichia phage vB_EcoS_FFH1]
ORF135	gi|388570455|ref|YP_006382394.1|;gi|356601373|gb|AET24707.1|	98.16	98.69	381	7	0	1	381	1	381	0	769	putative aerobic ribonucleoside diphosphate reductase small subunit [Escherichia phage Akfv33] [Escherichia phage bV_EcoS_AKFV33]
ORF135	gi|738494555|gb|AJA73531.1|	97.9	98.95	381	8	0	1	381	1	381	0	768	ribonucleoside diphosphate reductase, beta subunit [Salmonella phage Shivani]
ORF135	gi|326632980|ref|YP_004306569.1|;gi|321272174|gb|ADW80066.1|	97.9	98.69	381	8	0	1	381	1	381	0	768	putative aerobic ribonucleoside diphosphate reductase small subunit [Salmonella phage Spc35] [Enterobacteria phage SPC35]
ORF135	gi|701946994|gb|AIW04052.1|	96.85	97.9	381	12	0	1	381	1	381	0	761	ribonucleoside diphosphate reductase beta subunit [Salmonella phage Stitch]
ORF135	gi|182682906|ref|YP_001837030.1|;gi|182630618|gb|ACB97550.1|	96.59	97.64	381	13	0	1	381	1	381	0	759	putative aerobic ribonucleoside diphosphate reductase, small subunit [Escherichia phage Eps7] [Enterobacteria phage EPS7]
ORF135	gi|431810177|ref|YP_007237064.1|;gi|398313163|emb|CCI88513.1|	91.08	95.8	381	33	1	1	380	1	381	0	723	ribonucleotide reductase of class Ia (aerobic), beta subunit [Yersinia phage phiR201]
ORF135	gi|410491121|ref|YP_006906343.1|;gi|401824381|gb|AFQ22250.1|	57.07	69.63	382	160	3	1	381	1	379	7e-145	421	putative ribonucleotide reductase beta subunit [Pectobacterium phage My1]
ORF136	gi|388570454|ref|YP_006382393.1|;gi|356601372|gb|AET24706.1|	97.74	98.87	177	4	0	1	177	1	177	2e-125	355	putative dihydrofolate reductase [Escherichia phage Akfv33] [Escherichia phage bV_EcoS_AKFV33]
ORF136	gi|735997850|gb|AJA41591.1|;gi|735997982|gb|AJA41722.1|	95.48	96.61	177	8	0	1	177	1	177	7e-122	346	dihydrofolate reductase [Enterobacteria phage DT57C]
ORF136	gi|326632979|ref|YP_004306568.1|;gi|321272173|gb|ADW80065.1|	94.35	96.05	177	10	0	1	177	1	177	4e-121	344	putative dihydrofolate reductase [Salmonella phage Spc35] [Enterobacteria phage SPC35]
ORF136	gi|46401829|ref|YP_006921.1|;gi|45775007|gb|AAS77139.1|;gi|51512031|gb|AAU05230.1|;gi|59897230|gb|AAX12025.1|	94.35	95.48	177	10	0	1	177	1	177	2e-120	343	putative dihydrofolate reductase [Escherichia phage T5] [Enterobacteria phage T5]
ORF136	gi|640884364|ref|YP_009031714.1|;gi|601129386|gb|AHN83525.1|	93.79	96.05	177	11	0	1	177	1	177	2e-120	342	putative dihydrofolate reductase [Escherichia phage vB_EcoS_FFH1]
ORF136	gi|738494554|gb|AJA73530.1|	93.79	95.48	177	11	0	1	177	1	177	6e-120	341	dihydrofolate reductase [Salmonella phage Shivani]
ORF136	gi|701946993|gb|AIW04051.1|	58.76	72.88	177	71	1	1	177	1	175	9e-67	206	dihydrofolate reductase [Salmonella phage Stitch]
ORF136	gi|431810176|ref|YP_007237063.1|;gi|398313162|emb|CCI88512.1|	55.37	69.49	177	77	1	1	177	1	175	3e-60	189	putative dihydrofolate reductase [Yersinia phage phiR201]
ORF136	gi|182682905|ref|YP_001837029.1|;gi|182630617|gb|ACB97549.1|	67.23	78.15	119	37	1	1	119	1	117	1e-49	160	putative dihydrofolate reductase [Escherichia phage Eps7] [Enterobacteria phage EPS7]
ORF136	gi|410491120|ref|YP_006906342.1|;gi|401824380|gb|AFQ22249.1|	29.67	45.93	209	108	9	1	172	1	207	6e-15	71.2	putative dihydrofolate reductase [Pectobacterium phage My1]
ORF137	gi|46401828|ref|YP_006920.1|;gi|640884363|ref|YP_009031713.1|;gi|45775006|gb|AAS77138.1|;gi|51512030|gb|AAU05229.1|;gi|59897229|gb|AAX12024.1|;gi|601129385|gb|AHN83524.1|	98.57	98.92	279	4	0	1	279	1	279	0	576	putative thymidylate synthase [Escherichia phage T5] [Enterobacteria phage T5]
ORF137	gi|738494553|gb|AJA73529.1|	98.21	99.28	279	5	0	1	279	1	279	0	575	thymidylate synthase [Salmonella phage Shivani]
ORF137	gi|735997849|gb|AJA41590.1|;gi|735997981|gb|AJA41721.1|	98.21	98.92	279	5	0	1	279	1	279	0	575	thymidylate synthase [Enterobacteria phage DT57C]
ORF137	gi|431810175|ref|YP_007237062.1|;gi|398313161|emb|CCI88511.1|	86.02	91.76	279	39	0	1	279	1	279	0	511	Thymidylate synthase [Yersinia phage phiR201]
ORF137	gi|299779177|ref|YP_003734371.1|;gi|298105906|gb|ADI55550.1|	55.21	74.31	288	117	5	1	278	3	288	1e-107	319	td gene product [Enterobacteria phage IME08]
ORF137	gi|729030265|gb|AIZ02020.1|	55.24	73.78	286	118	5	1	278	1	284	3e-106	315	dTMP thymidylate synthase [Enterobacteria phage vB_EcoM_VR5]
ORF137	gi|456351314|ref|YP_007501266.1|;gi|347466370|gb|AEO97156.1|	54.7	72.47	287	119	5	1	278	1	285	1e-105	313	dTMP thymidylate synthase [Salmonella phage S16]
ORF137	gi|431809171|ref|YP_007236068.1|;gi|398313460|emb|CCI88809.1|	52.8	70.98	286	126	3	1	278	1	285	4e-104	310	thymidylate synthase [Yersinia phage phiR1-RT]
ORF137	gi|161622629|ref|YP_001595355.1|;gi|52139835|gb|AAU29207.1|	53.66	71.78	287	121	4	1	278	1	284	1e-103	308	dTMP thymidylate synthase [Enterobacteria phage JS98]
ORF137	gi|422934178|ref|YP_007004214.1|;gi|345450687|gb|AEN93890.1|	54.55	72.03	286	121	4	1	278	1	285	2e-103	308	dTMP thymidylate synthase [Enterobacteria phage Bp7]
ORF138	gi|640884362|ref|YP_009031712.1|;gi|601129384|gb|AHN83523.1|	100	100	93	0	0	1	93	1	93	1e-63	192	hypothetical protein [Escherichia phage vB_EcoS_FFH1]
ORF138	gi|326632977|ref|YP_004306566.1|;gi|321272171|gb|ADW80063.1|	97.85	98.92	93	2	0	1	93	1	93	3e-62	188	hypothetical protein SPC35_0083 [Salmonella phage Spc35] [Enterobacteria phage SPC35]
ORF138	gi|501172899|ref|WP_012216673.1|;gi|77864673|ref|YP_355383.1|;gi|76885859|gb|ABA60049.1|;gi|160344429|gb|ABX17514.1|;gi|189337467|dbj|BAG46536.1|	35.87	50	92	52	3	1	91	1	86	3e-05	40	gp48 [Burkholderia phage Bcep176]
ORF138	gi|414088119|ref|YP_006988297.1|;gi|408731489|gb|AFU87933.1|	40.48	66.67	42	25	0	1	42	1	42	0.021	32.7	hypothetical protein CcrColossus_gp063 [Caulobacter phage CcrColossus]
ORF138	gi|797192473|gb|AKA60929.1|	27.03	54.05	74	52	2	1	74	1	72	0.54	28.9	hypothetical protein [Enterobacteria phage JenP1]
ORF138	gi|408387109|gb|AFU64118.1|	26.32	49.47	95	55	4	1	91	1	84	1.9	27.3	hypothetical protein [Salmonella phage STML-198]
ORF138	gi|456351259|ref|YP_007501210.1|;gi|764161965|ref|YP_009126375.1|;gi|448913690|gb|AGE48195.1|;gi|586881602|gb|AHJ87022.1|	23.4	46.81	94	56	4	1	91	1	81	3.5	26.6	hypothetical protein [Salmonella phage S16]
ORF138	gi|593773995|ref|YP_009011618.1|;gi|312262613|gb|ADQ52908.1|	26.23	47.54	61	43	1	22	82	180	238	5.9	26.9	conserved hypothetical protein [Aeromonas phage PX29]
ORF138	gi|32453527|ref|NP_861733.1|;gi|32350346|gb|AAP75945.1|	28.07	49.12	57	40	1	26	81	10	66	6.3	26.6	gp40 head vertex assembly chaperone [Enterobacteria phage RB69]
ORF138	gi|208429860|ref|YP_002265413.1|;gi|190683343|gb|ACE81987.1|	25	53.57	56	42	0	9	64	204	259	6.5	26.9	minor head protein [Clostridium phage phiCP39-O]
ORF139	gi|326632976|ref|YP_004306565.1|;gi|321272170|gb|ADW80062.1|	100	100	158	0	0	1	158	1	158	1e-117	334	ribonuclease H [Salmonella phage Spc35] [Enterobacteria phage SPC35]
ORF139	gi|388570450|ref|YP_006382389.1|;gi|640884361|ref|YP_009031711.1|;gi|356601368|gb|AET24702.1|;gi|601129383|gb|AHN83522.1|	98.73	99.37	158	2	0	1	158	1	158	3e-116	330	RNaseH [Escherichia phage Akfv33] [Escherichia phage bV_EcoS_AKFV33]
ORF139	gi|51512029|gb|AAU05228.1|	98.1	99.37	158	3	0	1	158	5	162	3e-116	330	ribonuclease H [Escherichia phage T5] [Enterobacteria phage T5]
ORF139	gi|46401827|ref|YP_006919.1|;gi|45775005|gb|AAS77137.1|	98.1	99.37	158	3	0	1	158	1	158	3e-116	330	putative RNaseH ribonuclease [Escherichia phage T5] [Enterobacteria phage T5]
ORF139	gi|735997848|gb|AJA41589.1|;gi|735997980|gb|AJA41720.1|	97.47	98.73	158	4	0	1	158	1	158	3e-115	328	putative RNase H1 [Enterobacteria phage DT57C]
ORF139	gi|738494552|gb|AJA73528.1|	95.57	97.47	158	7	0	1	158	1	158	8e-113	322	ribonuclease H [Salmonella phage Shivani]
ORF139	gi|182682900|ref|YP_001837024.1|;gi|182630612|gb|ACB97544.1|	86.71	93.67	158	21	0	1	158	1	158	3e-104	300	ribonuclease H [Escherichia phage Eps7] [Enterobacteria phage EPS7]
ORF139	gi|701946989|gb|AIW04047.1|	86.08	93.04	158	22	0	1	158	1	158	7e-103	296	ribonuclease H [Salmonella phage Stitch]
ORF139	gi|431810173|ref|YP_007237060.1|;gi|398313159|emb|CCI88509.1|	84.08	90.45	157	25	0	1	157	1	157	8e-99	286	Phage ribonuclease H [Yersinia phage phiR201]
ORF139	gi|59897228|gb|AAX12023.1|	98.2	98.2	111	2	0	48	158	1	111	1e-76	228	ribonuclease HI [Escherichia phage T5] [Enterobacteria phage T5]
ORF140	gi|326632975|ref|YP_004306564.1|;gi|388570449|ref|YP_006382388.1|;gi|640884360|ref|YP_009031710.1|;gi|321272169|gb|ADW80061.1|;gi|356601367|gb|AET24701.1|;gi|601129382|gb|AHN83521.1|;gi|735997847|gb|AJA41588.1|;gi|735997979|gb|AJA41719.1|;gi|738494551|gb|AJA73527.1|	98.91	98.91	92	1	0	1	92	1	92	2e-60	183	hypothetical protein SPC35_0081 [Salmonella phage Spc35] [Enterobacteria phage SPC35]
ORF140	gi|46401826|ref|YP_006918.1|;gi|45775004|gb|AAS77136.1|;gi|51512028|gb|AAU05227.1|;gi|59897227|gb|AAX12022.1|	97.83	97.83	92	2	0	1	92	1	92	2e-59	181	hypothetical protein T5.090 [Escherichia phage T5] [Enterobacteria phage T5]
ORF140	gi|701946988|gb|AIW04046.1|	93.48	95.65	92	6	0	1	92	1	92	3e-57	175	hypothetical protein CPT_Stitch95 [Salmonella phage Stitch]
ORF140	gi|182682899|ref|YP_001837023.1|;gi|182630611|gb|ACB97543.1|	92.39	95.65	92	7	0	1	92	1	92	5e-57	175	hypothetical protein AGC_0100 [Escherichia phage Eps7] [Enterobacteria phage EPS7]
ORF140	gi|431810172|ref|YP_007237059.1|;gi|398313158|emb|CCI88508.1|	86.96	95.65	92	12	0	1	92	1	92	2e-54	168	hypothetical protein BN79_099 [Yersinia phage phiR201]
ORF140	gi|410491116|ref|YP_006906338.1|;gi|401824376|gb|AFQ22245.1|	65.43	77.78	81	26	2	13	92	12	91	9e-27	97.8	hypothetical protein My1_086 [Pectobacterium phage My1]
ORF140	gi|388684934|ref|YP_006382814.1|;gi|383389840|gb|AFH14815.1|	57.5	65	40	17	0	53	92	88	127	4e-07	45.8	hypothetical protein Lu11_0278 [Pseudomonas phage Lu11]
ORF140	gi|460042607|ref|YP_007518037.1|;gi|448936960|gb|AGE60505.1|	46.67	63.33	30	15	1	63	92	97	125	0.13	31.2	hypothetical protein [Pelagibacter phage HTVC008M]
ORF140	gi|725949200|ref|YP_009098793.1|;gi|529281495|gb|AGS80920.1|	29.03	46.77	62	36	2	36	91	64	123	1.4	28.5	hypothetical protein [Caulobacter phage Cr30]
ORF140	gi|712914760|ref|YP_009102149.1|;gi|441462403|gb|AGC34691.1|;gi|695256803|gb|AIT14452.1|	47.37	78.95	19	10	0	66	84	87	105	2.1	27.7	hypothetical protein PBI_121Q_562 [Escherichia phage 121Q]
ORF141	gi|735997846|gb|AJA41587.1|;gi|735997978|gb|AJA41718.1|	96.49	97.66	171	6	0	1	171	1	171	2e-118	337	hypothetical protein DT57C_000067 [Enterobacteria phage DT57C]
ORF141	gi|640884359|ref|YP_009031709.1|;gi|601129381|gb|AHN83520.1|	95.91	97.08	171	7	0	1	171	1	171	1e-117	335	hypothetical protein [Escherichia phage vB_EcoS_FFH1]
ORF141	gi|46401825|ref|YP_006917.1|;gi|45775003|gb|AAS77135.1|;gi|51512027|gb|AAU05226.1|;gi|59897226|gb|AAX12021.1|	94.74	95.91	171	9	0	1	171	1	171	1e-115	330	hypothetical protein T5.089 [Escherichia phage T5] [Enterobacteria phage T5]
ORF141	gi|738494550|gb|AJA73526.1|	94.15	95.91	171	10	0	1	171	1	171	7e-115	328	hypothetical protein CPT_Shivani79 [Salmonella phage Shivani]
ORF141	gi|388570448|ref|YP_006382387.1|;gi|356601366|gb|AET24700.1|	91.23	95.32	171	15	0	1	171	1	171	5e-112	321	hypothetical protein [Escherichia phage Akfv33] [Escherichia phage bV_EcoS_AKFV33]
ORF141	gi|326632974|ref|YP_004306563.1|;gi|321272168|gb|ADW80060.1|	91.23	95.32	171	15	0	1	171	1	171	5e-112	321	hypothetical protein SPC35_0080 [Salmonella phage Spc35] [Enterobacteria phage SPC35]
ORF141	gi|701946987|gb|AIW04045.1|	83.04	91.23	171	29	0	1	171	1	171	1e-101	295	hypothetical protein CPT_Stitch94 [Salmonella phage Stitch]
ORF141	gi|182682898|ref|YP_001837022.1|;gi|182630610|gb|ACB97542.1|	81.29	90.06	171	32	0	1	171	1	171	8e-100	290	hypothetical protein AGC_0099 [Escherichia phage Eps7] [Enterobacteria phage EPS7]
ORF141	gi|431810171|ref|YP_007237058.1|;gi|398313157|emb|CCI88507.1|	76.47	83.53	170	39	1	1	169	1	170	3e-86	255	hypothetical protein BN79_098 [Yersinia phage phiR201]
ORF141	gi|410491114|ref|YP_006906336.1|;gi|401824374|gb|AFQ22243.1|	45.96	58.39	161	74	6	1	155	1	154	1e-31	115	hypothetical protein My1_084 [Pectobacterium phage My1]
ORF142	gi|388570447|ref|YP_006382386.1|;gi|640884358|ref|YP_009031708.1|;gi|356601365|gb|AET24699.1|;gi|601129380|gb|AHN83519.1|	100	100	71	0	0	1	71	1	71	2e-43	139	hypothetical protein [Escherichia phage Akfv33] [Escherichia phage bV_EcoS_AKFV33]
ORF142	gi|182682897|ref|YP_001837021.1|;gi|182630609|gb|ACB97541.1|;gi|701946986|gb|AIW04044.1|	97.18	97.18	71	2	0	1	71	1	71	2e-41	133	hypothetical protein AGC_0098 [Escherichia phage Eps7] [Enterobacteria phage EPS7]
ORF142	gi|431810170|ref|YP_007237057.1|;gi|398313156|emb|CCI88506.1|	80.56	86.11	72	13	1	1	71	1	72	9e-32	109	hypothetical protein BN79_097 [Yersinia phage phiR201]
ORF142	gi|326632973|ref|YP_004306562.1|;gi|321272167|gb|ADW80059.1|	97.56	100	41	1	0	31	71	11	51	2e-19	77	hypothetical protein SPC35_0079 [Salmonella phage Spc35] [Enterobacteria phage SPC35]
ORF142	gi|66391741|ref|YP_239266.1|;gi|62288829|gb|AAX78812.1|;gi|406719023|emb|CCL97748.1|;gi|415434291|emb|CCK74131.1|	43.04	56.96	79	34	3	2	69	6	84	2e-06	42.7	hypothetical protein RB43ORF290c [Enterobacteria phage RB43]
ORF142	gi|713322287|ref|YP_009097877.1|;gi|673939482|gb|AIK68211.1|	43.04	54.43	79	34	3	2	69	6	84	7e-06	41.6	hypothetical protein CPTMiller_00275 [Citrobacter phage Miller]
ORF142	gi|304373823|ref|YP_003858568.1|;gi|509141929|ref|YP_008060794.1|;gi|299829779|gb|ADJ55572.1|;gi|479258756|gb|AGJ71679.1|	41.77	56.96	79	35	3	2	69	6	84	7e-06	41.6	hypothetical protein RB16p268 [Enterobacteria phage RB16]
ORF142	gi|641468697|gb|AIA64801.1|	31.51	56.16	73	44	2	1	70	3	72	5e-05	38.9	hypothetical protein S13_002 [Cronobacter phage S13]
ORF142	gi|312166196|ref|YP_003934981.1|;gi|308928662|gb|ADO51716.1|	42.11	55.26	76	33	3	5	69	6	81	7e-05	38.5	hypothetical protein KP-KP15_gp255 [Klebsiella phage KP15]
ORF142	gi|448260816|ref|YP_007348910.1|;gi|370343625|gb|AEX26754.1|	42.11	53.95	76	33	3	5	69	6	81	0.0001	38.1	hypothetical protein KP27_296 [Klebsiella phage KP27]
ORF143	gi|640884357|ref|YP_009031707.1|;gi|601129379|gb|AHN83518.1|	98.72	100	78	1	0	1	78	1	78	7e-53	163	hypothetical protein [Escherichia phage vB_EcoS_FFH1]
ORF143	gi|326632972|ref|YP_004306561.1|;gi|321272166|gb|ADW80058.1|	97.44	98.72	78	2	0	1	78	1	78	6e-52	160	hypothetical protein SPC35_0078 [Salmonella phage Spc35] [Enterobacteria phage SPC35]
ORF143	gi|388570446|ref|YP_006382385.1|;gi|356601364|gb|AET24698.1|	96.15	98.72	78	3	0	1	78	1	78	2e-51	160	hypothetical protein [Escherichia phage Akfv33] [Escherichia phage bV_EcoS_AKFV33]
ORF143	gi|738494549|gb|AJA73525.1|	96.15	98.72	78	3	0	1	78	1	78	9e-51	158	hypothetical protein CPT_Shivani78 [Salmonella phage Shivani]
ORF143	gi|46401824|ref|YP_006916.1|;gi|45775002|gb|AAS77134.1|;gi|51512026|gb|AAU05225.1|;gi|59897225|gb|AAX12020.1|	94.87	97.44	78	4	0	1	78	1	78	1e-49	155	hypothetical protein T5.088 [Escherichia phage T5] [Enterobacteria phage T5]
ORF143	gi|735997845|gb|AJA41586.1|;gi|735997977|gb|AJA41717.1|	92.31	96.15	78	6	0	1	78	1	78	7e-48	150	hypothetical protein DT57C_000066 [Enterobacteria phage DT57C]
ORF143	gi|182682896|ref|YP_001837020.1|;gi|182630608|gb|ACB97540.1|	58.82	65.88	85	13	2	1	78	1	70	4e-24	89.7	hypothetical protein AGC_0097 [Escherichia phage Eps7] [Enterobacteria phage EPS7]
ORF143	gi|701946984|gb|AIW04042.1|	57.65	65.88	85	14	2	1	78	1	70	2e-23	88.2	hypothetical protein CPT_Stitch91 [Salmonella phage Stitch]
ORF143	gi|431810169|ref|YP_007237056.1|;gi|398313155|emb|CCI88505.1|	58.97	69.23	78	20	2	1	78	1	66	3e-21	82	hypothetical protein BN79_096 [Yersinia phage phiR201]
ORF143	gi|410491113|ref|YP_006906335.1|;gi|401824373|gb|AFQ22242.1|	59.02	72.13	61	16	3	1	61	1	52	1e-15	67.8	hypothetical protein My1_083 [Pectobacterium phage My1]
ORF144	gi|326632971|ref|YP_004306560.1|;gi|321272165|gb|ADW80057.1|	97.85	99.14	233	5	0	1	233	1	233	2e-174	484	putative metallopeptidase [Salmonella phage Spc35] [Enterobacteria phage SPC35]
ORF144	gi|388570445|ref|YP_006382384.1|;gi|356601363|gb|AET24697.1|	97.42	98.71	233	6	0	1	233	1	233	1e-173	482	putative metallopeptidase [Escherichia phage Akfv33] [Escherichia phage bV_EcoS_AKFV33]
ORF144	gi|640884356|ref|YP_009031706.1|;gi|601129378|gb|AHN83517.1|	97	98.71	233	7	0	1	233	1	233	5e-173	481	putative metallopeptidase [Escherichia phage vB_EcoS_FFH1]
ORF144	gi|738494548|gb|AJA73524.1|	95.71	98.71	233	10	0	1	233	1	233	2e-171	476	metallopeptidase [Salmonella phage Shivani]
ORF144	gi|735997844|gb|AJA41585.1|;gi|735997976|gb|AJA41716.1|	94.85	98.28	233	12	0	1	233	1	233	9e-170	472	putative metallopeptidase [Enterobacteria phage DT57C]
ORF144	gi|46401823|ref|YP_006915.1|;gi|45775001|gb|AAS77133.1|;gi|51512025|gb|AAU05224.1|	93.99	97.85	233	14	0	1	233	1	233	6e-169	470	putative metallopeptidase [Escherichia phage T5] [Enterobacteria phage T5]
ORF144	gi|701946983|gb|AIW04041.1|	88.84	95.28	233	26	0	1	233	1	233	9e-160	447	metallopeptidase [Salmonella phage Stitch]
ORF144	gi|59897224|gb|AAX12019.1|	92.27	97.1	207	16	0	27	233	1	207	9e-146	411	ORF082 [Escherichia phage T5] [Enterobacteria phage T5]
ORF144	gi|431810168|ref|YP_007237055.1|;gi|398313154|emb|CCI88504.1|	81.42	88.05	226	42	0	8	233	1	226	4e-137	389	putative metallopeptidase [Yersinia phage phiR201]
ORF144	gi|182682895|ref|YP_001837019.1|;gi|182630607|gb|ACB97539.1|	87.16	93.92	148	19	0	83	230	1	148	2e-95	282	putative metallopeptidase [Escherichia phage Eps7] [Enterobacteria phage EPS7]
ORF145	gi|326632970|ref|YP_004306559.1|;gi|388570444|ref|YP_006382383.1|;gi|640884355|ref|YP_009031705.1|;gi|321272164|gb|ADW80056.1|;gi|356601362|gb|AET24696.1|;gi|601129377|gb|AHN83516.1|;gi|738494547|gb|AJA73523.1|	98.33	100	60	1	0	1	60	1	60	6e-36	119	hypothetical protein SPC35_0076 [Salmonella phage Spc35] [Enterobacteria phage SPC35]
ORF145	gi|46401822|ref|YP_006914.1|;gi|45775000|gb|AAS77132.1|;gi|51512024|gb|AAU05223.1|;gi|59897223|gb|AAX12018.1|	98.33	98.33	60	1	0	1	60	1	60	2e-35	117	hypothetical protein T5.086 [Escherichia phage T5] [Enterobacteria phage T5]
ORF145	gi|735997843|gb|AJA41584.1|;gi|735997975|gb|AJA41715.1|	95	96.67	60	3	0	1	60	1	60	3e-34	114	hypothetical protein DT57C_000064 [Enterobacteria phage DT57C]
ORF145	gi|431810167|ref|YP_007237054.1|;gi|398313153|emb|CCI88503.1|	91.67	95	60	5	0	1	60	1	60	5e-33	111	hypothetical protein BN79_094 [Yersinia phage phiR201]
ORF145	gi|182682894|ref|YP_001837018.1|;gi|182630606|gb|ACB97538.1|;gi|701946982|gb|AIW04040.1|	85	95	60	9	0	1	60	1	60	1e-30	105	hypothetical protein AGC_0095 [Escherichia phage Eps7] [Enterobacteria phage EPS7]
ORF145	gi|506503539|ref|WP_015971049.1|;gi|30387394|ref|NP_848223.1|;gi|30266049|gb|AAO06078.1|;gi|564571875|gb|ETC67878.1|	30.23	58.14	43	29	1	16	57	288	330	4.1	26.2	hypothetical protein epsilon15p15 [Enterobacteria phage epsilon15] [Salmonella phage epsilon15]
ORF145	gi|400260416|gb|AFP74534.1|	31.43	48.57	35	24	0	18	52	8	42	6.6	25.4	major capsid protein [uncultured Myoviridae]
ORF145	gi|586882090|gb|AHJ87507.1|;gi|586882302|gb|AHJ87718.1|	34.88	44.19	43	28	0	3	45	257	299	7.7	25.4	utative ribonucleotide reductase of class Ib (aerobic) subunit beta [Bacillus phage Bp8p-C]
ORF145	gi|682124088|ref|YP_009056402.1|;gi|670142276|gb|AII28034.1|	34.88	44.19	43	28	0	3	45	257	299	7.9	25.4	ribonucleotide reductase of class Ib subunit beta [Bacillus phage Bobb]
ORF145	gi|423262257|ref|YP_007010856.1|;gi|402762135|gb|AFQ97249.1|	31.75	52.38	63	38	4	1	58	8	70	8.9	25	base plate distal hub subunit [Aeromonas phage Aes508]
ORF146	gi|326632969|ref|YP_004306558.1|;gi|321272163|gb|ADW80055.1|	100	100	212	0	0	1	212	1	212	3e-151	424	hypothetical protein SPC35_0075 [Salmonella phage Spc35] [Enterobacteria phage SPC35]
ORF146	gi|738494546|gb|AJA73522.1|	98.11	99.06	212	4	0	1	212	1	212	6e-149	418	hypothetical protein CPT_Shivani75 [Salmonella phage Shivani]
ORF146	gi|388570443|ref|YP_006382382.1|;gi|356601361|gb|AET24695.1|	98.11	98.58	212	4	0	1	212	1	212	4e-148	416	hypothetical protein [Escherichia phage Akfv33] [Escherichia phage bV_EcoS_AKFV33]
ORF146	gi|640884354|ref|YP_009031704.1|;gi|601129376|gb|AHN83515.1|	97.64	98.11	212	5	0	1	212	1	212	2e-147	414	hypothetical protein [Escherichia phage vB_EcoS_FFH1]
ORF146	gi|46401821|ref|YP_006913.1|;gi|45774999|gb|AAS77131.1|;gi|59897222|gb|AAX12017.1|	97.64	98.11	212	5	0	1	212	1	212	3e-147	413	hypothetical protein T5.085 [Escherichia phage T5] [Enterobacteria phage T5]
ORF146	gi|735997842|gb|AJA41583.1|;gi|735997974|gb|AJA41714.1|	97.64	98.11	212	5	0	1	212	1	212	4e-147	413	hypothetical protein DT57C_000063 [Enterobacteria phage DT57C]
ORF146	gi|701946981|gb|AIW04039.1|	96.23	98.11	212	8	0	1	212	1	212	2e-146	411	hypothetical protein CPT_Stitch88 [Salmonella phage Stitch]
ORF146	gi|182682893|ref|YP_001837017.1|;gi|182630605|gb|ACB97537.1|	95.75	98.11	212	9	0	1	212	1	212	1e-145	409	hypothetical protein AGC_0094 [Escherichia phage Eps7] [Enterobacteria phage EPS7]
ORF146	gi|431810166|ref|YP_007237053.1|;gi|398313152|emb|CCI88502.1|	82.94	89.57	211	36	0	1	211	1	211	2e-124	355	Phage tail fiber protein [Yersinia phage phiR201]
ORF146	gi|414086838|ref|YP_006987026.1|;gi|378565672|gb|AFC21371.1|	38.68	64.15	212	130	0	1	212	1	212	2e-48	162	hypothetical protein GAP31_190 [Cronobacter phage vB_CsaM_GAP31]
ORF147	gi|326632968|ref|YP_004306557.1|;gi|388570442|ref|YP_006382381.1|;gi|321272162|gb|ADW80054.1|;gi|356601360|gb|AET24694.1|	99.05	100	105	1	0	1	105	1	105	9e-73	216	hypothetical protein SPC35_0074 [Salmonella phage Spc35] [Enterobacteria phage SPC35]
ORF147	gi|640884353|ref|YP_009031703.1|;gi|601129375|gb|AHN83514.1|	98.1	99.05	105	2	0	1	105	1	105	6e-72	214	hypothetical protein [Escherichia phage vB_EcoS_FFH1]
ORF147	gi|735997841|gb|AJA41582.1|;gi|735997973|gb|AJA41713.1|	97.14	98.1	105	3	0	1	105	1	105	2e-71	213	hypothetical protein DT57C_000062 [Enterobacteria phage DT57C]
ORF147	gi|46401820|ref|YP_006912.1|;gi|45774998|gb|AAS77130.1|;gi|51512022|gb|AAU05221.1|	96.19	98.1	105	4	0	1	105	1	105	3e-71	212	hypothetical protein T5.084 [Escherichia phage T5] [Enterobacteria phage T5]
ORF147	gi|701946980|gb|AIW04038.1|	92.38	96.19	105	8	0	1	105	1	105	1e-67	203	hypothetical protein CPT_Stitch87 [Salmonella phage Stitch]
ORF147	gi|182682892|ref|YP_001837016.1|;gi|182630604|gb|ACB97536.1|	91.43	96.19	105	9	0	1	105	1	105	2e-67	202	hypothetical protein AGC_0093 [Escherichia phage Eps7] [Enterobacteria phage EPS7]
ORF147	gi|431810165|ref|YP_007237052.1|;gi|398313151|emb|CCI88501.1|	90.48	94.29	105	10	0	1	105	1	105	9e-66	198	hypothetical protein BN79_092 [Yersinia phage phiR201]
ORF147	gi|59897221|gb|AAX12016.1|	96.36	98.18	55	2	0	51	105	1	55	5e-33	113	ORF079 [Escherichia phage T5] [Enterobacteria phage T5]
ORF147	gi|738494545|gb|AJA73521.1|	51.52	67.68	99	48	0	4	102	173	271	6e-25	97.4	hypothetical protein CPT_Shivani74 [Salmonella phage Shivani]
ORF147	gi|410491115|ref|YP_006906337.1|;gi|401824375|gb|AFQ22244.1|	46.53	55.45	101	52	2	3	102	2	101	2e-17	74.3	hypothetical protein My1_085 [Pectobacterium phage My1]
ORF148	gi|326632967|ref|YP_004306556.1|;gi|640884352|ref|YP_009031702.1|;gi|321272161|gb|ADW80053.1|;gi|601129374|gb|AHN83513.1|	100	100	149	0	0	1	149	1	149	2e-108	310	spore cortex-lytic enzyme precursor [Salmonella phage Spc35] [Enterobacteria phage SPC35]
ORF148	gi|388570441|ref|YP_006382380.1|;gi|356601359|gb|AET24693.1|	99.33	100	149	1	0	1	149	1	149	8e-108	308	cell wall hydrolase SleB [Escherichia phage Akfv33] [Escherichia phage bV_EcoS_AKFV33]
ORF148	gi|735997840|gb|AJA41581.1|;gi|735997972|gb|AJA41712.1|	98.66	99.33	149	2	0	1	149	1	149	4e-107	306	putative cell wall hydrolase SleB [Enterobacteria phage DT57C]
ORF148	gi|59897220|gb|AAX12015.1|	95.97	97.32	149	6	0	1	149	1	149	6e-95	276	spore cortex-lytic enzyme precursor [Escherichia phage T5] [Enterobacteria phage T5]
ORF148	gi|738494544|gb|AJA73520.1|	97.32	98.66	149	4	0	1	149	1	149	4e-89	261	spore cortex-lytic enzyme precursor [Salmonella phage Shivani]
ORF148	gi|46401819|ref|YP_006911.1|;gi|45774997|gb|AAS77129.1|;gi|51512021|gb|AAU05220.1|	96.64	97.99	149	5	0	1	149	1	149	2e-88	259	hypothetical protein T5.083 [Escherichia phage T5] [Enterobacteria phage T5]
ORF148	gi|431810164|ref|YP_007237051.1|;gi|398313150|emb|CCI88500.1|	85.52	92.41	145	21	0	4	148	3	147	4e-85	251	hypothetical protein BN79_091 [Yersinia phage phiR201]
ORF148	gi|701946979|gb|AIW04037.1|	87.25	95.3	149	19	0	1	149	1	149	5e-82	243	spore cortex-lytic enzyme precursor [Salmonella phage Stitch]
ORF148	gi|410491109|ref|YP_006906331.1|;gi|401824369|gb|AFQ22238.1|	55.04	71.32	129	55	3	17	144	22	148	1e-44	147	putative cell wall hydrolase [Pectobacterium phage My1]
ORF148	gi|182682890|ref|YP_001837014.1|;gi|182630602|gb|ACB97534.1|	91.67	97.22	72	6	0	78	149	1	72	6e-36	122	spore cortex-lytic enzyme precursor [Escherichia phage Eps7] [Enterobacteria phage EPS7]
ORF149	gi|326632966|ref|YP_004306555.1|;gi|388570440|ref|YP_006382379.1|;gi|640884351|ref|YP_009031701.1|;gi|321272160|gb|ADW80052.1|;gi|356601358|gb|AET24692.1|;gi|601129373|gb|AHN83512.1|;gi|735997839|gb|AJA41580.1|;gi|735997971|gb|AJA41711.1|	100	100	56	0	0	1	56	1	56	4e-33	111	hypothetical protein SPC35_0072 [Salmonella phage Spc35] [Enterobacteria phage SPC35]
ORF149	gi|182682889|ref|YP_001837013.1|;gi|182630601|gb|ACB97533.1|;gi|701946978|gb|AIW04036.1|	96.43	100	56	2	0	1	56	1	56	7e-32	108	hypothetical protein AGC_0090 [Escherichia phage Eps7] [Enterobacteria phage EPS7]
ORF149	gi|46401818|ref|YP_006910.1|;gi|45774996|gb|AAS77128.1|;gi|51512020|gb|AAU05219.1|;gi|59897219|gb|AAX12014.1|;gi|738494543|gb|AJA73519.1|	92.86	100	56	4	0	1	56	1	56	1e-31	107	hypothetical protein T5.082 [Escherichia phage T5] [Enterobacteria phage T5]
ORF149	gi|431810163|ref|YP_007237050.1|;gi|398313149|emb|CCI88499.1|	69.64	89.29	56	17	0	1	56	1	56	3e-22	83.6	hypothetical protein BN79_090 [Yersinia phage phiR201]
ORF149	gi|326782092|ref|YP_004322493.1|;gi|310004299|gb|ADO98692.1|	40.54	62.16	37	16	1	1	31	1	37	0.26	27.7	hypothetical protein PHM1_068 [Prochlorococcus phage P-HM1]
ORF149	gi|725950204|ref|YP_009101071.1|;gi|397133995|gb|AFO10503.1|	33.33	52.38	42	25	1	8	46	43	84	0.75	27.3	hypothetical protein [Escherichia phage ECML-117]
ORF149	gi|93007417|ref|YP_579181.1|;gi|90568495|gb|ABD94174.1|	39.29	53.57	28	17	0	21	48	34	61	1.6	26.2	hypothetical protein SPMV1_gp09 [Streptomyces phage mu1/6]
ORF149	gi|389060241|ref|YP_006383373.1|;gi|385259032|gb|AFI55376.1|	41.03	53.85	39	22	1	6	44	356	393	1.9	26.9	hypothetical protein TSMG0093 [Halocynthia phage JM-2012]
ORF149	gi|229605042|ref|YP_002875741.1|;gi|227826025|gb|ACP41749.1|	50	70	20	10	0	17	36	727	746	6.8	25.4	tail tape measure protein [Lactococcus phage P087]
ORF149	gi|589890911|ref|YP_009007030.1|;gi|567727437|gb|AHC94230.1|	35	52.5	40	20	1	4	37	15	54	7.1	25	putative holliday junction resolvase [Lactococcus phage phiL47]
ORF150	gi|326632965|ref|YP_004306554.1|;gi|640884350|ref|YP_009031700.1|;gi|321272159|gb|ADW80051.1|;gi|601129372|gb|AHN83511.1|	93.15	95.21	146	10	0	1	146	1	146	2e-96	280	hypothetical protein SPC35_0071 [Salmonella phage Spc35] [Enterobacteria phage SPC35]
ORF150	gi|182682888|ref|YP_001837012.1|;gi|182630600|gb|ACB97532.1|;gi|701946977|gb|AIW04035.1|	86.3	93.15	146	20	0	1	146	1	146	3e-90	263	hypothetical protein AGC_0089 [Escherichia phage Eps7] [Enterobacteria phage EPS7]
ORF150	gi|735997838|gb|AJA41579.1|	61.9	73.47	147	53	2	1	147	1	144	6e-53	168	hypothetical protein DT57C_000059 [Enterobacteria phage DT57C]
ORF150	gi|735997970|gb|AJA41710.1|	61.22	73.47	147	54	2	1	147	1	144	9e-53	168	hypothetical protein DT5712_000057 [Enterobacteria phage DT571/2]
ORF150	gi|388570439|ref|YP_006382378.1|;gi|356601357|gb|AET24691.1|	61.22	74.15	147	54	2	1	147	1	144	2e-52	167	hypothetical protein [Escherichia phage Akfv33] [Escherichia phage bV_EcoS_AKFV33]
ORF150	gi|46401817|ref|YP_006909.1|;gi|45774995|gb|AAS77127.1|;gi|59897218|gb|AAX12013.1|	53.06	70.07	147	66	3	1	147	1	144	3e-42	141	hypothetical protein T5.081 [Escherichia phage T5] [Enterobacteria phage T5]
ORF150	gi|738494542|gb|AJA73518.1|	52.38	70.07	147	67	3	1	147	1	144	9e-42	140	hypothetical protein CPT_Shivani71 [Salmonella phage Shivani]
ORF150	gi|431810162|ref|YP_007237049.1|;gi|398313148|emb|CCI88498.1|	51.37	71.23	146	68	2	1	146	1	143	1e-41	140	hypothetical protein BN79_089 [Yersinia phage phiR201]
ORF150	gi|51704768|gb|AAU09420.1|	60.44	73.63	91	34	2	57	147	1	89	2e-27	101	hypothetical protein T5p079, partial [Escherichia phage T5] [Enterobacteria phage T5]
ORF150	gi|410491108|ref|YP_006906330.1|;gi|401824368|gb|AFQ22237.1|	38.93	63.09	149	84	4	1	147	1	144	1e-24	95.9	hypothetical protein My1_078 [Pectobacterium phage My1]
ORF151	gi|640884348|ref|YP_009031698.1|;gi|38043908|emb|CAE53207.1|;gi|601129370|gb|AHN83509.1|;gi|738494540|gb|AJA73516.1|	100	100	315	0	0	1	315	1	315	0	643	hypothetical protein [Escherichia phage vB_EcoS_FFH1]
ORF151	gi|59897217|gb|AAX12012.1|	99.68	100	315	1	0	1	315	1	315	0	642	putative transmembrane protein [Escherichia phage T5] [Enterobacteria phage T5]
ORF151	gi|735997837|gb|AJA41578.1|;gi|735997969|gb|AJA41709.1|	99.68	100	315	1	0	1	315	1	315	0	642	putative membrane protein [Enterobacteria phage DT57C]
ORF151	gi|46401816|ref|YP_006908.1|;gi|45774994|gb|AAS77126.1|;gi|51704767|gb|AAU09419.1|	99.37	99.68	315	2	0	1	315	1	315	0	640	hypothetical protein T5.080 [Escherichia phage T5] [Enterobacteria phage T5]
ORF151	gi|388570437|ref|YP_006382376.1|;gi|356601355|gb|AET24689.1|	98.1	99.37	315	6	0	1	315	1	315	0	635	hypothetical protein [Escherichia phage Akfv33] [Escherichia phage bV_EcoS_AKFV33]
ORF151	gi|326632964|ref|YP_004306553.1|;gi|321272158|gb|ADW80050.1|	97.14	98.73	315	9	0	1	315	1	315	0	630	hypothetical protein SPC35_0070 [Salmonella phage Spc35] [Enterobacteria phage SPC35]
ORF151	gi|38043934|emb|CAE53232.1|	95.56	97.46	315	14	0	1	315	1	315	0	596	hypothetical protein [Salmonella phage 5]
ORF151	gi|701946975|gb|AIW04033.1|	91.75	96.51	315	25	1	1	315	1	314	0	575	hypothetical protein CPT_Stitch82 [Salmonella phage Stitch]
ORF151	gi|431810161|ref|YP_007237048.1|;gi|398313147|emb|CCI88497.1|	88.29	94.3	316	36	1	1	315	1	316	0	571	hypothetical protein BN79_087 [Yersinia phage phiR201]
ORF151	gi|182682886|ref|YP_001837010.1|;gi|182630598|gb|ACB97530.1|	91.87	96.11	283	22	1	1	283	1	282	0	511	hypothetical protein AGC_0087 [Escherichia phage Eps7] [Enterobacteria phage EPS7]
